# Supplementary material for: Bis-cyclometalated iridium(iii) complexes with terpyridine analogues: syntheses, structures, spectroscopy and computational studies
Source: RSC Adv. 2021 Dec 13;11(63):39718–27. doi: 10.1039/d1ra07213g (PMC9044569; doi:10.1039/d1ra07213g)
Supplement: RA-011-D1RA07213G-s002 [file RA-011-D1RA07213G-s002.cif]

# Electronic Supplementary Material (ESI) for RSC Advances.
# This journal is © The Royal Society of Chemistry 2021

####################################################################### 
# 
# This file contains crystal structure data downloaded from the 
# Cambridge Structural Database (CSD) hosted by the Cambridge 
# Crystallographic Data Centre (CCDC).
# 
# Full information about CCDC data access policies and citation 
# guidelines are available at http://www.ccdc.cam.ac.uk/access/V1 
# 
# Audit and citation data items may have been added by the CCDC. 
# Please retain this information to preserve the provenance of 
# this file and to allow appropriate attribution of the data. 
# 
#######################################################################

data_Irdqxp1
_database_code_depnum_ccdc_archive 'CCDC 2101342'
loop_
_audit_author_name
_audit_author_address
'Peter Horton'
;University of Southampton
United Kingdom
;
_audit_update_record             
;
2021-08-04 deposited with the CCDC.	2021-12-02 downloaded from the CCDC.
;

#2018ncs0668f

_audit_creation_date             2018-11-28
_audit_creation_method           
;
Olex2 1.2
(compiled 2018.05.29 svn.r3508 for OlexSys, GUI svn.r5506)
;
_shelx_SHELXL_version_number     2018/3
_chemical_name_common            ?
_chemical_name_systematic        ?
_chemical_formula_moiety         'C42 H24 Ir N10, F6 P, C2 H3 N, 1[C4H10O]'
_chemical_formula_sum            'C48 H37 F6 Ir N11 O P'
_chemical_formula_weight         1121.05
_chemical_melting_point          ?
_chemical_oxdiff_formula         'C42 H24 F6 Ir N10 P C4H10O C2H3N'
_chemical_oxdiff_usercomment     Irdqxp3
loop_
_atom_type_symbol
_atom_type_description
_atom_type_scat_dispersion_real
_atom_type_scat_dispersion_imag
_atom_type_scat_source
C C 0.0033 0.0016 'International Tables Vol C Tables 4.2.6.8 and 6.1.1.4'
F F 0.0171 0.0103 'International Tables Vol C Tables 4.2.6.8 and 6.1.1.4'
H H 0.0000 0.0000 'International Tables Vol C Tables 4.2.6.8 and 6.1.1.4'
Ir Ir -1.4442 7.9887 'International Tables Vol C Tables 4.2.6.8 and 6.1.1.4'
N N 0.0061 0.0033 'International Tables Vol C Tables 4.2.6.8 and 6.1.1.4'
O O 0.0106 0.0060 'International Tables Vol C Tables 4.2.6.8 and 6.1.1.4'
P P 0.1023 0.0942 'International Tables Vol C Tables 4.2.6.8 and 6.1.1.4'

_shelx_space_group_comment       
;
The symmetry employed for this shelxl refinement is uniquely defined
by the following loop, which should always be used as a source of
symmetry information in preference to the above space-group names.
They are only intended as comments.
;
_space_group_crystal_system      monoclinic
_space_group_IT_number           14
_space_group_name_H-M_alt        'P 1 21/n 1'
_space_group_name_Hall           '-P 2yn'
loop_
_space_group_symop_operation_xyz
'x, y, z'
'-x+1/2, y+1/2, -z+1/2'
'-x, -y, -z'
'x-1/2, -y-1/2, z-1/2'

_cell_length_a                   15.61910(10)
_cell_length_b                   17.9773(2)
_cell_length_c                   15.73360(10)
_cell_angle_alpha                90
_cell_angle_beta                 97.8170(10)
_cell_angle_gamma                90
_cell_volume                     4376.77(6)
_cell_formula_units_Z            4
_cell_measurement_reflns_used    62142
_cell_measurement_temperature    100(2)
_cell_measurement_theta_max      33.4770
_cell_measurement_theta_min      1.7240
_shelx_estimated_absorpt_T_max   ?
_shelx_estimated_absorpt_T_min   ?
_exptl_absorpt_coefficient_mu    3.166
_exptl_absorpt_correction_T_max  1.000
_exptl_absorpt_correction_T_min  0.385
_exptl_absorpt_correction_type   gaussian
_exptl_absorpt_process_details   
;
CrysAlisPro 1.171.39.46 (Rigaku Oxford Diffraction, 2018)
Numerical absorption correction based on gaussian integration over
			a multifaceted crystal model
Empirical absorption correction using spherical harmonics,
 implemented in SCALE3 ABSPACK scaling algorithm.
;
_exptl_absorpt_special_details   ?
_exptl_crystal_colour            red
_exptl_crystal_colour_primary    red
_exptl_crystal_density_diffrn    1.701
_exptl_crystal_density_meas      ?
_exptl_crystal_density_method    ?
_exptl_crystal_description       prism
_exptl_crystal_F_000             2224
loop_
_exptl_crystal_face_index_h
_exptl_crystal_face_index_k
_exptl_crystal_face_index_l
_exptl_crystal_face_perp_dist
0 -1 1 0.0720
0 1 -1 0.0720
1 1 0 0.0720
-1 -1 0 0.0720
1 -1 -1 0.0120
-1 1 1 0.0120

_exptl_crystal_recrystallization_method 
'The material was recrystallised from ether by'
_exptl_crystal_size_max          0.208
_exptl_crystal_size_mid          0.144
_exptl_crystal_size_min          0.024
loop_
_exptl_oxdiff_crystal_face_indexfrac_h
_exptl_oxdiff_crystal_face_indexfrac_k
_exptl_oxdiff_crystal_face_indexfrac_l
_exptl_oxdiff_crystal_face_x
_exptl_oxdiff_crystal_face_y
_exptl_oxdiff_crystal_face_z
0.0000 -1.0000 1.0000 0.0388 0.0392 0.0243
-0.0000 1.0000 -1.0000 -0.0388 -0.0392 -0.0243
1.0000 1.0000 0.0000 -0.0426 -0.0154 0.0402
-1.0000 -1.0000 -0.0000 0.0426 0.0154 -0.0402
1.0000 -1.0000 -1.0000 -0.0449 0.0518 -0.0213
-1.0000 1.0000 1.0000 0.0449 -0.0518 0.0213

_exptl_transmission_factor_max   ?
_exptl_transmission_factor_min   ?
_diffrn_reflns_av_R_equivalents  0.0371
_diffrn_reflns_av_unetI/netI     0.0232
_diffrn_reflns_Laue_measured_fraction_full 1.000
_diffrn_reflns_Laue_measured_fraction_max 1.000
_diffrn_reflns_limit_h_max       21
_diffrn_reflns_limit_h_min       -21
_diffrn_reflns_limit_k_max       24
_diffrn_reflns_limit_k_min       -24
_diffrn_reflns_limit_l_max       21
_diffrn_reflns_limit_l_min       -21
_diffrn_reflns_number            85017
_diffrn_reflns_point_group_measured_fraction_full 1.000
_diffrn_reflns_point_group_measured_fraction_max 1.000
_diffrn_reflns_theta_full        25.242
_diffrn_reflns_theta_max         28.701
_diffrn_reflns_theta_min         1.724
_diffrn_ambient_temperature      100(2)
_diffrn_detector                 'hybrid pixel detector'
_diffrn_detector_area_resol_mean 10
_diffrn_detector_dtime           0.000
_diffrn_detector_type            'Rigaku, HyPix 6000'
_diffrn_measured_fraction_theta_full 1.000
_diffrn_measured_fraction_theta_max 1.000
_diffrn_measurement_details      
;
List of Runs (angles in degrees, time in seconds):

  # Type    Start    End  Width  t~exp~   \w     \q     \k     \f   Frames
#--------------------------------------------------------------------------
  1  \w   -108.00  16.00   0.50    2.00    --  -19.10 -57.00-150.00  248
  2  \w   -108.00  16.00   0.50    2.00    --  -19.10 -57.00  60.00  248
  3  \w   -108.00  19.00   0.50    2.00    --  -19.10 -70.00-150.00  254
  4  \w    -54.00  70.00   0.50    2.00    --  -19.10  57.00 -30.00  248
  5  \w    -57.00  70.00   0.50    2.00    --  -19.10  70.00   0.00  254
  6  \w   -108.00  19.00   0.50    2.00    --  -19.10 -70.00  30.00  254
  7  \w   -108.00  19.00   0.50    2.00    --  -19.10 -70.00 150.00  254
  8  \w    -54.00  70.00   0.50    2.00    --  -19.10  57.00 150.00  248
;
_diffrn_measurement_device       'four-circle diffractometer'
_diffrn_measurement_device_details 'Rigaku, AFC12 \k goniometer'
_diffrn_measurement_device_type  'Rigaku Saturn724+ (2x2 bin mode)'
_diffrn_measurement_method       'profile data from \w-scans'
_diffrn_measurement_specimen_support 'MiTeGen MicroLoop'
_diffrn_orient_matrix_type       
'CrysAlisPro convention (1999,Acta A55,543-557)'
_diffrn_orient_matrix_UB_11      -0.0304520000
_diffrn_orient_matrix_UB_12      -0.0121484000
_diffrn_orient_matrix_UB_13      0.0266267000
_diffrn_orient_matrix_UB_21      0.0200777000
_diffrn_orient_matrix_UB_22      -0.0354281000
_diffrn_orient_matrix_UB_23      0.0037377000
_diffrn_orient_matrix_UB_31      0.0277822000
_diffrn_orient_matrix_UB_32      0.0124087000
_diffrn_orient_matrix_UB_33      0.0366964000
_diffrn_radiation_collimation    0.2
_diffrn_radiation_monochromator  'Confocal mirrors, VHF Varimax'
_diffrn_radiation_probe          x-ray
_diffrn_radiation_type           MoK\a
_diffrn_radiation_wavelength     0.71075
_diffrn_source                   'Rotating Anode'
_diffrn_source_current           55.0
_diffrn_source_power             2.475
_diffrn_source_target            Mo
_diffrn_source_type              'Rigaku FRE+'
_diffrn_source_voltage           45.0
_reflns_Friedel_coverage         0.000
_reflns_Friedel_fraction_full    .
_reflns_Friedel_fraction_max     .
_reflns_number_gt                9970
_reflns_number_total             11289
_reflns_odcompleteness_completeness 99.91
_reflns_odcompleteness_iscentric 1
_reflns_odcompleteness_theta     30.44
_reflns_special_details          
;
 Reflections were merged by SHELXL according to the crystal
 class for the calculation of statistics and refinement.
 
 Structure factors included contributions from the .fab file.
 
 _reflns_Friedel_fraction is defined as the number of unique
 Friedel pairs measured divided by the number that would be
 possible theoretically, ignoring centric projections and
 systematic absences.
;
_reflns_threshold_expression     'I > 2\s(I)'
_computing_cell_refinement       'CrysAlisPro 1.171.39.46 (Rigaku OD, 2018)'
_computing_data_collection       'CrysAlisPro 1.171.39.46 (Rigaku OD, 2018)'
_computing_data_reduction        'CrysAlisPro 1.171.39.46 (Rigaku OD, 2018)'
_computing_molecular_graphics    'Olex2 (Dolomanov et al., 2009)'
_computing_publication_material  'Olex2 (Dolomanov et al., 2009)'
_computing_structure_refinement  'ShelXL (Sheldrick, 2015)'
_computing_structure_solution    'ShelXT (Sheldrick, 2015)'
_refine_diff_density_max         3.846
_refine_diff_density_min         -0.784
_refine_diff_density_rms         0.102
_refine_ls_extinction_coef       .
_refine_ls_extinction_method     none
_refine_ls_goodness_of_fit_ref   1.058
_refine_ls_hydrogen_treatment    constr
_refine_ls_matrix_type           full
_refine_ls_number_parameters     569
_refine_ls_number_reflns         11289
_refine_ls_number_restraints     0
_refine_ls_R_factor_all          0.0356
_refine_ls_R_factor_gt           0.0298
_refine_ls_restrained_S_all      1.058
_refine_ls_shift/su_max          0.005
_refine_ls_shift/su_mean         0.000
_refine_ls_structure_factor_coef Fsqd
_refine_ls_weighting_details     
'w=1/[\s^2^(Fo^2^)+(0.0356P)^2^+6.2981P] where P=(Fo^2^+2Fc^2^)/3'
_refine_ls_weighting_scheme      calc
_refine_ls_wR_factor_gt          0.0697
_refine_ls_wR_factor_ref         0.0716
_refine_special_details          
'Solvent masking used on what was believed to be highly disordered ether.,SQUEEZE'
_olex2_refinement_description    
;
1. Fixed Uiso
 At 1.2 times of:
  All C(H) groups
 At 1.5 times of:
  All C(H,H,H) groups
2.a Aromatic/amide H refined with riding coordinates:
 C10(H10), C34(H34), C12(H12), C11(H11), C37(H37), C2(H2), C7(H7), C40(H40),
 C3(H3), C32(H32), C13(H13), C33(H33), C51(H51), C4(H4), C21(H21), C48(H48),
 C41(H41), C19(H19), C50(H50), C43(H43), C49(H49), C18(H18), C20(H20), C42(H42)
2.b Idealised Me refined as rotating group:
 C62(H62A,H62B,H62C)
;
_atom_sites_solution_hydrogens   geom
_atom_sites_solution_primary     dual
_atom_sites_solution_secondary   ?
loop_
_atom_site_label
_atom_site_type_symbol
_atom_site_fract_x
_atom_site_fract_y
_atom_site_fract_z
_atom_site_U_iso_or_equiv
_atom_site_adp_type
_atom_site_occupancy
_atom_site_site_symmetry_order
_atom_site_calc_flag
_atom_site_refinement_flags_posn
_atom_site_refinement_flags_adp
_atom_site_refinement_flags_occupancy
_atom_site_disorder_assembly
_atom_site_disorder_group
Ir1 Ir 0.26295(2) 0.57632(2) 0.63582(2) 0.01871(4) Uani 1 1 d . . . . .
P1 P 0.65558(6) 0.46723(5) 0.85855(5) 0.03628(19) Uani 1 1 d . . . . .
F1 F 0.60133(16) 0.42377(10) 0.92200(13) 0.0409(5) Uani 1 1 d . . . . .
F3 F 0.68279(16) 0.38887(13) 0.82042(13) 0.0504(5) Uani 1 1 d . . . . .
F2 F 0.57149(13) 0.47045(12) 0.78841(13) 0.0444(5) Uani 1 1 d . . . . .
F6 F 0.70967(15) 0.50892(15) 0.79337(15) 0.0600(7) Uani 1 1 d . . . . .
F5 F 0.62927(18) 0.54465(12) 0.89707(16) 0.0586(6) Uani 1 1 d . . . . .
N1 N 0.17861(16) 0.59147(12) 0.52979(16) 0.0238(5) Uani 1 1 d . . . . .
F4 F 0.73922(16) 0.46495(14) 0.92947(14) 0.0566(6) Uani 1 1 d . . . . .
N31 N 0.33481(14) 0.54801(14) 0.74586(14) 0.0212(4) Uani 1 1 d . . . . .
N35 N 0.21148(15) 0.42798(12) 0.55900(16) 0.0236(5) Uani 1 1 d . . . . .
N5 N 0.14781(16) 0.57258(13) 0.77341(17) 0.0270(5) Uani 1 1 d . . . . .
N2 N 0.34636(16) 0.58556(12) 0.53564(15) 0.0236(5) Uani 1 1 d . . . . .
N34 N 0.30874(16) 0.35482(13) 0.70139(16) 0.0258(5) Uani 1 1 d . . . . .
N32 N 0.31258(15) 0.68353(13) 0.68881(16) 0.0256(5) Uani 1 1 d . . . . .
N4 N -0.00077(18) 0.58234(14) 0.6464(2) 0.0361(6) Uani 1 1 d . . . . .
C44 C 0.29835(18) 0.42745(15) 0.69654(18) 0.0233(5) Uani 1 1 d . . . . .
C45 C 0.25127(17) 0.46629(15) 0.62378(17) 0.0208(5) Uani 1 1 d . . . . .
C15 C 0.15563(18) 0.57723(14) 0.69087(19) 0.0229(5) Uani 1 1 d . . . . .
C6 C 0.3011(2) 0.59699(15) 0.45841(19) 0.0265(6) Uani 1 1 d . . . . .
C14 C 0.07807(19) 0.58292(15) 0.6277(2) 0.0276(6) Uani 1 1 d . . . . .
N3 N 0.4278(2) 0.61979(17) 0.39119(17) 0.0394(7) Uani 1 1 d . . . . .
C35 C 0.33909(17) 0.47476(16) 0.76623(17) 0.0234(5) Uani 1 1 d . . . . .
N33 N 0.40317(18) 0.80464(16) 0.7716(2) 0.0384(6) Uani 1 1 d . . . . .
C16 C 0.0655(2) 0.57248(16) 0.7951(2) 0.0320(7) Uani 1 1 d . . . . .
C9 C 0.43504(19) 0.58700(15) 0.54222(19) 0.0247(6) Uani 1 1 d . . . . .
C1 C 0.2065(2) 0.59529(15) 0.45274(19) 0.0274(6) Uani 1 1 d . . . . .
C10 C 0.4869(2) 0.56993(16) 0.61959(19) 0.0274(6) Uani 1 1 d . . . . .
H10 H 0.460673 0.557142 0.668671 0.033 Uiso 1 1 calc R . . . .
C46 C 0.22116(18) 0.35216(15) 0.56143(19) 0.0244(5) Uani 1 1 d . . . . .
C36 C 0.36238(18) 0.67560(17) 0.76440(19) 0.0271(6) Uani 1 1 d . . . . .
C5 C 0.0934(2) 0.58915(15) 0.5374(2) 0.0288(6) Uani 1 1 d . . . . .
C31 C 0.37035(18) 0.60088(17) 0.80075(18) 0.0261(6) Uani 1 1 d . . . . .
C34 C 0.3780(2) 0.45255(19) 0.84689(19) 0.0303(6) Uani 1 1 d . . . . .
H34 H 0.381370 0.401373 0.862025 0.036 Uiso 1 1 calc R . . . .
C47 C 0.27169(17) 0.31579(16) 0.63158(18) 0.0251(6) Uani 1 1 d . . . . .
C8 C 0.4750(2) 0.60510(18) 0.46915(19) 0.0322(7) Uani 1 1 d . . . . .
C12 C 0.6146(2) 0.59075(19) 0.5529(2) 0.0357(7) Uani 1 1 d . . . . .
H12 H 0.675875 0.592323 0.557323 0.043 Uiso 1 1 calc R . . . .
C11 C 0.5749(2) 0.57157(17) 0.6248(2) 0.0303(6) Uani 1 1 d . . . . .
H11 H 0.609504 0.559660 0.677448 0.036 Uiso 1 1 calc R . . . .
C37 C 0.4069(2) 0.73798(19) 0.8053(2) 0.0337(7) Uani 1 1 d . . . . .
H37 H 0.440959 0.730783 0.859455 0.040 Uiso 1 1 calc R . . . .
C2 C 0.1477(2) 0.59794(18) 0.3783(2) 0.0356(7) Uani 1 1 d . . . . .
H2 H 0.166952 0.600351 0.323598 0.043 Uiso 1 1 calc R . . . .
C7 C 0.3443(2) 0.61391(19) 0.3866(2) 0.0360(7) Uani 1 1 d . . . . .
H7 H 0.310255 0.621288 0.332427 0.043 Uiso 1 1 calc R . . . .
C40 C 0.2531(2) 0.76590(17) 0.5743(2) 0.0328(6) Uani 1 1 d . . . . .
H40 H 0.219999 0.726330 0.546566 0.039 Uiso 1 1 calc R . . . .
C3 C 0.0598(2) 0.59698(19) 0.3856(2) 0.0420(9) Uani 1 1 d . . . . .
H3 H 0.018486 0.599635 0.335405 0.050 Uiso 1 1 calc R . . . .
C32 C 0.4098(2) 0.58040(19) 0.8823(2) 0.0340(7) Uani 1 1 d . . . . .
H32 H 0.434812 0.616898 0.921735 0.041 Uiso 1 1 calc R . . . .
C13 C 0.5657(2) 0.6070(2) 0.4770(2) 0.0397(8) Uani 1 1 d . . . . .
H13 H 0.593154 0.619868 0.428691 0.048 Uiso 1 1 calc R . . . .
C33 C 0.4116(2) 0.5062(2) 0.9046(2) 0.0349(7) Uani 1 1 d . . . . .
H33 H 0.436550 0.491837 0.960615 0.042 Uiso 1 1 calc R . . . .
C39 C 0.30602(19) 0.75325(16) 0.6520(2) 0.0284(6) Uani 1 1 d . . . . .
C51 C 0.1840(2) 0.30973(17) 0.4911(2) 0.0309(6) Uani 1 1 d . . . . .
H51 H 0.148705 0.333027 0.444721 0.037 Uiso 1 1 calc R . . . .
C4 C 0.0322(2) 0.59222(17) 0.4648(2) 0.0367(8) Uani 1 1 d . . . . .
H4 H -0.027690 0.591060 0.469762 0.044 Uiso 1 1 calc R . . . .
C21 C 0.0544(2) 0.56729(19) 0.8826(3) 0.0395(8) Uani 1 1 d . . . . .
H21 H 0.103417 0.565166 0.925563 0.047 Uiso 1 1 calc R . . . .
C17 C -0.0084(2) 0.57625(17) 0.7322(3) 0.0361(7) Uani 1 1 d . . . . .
C38 C 0.3534(2) 0.81348(18) 0.6940(2) 0.0339(7) Uani 1 1 d . . . . .
C48 C 0.2848(2) 0.23845(16) 0.6277(2) 0.0321(7) Uani 1 1 d . . . . .
H48 H 0.318511 0.213842 0.674168 0.039 Uiso 1 1 calc R . . . .
N61 N 0.0294(2) 0.7779(2) 0.5298(3) 0.0685(12) Uani 1 1 d . . . . .
C41 C 0.2490(2) 0.83576(18) 0.5379(2) 0.0398(8) Uani 1 1 d . . . . .
H41 H 0.213149 0.844294 0.485014 0.048 Uiso 1 1 calc R . . . .
C19 C -0.0999(3) 0.5680(2) 0.8430(3) 0.0570(12) Uani 1 1 d . . . . .
H19 H -0.155913 0.566063 0.860165 0.068 Uiso 1 1 calc R . . . .
C50 C 0.1989(2) 0.23405(18) 0.4894(2) 0.0374(7) Uani 1 1 d . . . . .
H50 H 0.174488 0.205666 0.441153 0.045 Uiso 1 1 calc R . . . .
C61 C 0.0157(3) 0.7778(2) 0.5995(4) 0.0535(11) Uani 1 1 d . . . . .
C43 C 0.3481(2) 0.88389(19) 0.6554(3) 0.0430(8) Uani 1 1 d . . . . .
H43 H 0.379727 0.924353 0.682896 0.052 Uiso 1 1 calc R . . . .
C49 C 0.2496(2) 0.19862(17) 0.5581(2) 0.0365(7) Uani 1 1 d . . . . .
H49 H 0.259413 0.146538 0.556004 0.044 Uiso 1 1 calc R . . . .
C18 C -0.0918(2) 0.5735(2) 0.7581(3) 0.0515(10) Uani 1 1 d . . . . .
H18 H -0.141853 0.575420 0.716416 0.062 Uiso 1 1 calc R . . . .
C20 C -0.0271(3) 0.5654(2) 0.9052(3) 0.0504(10) Uani 1 1 d . . . . .
H20 H -0.034324 0.562122 0.964066 0.060 Uiso 1 1 calc R . . . .
C42 C 0.2981(2) 0.89456(19) 0.5790(3) 0.0463(9) Uani 1 1 d . . . . .
H42 H 0.296074 0.942261 0.552775 0.056 Uiso 1 1 calc R . . . .
C62 C -0.0021(3) 0.7792(2) 0.6873(3) 0.0690(15) Uani 1 1 d . . . . .
H62A H -0.032118 0.825515 0.697762 0.104 Uiso 1 1 calc GR . . . .
H62B H 0.052403 0.776454 0.726303 0.104 Uiso 1 1 calc GR . . . .
H62C H -0.038577 0.736670 0.697496 0.104 Uiso 1 1 calc GR . . . .

loop_
_atom_site_aniso_label
_atom_site_aniso_U_11
_atom_site_aniso_U_22
_atom_site_aniso_U_33
_atom_site_aniso_U_23
_atom_site_aniso_U_13
_atom_site_aniso_U_12
Ir1 0.02024(6) 0.01576(5) 0.01877(6) -0.00007(4) -0.00226(4) 0.00111(4)
P1 0.0447(5) 0.0355(4) 0.0273(4) 0.0069(3) -0.0002(4) -0.0082(4)
F1 0.0644(14) 0.0323(10) 0.0278(10) 0.0026(8) 0.0127(9) -0.0019(9)
F3 0.0659(15) 0.0554(14) 0.0306(10) -0.0016(10) 0.0094(10) 0.0090(12)
F2 0.0427(11) 0.0529(13) 0.0359(11) 0.0109(9) -0.0007(9) -0.0114(10)
F6 0.0444(12) 0.0825(18) 0.0499(13) 0.0319(13) -0.0056(10) -0.0234(12)
F5 0.0815(18) 0.0301(11) 0.0599(15) 0.0011(10) -0.0055(13) -0.0069(11)
N1 0.0275(12) 0.0166(10) 0.0241(12) -0.0006(9) -0.0081(9) 0.0029(9)
F4 0.0581(14) 0.0652(16) 0.0408(12) 0.0091(11) -0.0139(11) -0.0038(12)
N31 0.0186(10) 0.0278(12) 0.0163(10) -0.0015(9) -0.0010(8) 0.0020(9)
N35 0.0232(11) 0.0208(11) 0.0259(12) 0.0009(9) 0.0002(9) 0.0014(9)
N5 0.0247(12) 0.0203(11) 0.0360(14) -0.0042(10) 0.0041(10) -0.0006(9)
N2 0.0317(13) 0.0172(11) 0.0209(11) 0.0007(8) -0.0006(10) 0.0002(9)
N34 0.0294(12) 0.0214(11) 0.0269(12) 0.0060(9) 0.0051(10) 0.0047(9)
N32 0.0253(12) 0.0225(11) 0.0291(12) -0.0037(10) 0.0040(10) 0.0016(9)
N4 0.0241(13) 0.0277(13) 0.0546(18) -0.0058(12) -0.0017(12) -0.0018(10)
C44 0.0245(13) 0.0239(13) 0.0217(13) 0.0011(10) 0.0047(11) 0.0041(10)
C45 0.0201(12) 0.0207(12) 0.0217(13) 0.0019(10) 0.0029(10) 0.0014(10)
C15 0.0228(13) 0.0140(11) 0.0306(14) -0.0040(10) -0.0015(11) 0.0002(10)
C6 0.0365(16) 0.0179(12) 0.0237(14) -0.0010(10) -0.0014(12) 0.0023(11)
C14 0.0222(13) 0.0170(13) 0.0421(17) -0.0038(11) -0.0015(12) 0.0006(10)
N3 0.0504(18) 0.0445(17) 0.0243(13) -0.0006(12) 0.0087(12) -0.0017(14)
C35 0.0207(13) 0.0293(14) 0.0201(13) 0.0021(11) 0.0032(10) 0.0043(10)
N33 0.0301(14) 0.0332(15) 0.0514(18) -0.0133(13) 0.0037(13) -0.0061(11)
C16 0.0296(15) 0.0208(13) 0.0474(19) -0.0054(12) 0.0115(14) -0.0040(11)
C9 0.0287(14) 0.0203(13) 0.0260(14) -0.0021(10) 0.0069(11) -0.0020(10)
C1 0.0380(16) 0.0167(12) 0.0242(14) 0.0009(10) -0.0079(12) 0.0025(11)
C10 0.0291(15) 0.0292(15) 0.0248(14) 0.0033(11) 0.0069(12) -0.0010(11)
C46 0.0241(13) 0.0214(13) 0.0282(14) 0.0002(11) 0.0060(11) -0.0008(10)
C36 0.0228(13) 0.0316(15) 0.0271(14) -0.0080(12) 0.0043(11) -0.0007(11)
C5 0.0276(14) 0.0166(13) 0.0393(17) -0.0015(11) -0.0060(13) 0.0047(10)
C31 0.0214(13) 0.0330(15) 0.0235(14) -0.0060(11) 0.0017(11) 0.0006(11)
C34 0.0317(15) 0.0365(16) 0.0220(14) 0.0046(12) 0.0010(12) 0.0098(13)
C47 0.0239(13) 0.0220(13) 0.0316(15) 0.0015(11) 0.0114(12) -0.0002(10)
C8 0.0433(18) 0.0318(16) 0.0222(14) -0.0025(12) 0.0077(13) -0.0024(13)
C12 0.0287(15) 0.0420(18) 0.0385(18) -0.0043(14) 0.0118(14) -0.0059(13)
C11 0.0291(15) 0.0327(16) 0.0294(15) 0.0002(12) 0.0047(12) -0.0004(12)
C37 0.0269(15) 0.0373(17) 0.0364(17) -0.0128(14) 0.0023(13) -0.0041(13)
C2 0.050(2) 0.0261(14) 0.0258(15) 0.0002(12) -0.0121(14) 0.0041(14)
C7 0.054(2) 0.0336(17) 0.0191(14) -0.0009(12) 0.0008(13) 0.0021(15)
C40 0.0325(15) 0.0240(14) 0.0408(17) -0.0022(13) 0.0015(13) 0.0005(12)
C3 0.046(2) 0.0285(16) 0.042(2) -0.0010(14) -0.0256(16) 0.0080(14)
C32 0.0311(16) 0.0443(19) 0.0250(15) -0.0081(13) -0.0024(12) 0.0078(13)
C13 0.0404(18) 0.050(2) 0.0318(17) -0.0007(15) 0.0172(14) -0.0056(16)
C33 0.0336(16) 0.0476(19) 0.0214(14) -0.0006(13) -0.0041(12) 0.0090(14)
C39 0.0254(14) 0.0193(13) 0.0418(17) -0.0041(12) 0.0090(13) -0.0011(10)
C51 0.0294(15) 0.0249(14) 0.0372(17) -0.0023(12) 0.0001(13) -0.0037(12)
C4 0.0307(16) 0.0256(15) 0.048(2) -0.0043(13) -0.0153(14) 0.0054(12)
C21 0.0365(18) 0.0342(17) 0.051(2) -0.0062(15) 0.0173(16) -0.0039(13)
C17 0.0237(15) 0.0280(15) 0.057(2) -0.0070(14) 0.0087(14) -0.0037(12)
C38 0.0249(14) 0.0282(15) 0.050(2) -0.0128(14) 0.0104(14) -0.0050(12)
C48 0.0356(16) 0.0203(14) 0.0424(18) 0.0075(12) 0.0126(14) 0.0001(12)
N61 0.045(2) 0.043(2) 0.114(4) -0.016(2) 0.001(2) -0.0054(16)
C41 0.0405(18) 0.0262(16) 0.052(2) 0.0042(14) 0.0031(16) 0.0044(13)
C19 0.0334(19) 0.062(3) 0.080(3) -0.009(2) 0.026(2) -0.0123(18)
C50 0.0399(18) 0.0257(15) 0.0467(19) -0.0098(14) 0.0061(15) -0.0065(13)
C61 0.043(2) 0.0315(19) 0.080(3) -0.004(2) -0.013(2) -0.0063(16)
C43 0.0362(18) 0.0251(16) 0.068(3) -0.0081(16) 0.0098(17) -0.0053(13)
C49 0.0360(17) 0.0185(13) 0.057(2) -0.0012(14) 0.0153(15) -0.0017(12)
C18 0.0240(16) 0.054(2) 0.078(3) -0.009(2) 0.0096(18) -0.0075(15)
C20 0.041(2) 0.048(2) 0.067(3) -0.0070(19) 0.025(2) -0.0090(17)
C42 0.043(2) 0.0214(15) 0.076(3) 0.0046(16) 0.0111(19) 0.0011(14)
C62 0.057(3) 0.036(2) 0.101(4) 0.013(2) -0.038(3) -0.0072(19)

_geom_special_details            
;
 All esds (except the esd in the dihedral angle between two l.s. planes)
 are estimated using the full covariance matrix.  The cell esds are taken
 into account individually in the estimation of esds in distances, angles
 and torsion angles; correlations between esds in cell parameters are only
 used when they are defined by crystal symmetry.  An approximate (isotropic)
 treatment of cell esds is used for estimating esds involving l.s. planes.
;
loop_
_geom_bond_atom_site_label_1
_geom_bond_atom_site_label_2
_geom_bond_distance
_geom_bond_site_symmetry_2
_geom_bond_publ_flag
Ir1 N1 1.999(2) . ?
Ir1 N31 1.997(2) . ?
Ir1 N2 2.183(2) . ?
Ir1 N32 2.199(2) . ?
Ir1 C45 1.993(3) . ?
Ir1 C15 1.989(3) . ?
P1 F1 1.598(2) . ?
P1 F3 1.611(2) . ?
P1 F2 1.598(2) . ?
P1 F6 1.601(2) . ?
P1 F5 1.594(3) . ?
P1 F4 1.599(2) . ?
N1 C1 1.344(4) . ?
N1 C5 1.353(4) . ?
N31 C35 1.355(4) . ?
N31 C31 1.352(4) . ?
N35 C45 1.314(4) . ?
N35 C46 1.371(3) . ?
N5 C15 1.323(4) . ?
N5 C16 1.374(4) . ?
N2 C6 1.336(4) . ?
N2 C9 1.375(4) . ?
N34 C44 1.317(3) . ?
N34 C47 1.364(4) . ?
N32 C36 1.337(4) . ?
N32 C39 1.379(4) . ?
N4 C14 1.304(4) . ?
N4 C17 1.376(5) . ?
C44 C45 1.453(4) . ?
C44 C35 1.463(4) . ?
C15 C14 1.462(4) . ?
C6 C1 1.469(4) . ?
C6 C7 1.426(4) . ?
C14 C5 1.477(5) . ?
N3 C8 1.368(4) . ?
N3 C7 1.301(5) . ?
C35 C34 1.389(4) . ?
N33 C37 1.308(4) . ?
N33 C38 1.365(5) . ?
C16 C21 1.414(5) . ?
C16 C17 1.416(5) . ?
C9 C10 1.401(4) . ?
C9 C8 1.418(4) . ?
C1 C2 1.387(4) . ?
C10 H10 0.9500 . ?
C10 C11 1.366(4) . ?
C46 C47 1.425(4) . ?
C46 C51 1.403(4) . ?
C36 C31 1.459(4) . ?
C36 C37 1.426(4) . ?
C5 C4 1.386(4) . ?
C31 C32 1.395(4) . ?
C34 H34 0.9500 . ?
C34 C33 1.379(5) . ?
C47 C48 1.408(4) . ?
C8 C13 1.407(5) . ?
C12 H12 0.9500 . ?
C12 C11 1.406(4) . ?
C12 C13 1.359(5) . ?
C11 H11 0.9500 . ?
C37 H37 0.9500 . ?
C2 H2 0.9500 . ?
C2 C3 1.394(5) . ?
C7 H7 0.9500 . ?
C40 H40 0.9500 . ?
C40 C39 1.398(5) . ?
C40 C41 1.378(4) . ?
C3 H3 0.9500 . ?
C3 C4 1.376(5) . ?
C32 H32 0.9500 . ?
C32 C33 1.378(5) . ?
C13 H13 0.9500 . ?
C33 H33 0.9500 . ?
C39 C38 1.423(4) . ?
C51 H51 0.9500 . ?
C51 C50 1.381(4) . ?
C4 H4 0.9500 . ?
C21 H21 0.9500 . ?
C21 C20 1.369(5) . ?
C17 C18 1.418(5) . ?
C38 C43 1.402(5) . ?
C48 H48 0.9500 . ?
C48 C49 1.360(5) . ?
N61 C61 1.145(6) . ?
C41 H41 0.9500 . ?
C41 C42 1.410(5) . ?
C19 H19 0.9500 . ?
C19 C18 1.363(7) . ?
C19 C20 1.396(7) . ?
C50 H50 0.9500 . ?
C50 C49 1.403(5) . ?
C61 C62 1.446(8) . ?
C43 H43 0.9500 . ?
C43 C42 1.355(6) . ?
C49 H49 0.9500 . ?
C18 H18 0.9500 . ?
C20 H20 0.9500 . ?
C42 H42 0.9500 . ?
C62 H62A 0.9800 . ?
C62 H62B 0.9800 . ?
C62 H62C 0.9800 . ?

loop_
_geom_angle_atom_site_label_1
_geom_angle_atom_site_label_2
_geom_angle_atom_site_label_3
_geom_angle
_geom_angle_site_symmetry_1
_geom_angle_site_symmetry_3
_geom_angle_publ_flag
N1 Ir1 N2 77.14(10) . . ?
N1 Ir1 N32 110.82(9) . . ?
N31 Ir1 N1 170.86(10) . . ?
N31 Ir1 N2 108.97(9) . . ?
N31 Ir1 N32 76.53(10) . . ?
N2 Ir1 N32 89.59(9) . . ?
C45 Ir1 N1 90.83(10) . . ?
C45 Ir1 N31 82.12(10) . . ?
C45 Ir1 N2 93.60(9) . . ?
C45 Ir1 N32 158.27(10) . . ?
C15 Ir1 N1 82.15(11) . . ?
C15 Ir1 N31 91.84(11) . . ?
C15 Ir1 N2 159.19(11) . . ?
C15 Ir1 N32 95.87(10) . . ?
C15 Ir1 C45 88.73(10) . . ?
F1 P1 F3 89.68(12) . . ?
F1 P1 F6 178.51(14) . . ?
F1 P1 F4 90.22(13) . . ?
F2 P1 F1 89.62(12) . . ?
F2 P1 F3 90.47(13) . . ?
F2 P1 F6 89.80(11) . . ?
F2 P1 F4 179.19(15) . . ?
F6 P1 F3 88.96(14) . . ?
F5 P1 F1 90.19(12) . . ?
F5 P1 F3 179.47(15) . . ?
F5 P1 F2 90.04(13) . . ?
F5 P1 F6 91.18(15) . . ?
F5 P1 F4 89.17(14) . . ?
F4 P1 F3 90.32(14) . . ?
F4 P1 F6 90.38(13) . . ?
C1 N1 Ir1 120.1(2) . . ?
C1 N1 C5 121.6(3) . . ?
C5 N1 Ir1 117.8(2) . . ?
C35 N31 Ir1 117.18(18) . . ?
C31 N31 Ir1 120.5(2) . . ?
C31 N31 C35 122.0(2) . . ?
C45 N35 C46 117.4(2) . . ?
C15 N5 C16 117.3(3) . . ?
C6 N2 Ir1 112.0(2) . . ?
C6 N2 C9 117.9(3) . . ?
C9 N2 Ir1 129.86(19) . . ?
C44 N34 C47 115.3(2) . . ?
C36 N32 Ir1 112.10(19) . . ?
C36 N32 C39 118.1(3) . . ?
C39 N32 Ir1 129.4(2) . . ?
C14 N4 C17 115.6(3) . . ?
N34 C44 C45 124.6(3) . . ?
N34 C44 C35 119.7(3) . . ?
C45 C44 C35 115.7(2) . . ?
N35 C45 Ir1 128.4(2) . . ?
N35 C45 C44 119.6(2) . . ?
C44 C45 Ir1 111.85(19) . . ?
N5 C15 Ir1 128.5(2) . . ?
N5 C15 C14 119.5(3) . . ?
C14 C15 Ir1 112.0(2) . . ?
N2 C6 C1 117.1(3) . . ?
N2 C6 C7 120.4(3) . . ?
C7 C6 C1 122.5(3) . . ?
N4 C14 C15 124.5(3) . . ?
N4 C14 C5 119.9(3) . . ?
C15 C14 C5 115.6(3) . . ?
C7 N3 C8 116.6(3) . . ?
N31 C35 C44 112.7(2) . . ?
N31 C35 C34 119.8(3) . . ?
C34 C35 C44 127.5(3) . . ?
C37 N33 C38 117.2(3) . . ?
N5 C16 C21 118.9(3) . . ?
N5 C16 C17 121.9(3) . . ?
C21 C16 C17 119.2(3) . . ?
N2 C9 C10 121.2(3) . . ?
N2 C9 C8 119.5(3) . . ?
C10 C9 C8 119.3(3) . . ?
N1 C1 C6 113.1(2) . . ?
N1 C1 C2 120.4(3) . . ?
C2 C1 C6 126.5(3) . . ?
C9 C10 H10 119.8 . . ?
C11 C10 C9 120.3(3) . . ?
C11 C10 H10 119.8 . . ?
N35 C46 C47 121.7(3) . . ?
N35 C46 C51 119.1(3) . . ?
C51 C46 C47 119.2(3) . . ?
N32 C36 C31 117.1(3) . . ?
N32 C36 C37 120.4(3) . . ?
C37 C36 C31 122.5(3) . . ?
N1 C5 C14 112.2(3) . . ?
N1 C5 C4 120.1(3) . . ?
C4 C5 C14 127.7(3) . . ?
N31 C31 C36 113.0(3) . . ?
N31 C31 C32 119.6(3) . . ?
C32 C31 C36 127.4(3) . . ?
C35 C34 H34 120.6 . . ?
C33 C34 C35 118.7(3) . . ?
C33 C34 H34 120.6 . . ?
N34 C47 C46 121.2(3) . . ?
N34 C47 C48 119.6(3) . . ?
C48 C47 C46 119.2(3) . . ?
N3 C8 C9 121.9(3) . . ?
N3 C8 C13 119.1(3) . . ?
C13 C8 C9 118.9(3) . . ?
C11 C12 H12 119.9 . . ?
C13 C12 H12 119.9 . . ?
C13 C12 C11 120.2(3) . . ?
C10 C11 C12 120.5(3) . . ?
C10 C11 H11 119.7 . . ?
C12 C11 H11 119.7 . . ?
N33 C37 C36 123.1(3) . . ?
N33 C37 H37 118.5 . . ?
C36 C37 H37 118.5 . . ?
C1 C2 H2 120.8 . . ?
C1 C2 C3 118.4(3) . . ?
C3 C2 H2 120.8 . . ?
C6 C7 H7 118.3 . . ?
N3 C7 C6 123.5(3) . . ?
N3 C7 H7 118.3 . . ?
C39 C40 H40 120.0 . . ?
C41 C40 H40 120.0 . . ?
C41 C40 C39 120.0(3) . . ?
C2 C3 H3 119.7 . . ?
C4 C3 C2 120.5(3) . . ?
C4 C3 H3 119.7 . . ?
C31 C32 H32 120.6 . . ?
C33 C32 C31 118.7(3) . . ?
C33 C32 H32 120.6 . . ?
C8 C13 H13 119.6 . . ?
C12 C13 C8 120.7(3) . . ?
C12 C13 H13 119.6 . . ?
C34 C33 H33 119.4 . . ?
C32 C33 C34 121.1(3) . . ?
C32 C33 H33 119.4 . . ?
N32 C39 C40 121.1(3) . . ?
N32 C39 C38 119.5(3) . . ?
C40 C39 C38 119.4(3) . . ?
C46 C51 H51 120.1 . . ?
C50 C51 C46 119.9(3) . . ?
C50 C51 H51 120.1 . . ?
C5 C4 H4 120.5 . . ?
C3 C4 C5 118.9(3) . . ?
C3 C4 H4 120.5 . . ?
C16 C21 H21 120.1 . . ?
C20 C21 C16 119.7(4) . . ?
C20 C21 H21 120.1 . . ?
N4 C17 C16 121.2(3) . . ?
N4 C17 C18 119.4(4) . . ?
C16 C17 C18 119.4(4) . . ?
N33 C38 C39 121.6(3) . . ?
N33 C38 C43 119.1(3) . . ?
C43 C38 C39 119.3(3) . . ?
C47 C48 H48 119.7 . . ?
C49 C48 C47 120.6(3) . . ?
C49 C48 H48 119.7 . . ?
C40 C41 H41 120.0 . . ?
C40 C41 C42 120.1(3) . . ?
C42 C41 H41 120.0 . . ?
C18 C19 H19 119.5 . . ?
C18 C19 C20 120.9(4) . . ?
C20 C19 H19 119.5 . . ?
C51 C50 H50 119.6 . . ?
C51 C50 C49 120.7(3) . . ?
C49 C50 H50 119.6 . . ?
N61 C61 C62 178.8(5) . . ?
C38 C43 H43 119.8 . . ?
C42 C43 C38 120.4(3) . . ?
C42 C43 H43 119.8 . . ?
C48 C49 C50 120.4(3) . . ?
C48 C49 H49 119.8 . . ?
C50 C49 H49 119.8 . . ?
C17 C18 H18 120.1 . . ?
C19 C18 C17 119.7(4) . . ?
C19 C18 H18 120.1 . . ?
C21 C20 C19 121.0(4) . . ?
C21 C20 H20 119.5 . . ?
C19 C20 H20 119.5 . . ?
C41 C42 H42 119.6 . . ?
C43 C42 C41 120.8(3) . . ?
C43 C42 H42 119.6 . . ?
C61 C62 H62A 109.5 . . ?
C61 C62 H62B 109.5 . . ?
C61 C62 H62C 109.5 . . ?
H62A C62 H62B 109.5 . . ?
H62A C62 H62C 109.5 . . ?
H62B C62 H62C 109.5 . . ?

loop_
_geom_torsion_atom_site_label_1
_geom_torsion_atom_site_label_2
_geom_torsion_atom_site_label_3
_geom_torsion_atom_site_label_4
_geom_torsion
_geom_torsion_site_symmetry_1
_geom_torsion_site_symmetry_2
_geom_torsion_site_symmetry_3
_geom_torsion_site_symmetry_4
_geom_torsion_publ_flag
Ir1 N1 C1 C6 -7.4(3) . . . . ?
Ir1 N1 C1 C2 173.2(2) . . . . ?
Ir1 N1 C5 C14 5.8(3) . . . . ?
Ir1 N1 C5 C4 -173.9(2) . . . . ?
Ir1 N31 C35 C44 7.8(3) . . . . ?
Ir1 N31 C35 C34 -171.2(2) . . . . ?
Ir1 N31 C31 C36 -9.6(3) . . . . ?
Ir1 N31 C31 C32 170.9(2) . . . . ?
Ir1 N2 C6 C1 -4.8(3) . . . . ?
Ir1 N2 C6 C7 172.0(2) . . . . ?
Ir1 N2 C9 C10 10.7(4) . . . . ?
Ir1 N2 C9 C8 -170.1(2) . . . . ?
Ir1 N32 C36 C31 -4.1(3) . . . . ?
Ir1 N32 C36 C37 174.3(2) . . . . ?
Ir1 N32 C39 C40 8.9(4) . . . . ?
Ir1 N32 C39 C38 -171.5(2) . . . . ?
Ir1 C15 C14 N4 177.8(2) . . . . ?
Ir1 C15 C14 C5 -1.8(3) . . . . ?
N1 C1 C2 C3 0.4(4) . . . . ?
N1 C5 C4 C3 0.6(4) . . . . ?
N31 C35 C34 C33 -0.1(4) . . . . ?
N31 C31 C32 C33 0.3(4) . . . . ?
N35 C46 C47 N34 3.5(4) . . . . ?
N35 C46 C47 C48 -175.2(3) . . . . ?
N35 C46 C51 C50 174.8(3) . . . . ?
N5 C15 C14 N4 -1.4(4) . . . . ?
N5 C15 C14 C5 179.0(2) . . . . ?
N5 C16 C21 C20 -178.5(3) . . . . ?
N5 C16 C17 N4 -1.9(4) . . . . ?
N5 C16 C17 C18 177.9(3) . . . . ?
N2 C6 C1 N1 7.9(4) . . . . ?
N2 C6 C1 C2 -172.8(3) . . . . ?
N2 C6 C7 N3 -0.6(5) . . . . ?
N2 C9 C10 C11 179.9(3) . . . . ?
N2 C9 C8 N3 -1.4(5) . . . . ?
N2 C9 C8 C13 179.4(3) . . . . ?
N34 C44 C45 Ir1 -173.0(2) . . . . ?
N34 C44 C45 N35 3.9(4) . . . . ?
N34 C44 C35 N31 169.6(2) . . . . ?
N34 C44 C35 C34 -11.5(4) . . . . ?
N34 C47 C48 C49 -178.9(3) . . . . ?
N32 C36 C31 N31 8.6(4) . . . . ?
N32 C36 C31 C32 -171.8(3) . . . . ?
N32 C36 C37 N33 -1.2(5) . . . . ?
N32 C39 C38 N33 -2.3(4) . . . . ?
N32 C39 C38 C43 178.5(3) . . . . ?
N4 C14 C5 N1 177.9(2) . . . . ?
N4 C14 C5 C4 -2.5(4) . . . . ?
N4 C17 C18 C19 -179.5(3) . . . . ?
C44 N34 C47 C46 -3.6(4) . . . . ?
C44 N34 C47 C48 175.1(3) . . . . ?
C44 C35 C34 C33 -178.9(3) . . . . ?
C45 N35 C46 C47 0.5(4) . . . . ?
C45 N35 C46 C51 -176.2(3) . . . . ?
C45 C44 C35 N31 -7.8(3) . . . . ?
C45 C44 C35 C34 171.0(3) . . . . ?
C15 N5 C16 C21 179.7(3) . . . . ?
C15 N5 C16 C17 0.8(4) . . . . ?
C15 C14 C5 N1 -2.5(3) . . . . ?
C15 C14 C5 C4 177.1(3) . . . . ?
C6 N2 C9 C10 -175.1(3) . . . . ?
C6 N2 C9 C8 4.0(4) . . . . ?
C6 C1 C2 C3 -178.9(3) . . . . ?
C14 N4 C17 C16 1.2(4) . . . . ?
C14 N4 C17 C18 -178.6(3) . . . . ?
C14 C5 C4 C3 -179.1(3) . . . . ?
N3 C8 C13 C12 -178.2(3) . . . . ?
C35 N31 C31 C36 176.9(2) . . . . ?
C35 N31 C31 C32 -2.7(4) . . . . ?
C35 C44 C45 Ir1 4.3(3) . . . . ?
C35 C44 C45 N35 -178.8(2) . . . . ?
C35 C34 C33 C32 -2.2(5) . . . . ?
N33 C38 C43 C42 -178.9(3) . . . . ?
C16 N5 C15 Ir1 -178.3(2) . . . . ?
C16 N5 C15 C14 0.8(4) . . . . ?
C16 C21 C20 C19 0.3(6) . . . . ?
C16 C17 C18 C19 0.7(5) . . . . ?
C9 N2 C6 C1 -180.0(2) . . . . ?
C9 N2 C6 C7 -3.2(4) . . . . ?
C9 C10 C11 C12 0.3(5) . . . . ?
C9 C8 C13 C12 1.0(5) . . . . ?
C1 N1 C5 C14 178.4(2) . . . . ?
C1 N1 C5 C4 -1.3(4) . . . . ?
C1 C6 C7 N3 176.0(3) . . . . ?
C1 C2 C3 C4 -1.1(5) . . . . ?
C10 C9 C8 N3 177.7(3) . . . . ?
C10 C9 C8 C13 -1.4(4) . . . . ?
C46 N35 C45 Ir1 172.3(2) . . . . ?
C46 N35 C45 C44 -3.9(4) . . . . ?
C46 C47 C48 C49 -0.2(4) . . . . ?
C46 C51 C50 C49 1.2(5) . . . . ?
C36 N32 C39 C40 -178.1(3) . . . . ?
C36 N32 C39 C38 1.5(4) . . . . ?
C36 C31 C32 C33 -179.2(3) . . . . ?
C5 N1 C1 C6 -179.8(2) . . . . ?
C5 N1 C1 C2 0.8(4) . . . . ?
C31 N31 C35 C44 -178.5(2) . . . . ?
C31 N31 C35 C34 2.6(4) . . . . ?
C31 C36 C37 N33 177.1(3) . . . . ?
C31 C32 C33 C34 2.1(5) . . . . ?
C47 N34 C44 C45 0.1(4) . . . . ?
C47 N34 C44 C35 -177.1(2) . . . . ?
C47 C46 C51 C50 -2.0(4) . . . . ?
C47 C48 C49 C50 -0.7(5) . . . . ?
C8 N3 C7 C6 3.2(5) . . . . ?
C8 C9 C10 C11 0.8(4) . . . . ?
C11 C12 C13 C8 0.1(5) . . . . ?
C37 N33 C38 C39 1.3(4) . . . . ?
C37 N33 C38 C43 -179.5(3) . . . . ?
C37 C36 C31 N31 -169.7(3) . . . . ?
C37 C36 C31 C32 9.8(5) . . . . ?
C2 C3 C4 C5 0.6(5) . . . . ?
C7 C6 C1 N1 -168.8(3) . . . . ?
C7 C6 C1 C2 10.5(5) . . . . ?
C7 N3 C8 C9 -2.2(5) . . . . ?
C7 N3 C8 C13 176.9(3) . . . . ?
C40 C39 C38 N33 177.3(3) . . . . ?
C40 C39 C38 C43 -1.8(4) . . . . ?
C40 C41 C42 C43 -1.6(6) . . . . ?
C13 C12 C11 C10 -0.8(5) . . . . ?
C39 N32 C36 C31 -178.2(2) . . . . ?
C39 N32 C36 C37 0.2(4) . . . . ?
C39 C40 C41 C42 -0.1(5) . . . . ?
C39 C38 C43 C42 0.2(5) . . . . ?
C51 C46 C47 N34 -179.8(3) . . . . ?
C51 C46 C47 C48 1.5(4) . . . . ?
C51 C50 C49 C48 0.2(5) . . . . ?
C21 C16 C17 N4 179.1(3) . . . . ?
C21 C16 C17 C18 -1.0(5) . . . . ?
C17 N4 C14 C15 0.3(4) . . . . ?
C17 N4 C14 C5 179.9(3) . . . . ?
C17 C16 C21 C20 0.6(5) . . . . ?
C38 N33 C37 C36 0.4(5) . . . . ?
C38 C43 C42 C41 1.5(6) . . . . ?
C41 C40 C39 N32 -178.6(3) . . . . ?
C41 C40 C39 C38 1.7(4) . . . . ?
C18 C19 C20 C21 -0.7(6) . . . . ?
C20 C19 C18 C17 0.2(6) . . . . ?

_smtbx_masks_special_details     ?
loop_
_smtbx_masks_void_nr
_smtbx_masks_void_average_x
_smtbx_masks_void_average_y
_smtbx_masks_void_average_z
_smtbx_masks_void_volume
_smtbx_masks_void_count_electrons
_smtbx_masks_void_content
1 -0.824 0.250 0.130 405.9 82.6 C4H10O
2 -0.324 0.750 -0.278 405.9 79.8 C4H10O

_shelx_res_file                  
;
TITL 2018ncs0668f_a.res in P2(1)/n
    2018ncs0668f.res
    created by SHELXL-2018/3 at 15:52:24 on 28-Nov-2018
REM Old TITL 2018ncs0668_1face2 in P2(1)/n
REM SHELXT solution in P2(1)/n: R1 0.075, Rweak 0.004, Alpha 0.031
REM <I/s> 0.964 for 308 systematic absences, Orientation as input
REM Formula found by SHELXT: C49 N8 O2 F6 P Ir
CELL 0.71075 15.6191 17.9773 15.7336 90 97.817 90
ZERR 4 0.0001 0.0002 0.0001 0 0.001 0
LATT 1
SYMM 0.5-X,0.5+Y,0.5-Z
SFAC C F H Ir N O P
UNIT 192 24 148 4 44 4 4

L.S. 10
PLAN  10
TEMP -173
BOND $H
MORE -1
CONF
ABIN
fmap 2 53
acta
SHEL 99 0.74
OMIT -1 2 1
REM <olex2.extras>
REM <HklSrc "%.\\2018ncs0668f.hkl">
REM </olex2.extras>

WGHT    0.035600    6.298100
FVAR       0.14664
IR1   4    0.262951    0.576323    0.635815    11.00000    0.02024    0.01576 =
         0.01877   -0.00007   -0.00226    0.00111
P1    7    0.655578    0.467226    0.858552    11.00000    0.04468    0.03549 =
         0.02728    0.00690   -0.00015   -0.00819
F1    2    0.601325    0.423774    0.922002    11.00000    0.06438    0.03232 =
         0.02785    0.00256    0.01266   -0.00186
F3    2    0.682792    0.388870    0.820417    11.00000    0.06593    0.05542 =
         0.03060   -0.00163    0.00942    0.00903
F2    2    0.571486    0.470450    0.788410    11.00000    0.04268    0.05289 =
         0.03590    0.01093   -0.00070   -0.01143
F6    2    0.709673    0.508918    0.793373    11.00000    0.04445    0.08246 =
         0.04986    0.03186   -0.00558   -0.02337
F5    2    0.629273    0.544652    0.897073    11.00000    0.08146    0.03014 =
         0.05987    0.00114   -0.00549   -0.00690
N1    5    0.178608    0.591467    0.529793    11.00000    0.02752    0.01663 =
         0.02414   -0.00056   -0.00811    0.00289
F4    2    0.739218    0.464946    0.929466    11.00000    0.05808    0.06523 =
         0.04075    0.00909   -0.01394   -0.00383
N31   5    0.334806    0.548011    0.745858    11.00000    0.01857    0.02784 =
         0.01626   -0.00154   -0.00103    0.00203
N35   5    0.211479    0.427979    0.559003    11.00000    0.02319    0.02076 =
         0.02592    0.00086    0.00021    0.00136
N5    5    0.147811    0.572585    0.773406    11.00000    0.02468    0.02028 =
         0.03599   -0.00419    0.00415   -0.00058
N2    5    0.346365    0.585557    0.535644    11.00000    0.03173    0.01721 =
         0.02086    0.00071   -0.00056    0.00022
N34   5    0.308744    0.354816    0.701386    11.00000    0.02935    0.02143 =
         0.02691    0.00604    0.00509    0.00475
N32   5    0.312576    0.683531    0.688805    11.00000    0.02531    0.02254 =
         0.02909   -0.00374    0.00402    0.00163
N4    5   -0.000769    0.582339    0.646373    11.00000    0.02409    0.02774 =
         0.05458   -0.00583   -0.00173   -0.00176
C44   1    0.298352    0.427447    0.696536    11.00000    0.02450    0.02393 =
         0.02174    0.00107    0.00467    0.00413
C45   1    0.251269    0.466287    0.623775    11.00000    0.02008    0.02071 =
         0.02175    0.00193    0.00289    0.00137
C15   1    0.155628    0.577228    0.690871    11.00000    0.02276    0.01395 =
         0.03060   -0.00400   -0.00154    0.00016
C6    1    0.301118    0.596988    0.458411    11.00000    0.03647    0.01793 =
         0.02369   -0.00099   -0.00142    0.00234
C14   1    0.078069    0.582917    0.627703    11.00000    0.02223    0.01696 =
         0.04209   -0.00381   -0.00153    0.00056
N3    5    0.427836    0.619789    0.391189    11.00000    0.05044    0.04452 =
         0.02426   -0.00058    0.00870   -0.00165
C35   1    0.339091    0.474763    0.766232    11.00000    0.02071    0.02933 =
         0.02013    0.00214    0.00317    0.00428
N33   5    0.403170    0.804640    0.771632    11.00000    0.03005    0.03323 =
         0.05138   -0.01327    0.00371   -0.00605
C16   1    0.065492    0.572484    0.795090    11.00000    0.02956    0.02083 =
         0.04744   -0.00537    0.01150   -0.00400
C9    1    0.435039    0.587001    0.542222    11.00000    0.02873    0.02034 =
         0.02602   -0.00207    0.00686   -0.00196
C1    1    0.206463    0.595287    0.452738    11.00000    0.03803    0.01672 =
         0.02417    0.00093   -0.00792    0.00246
C10   1    0.486864    0.569927    0.619588    11.00000    0.02914    0.02923 =
         0.02483    0.00335    0.00686   -0.00097
AFIX  43
H10   3    0.460673    0.557142    0.668671    11.00000   -1.20000
AFIX   0
C46   1    0.221164    0.352158    0.561427    11.00000    0.02412    0.02143 =
         0.02821    0.00020    0.00597   -0.00081
C36   1    0.362383    0.675603    0.764396    11.00000    0.02280    0.03159 =
         0.02706   -0.00797    0.00425   -0.00072
C5    1    0.093404    0.589155    0.537388    11.00000    0.02761    0.01665 =
         0.03933   -0.00147   -0.00599    0.00468
C31   1    0.370351    0.600885    0.800746    11.00000    0.02145    0.03297 =
         0.02346   -0.00595    0.00168    0.00057
C34   1    0.378003    0.452551    0.846895    11.00000    0.03169    0.03648 =
         0.02198    0.00462    0.00102    0.00981
AFIX  43
H34   3    0.381370    0.401373    0.862025    11.00000   -1.20000
AFIX   0
C47   1    0.271685    0.315794    0.631582    11.00000    0.02387    0.02201 =
         0.03161    0.00151    0.01142   -0.00023
C8    1    0.474957    0.605100    0.469154    11.00000    0.04334    0.03181 =
         0.02221   -0.00249    0.00770   -0.00238
C12   1    0.614631    0.590746    0.552867    11.00000    0.02869    0.04200 =
         0.03851   -0.00431    0.01184   -0.00588
AFIX  43
H12   3    0.675875    0.592323    0.557323    11.00000   -1.20000
AFIX   0
C11   1    0.574890    0.571570    0.624798    11.00000    0.02907    0.03266 =
         0.02935    0.00015    0.00472   -0.00043
AFIX  43
H11   3    0.609504    0.559660    0.677448    11.00000   -1.20000
AFIX   0
C37   1    0.406946    0.737977    0.805272    11.00000    0.02689    0.03730 =
         0.03639   -0.01281    0.00227   -0.00408
AFIX  43
H37   3    0.440959    0.730783    0.859455    11.00000   -1.20000
AFIX   0
C2    1    0.147708    0.597939    0.378271    11.00000    0.05014    0.02611 =
         0.02576    0.00025   -0.01208    0.00412
AFIX  43
H2    3    0.166952    0.600351    0.323598    11.00000   -1.20000
AFIX   0
C7    1    0.344289    0.613910    0.386563    11.00000    0.05427    0.03359 =
         0.01914   -0.00087    0.00084    0.00208
AFIX  43
H7    3    0.310255    0.621288    0.332427    11.00000   -1.20000
AFIX   0
C40   1    0.253132    0.765896    0.574280    11.00000    0.03248    0.02402 =
         0.04085   -0.00223    0.00151    0.00052
AFIX  43
H40   3    0.219999    0.726330    0.546566    11.00000   -1.20000
AFIX   0
C3    1    0.059762    0.596981    0.385572    11.00000    0.04648    0.02850 =
         0.04212   -0.00096   -0.02556    0.00796
AFIX  43
H3    3    0.018486    0.599635    0.335405    11.00000   -1.20000
AFIX   0
C32   1    0.409755    0.580404    0.882300    11.00000    0.03109    0.04431 =
         0.02502   -0.00806   -0.00240    0.00781
AFIX  43
H32   3    0.434812    0.616898    0.921735    11.00000   -1.20000
AFIX   0
C13   1    0.565737    0.607034    0.476986    11.00000    0.04042    0.05032 =
         0.03179   -0.00065    0.01719   -0.00565
AFIX  43
H13   3    0.593154    0.619868    0.428691    11.00000   -1.20000
AFIX   0
C33   1    0.411645    0.506231    0.904570    11.00000    0.03358    0.04761 =
         0.02143   -0.00064   -0.00406    0.00903
AFIX  43
H33   3    0.436550    0.491837    0.960615    11.00000   -1.20000
AFIX   0
C39   1    0.306020    0.753252    0.651992    11.00000    0.02542    0.01929 =
         0.04179   -0.00410    0.00904   -0.00109
C51   1    0.184020    0.309732    0.491095    11.00000    0.02944    0.02494 =
         0.03718   -0.00227    0.00005   -0.00370
AFIX  43
H51   3    0.148705    0.333027    0.444721    11.00000   -1.20000
AFIX   0
C4    1    0.032244    0.592223    0.464832    11.00000    0.03068    0.02563 =
         0.04797   -0.00427   -0.01529    0.00541
AFIX  43
H4    3   -0.027690    0.591060    0.469762    11.00000   -1.20000
AFIX   0
C21   1    0.054446    0.567295    0.882616    11.00000    0.03648    0.03420 =
         0.05083   -0.00618    0.01727   -0.00386
AFIX  43
H21   3    0.103417    0.565166    0.925563    11.00000   -1.20000
AFIX   0
C17   1   -0.008409    0.576246    0.732217    11.00000    0.02374    0.02802 =
         0.05728   -0.00703    0.00873   -0.00369
C38   1    0.353423    0.813480    0.693996    11.00000    0.02490    0.02820 =
         0.05009   -0.01284    0.01041   -0.00503
C48   1    0.284783    0.238448    0.627721    11.00000    0.03565    0.02029 =
         0.04237    0.00755    0.01259    0.00014
AFIX  43
H48   3    0.318511    0.213842    0.674168    11.00000   -1.20000
AFIX   0

N61   5    0.029417    0.777930    0.529827    11.00000    0.04540    0.04331 =
         0.11412   -0.01575    0.00098   -0.00545
C41   1    0.249048    0.835756    0.537861    11.00000    0.04053    0.02623 =
         0.05175    0.00424    0.00307    0.00435
AFIX  43
H41   3    0.213149    0.844294    0.485014    11.00000   -1.20000
AFIX   0
C19   1   -0.099940    0.568048    0.843019    11.00000    0.03342    0.06221 =
         0.08048   -0.00915    0.02624   -0.01228
AFIX  43
H19   3   -0.155913    0.566063    0.860165    11.00000   -1.20000
AFIX   0
C50   1    0.198872    0.234048    0.489379    11.00000    0.03988    0.02571 =
         0.04673   -0.00982    0.00608   -0.00650
AFIX  43
H50   3    0.174488    0.205666    0.441153    11.00000   -1.20000
AFIX   0

C61   1    0.015706    0.777794    0.599519    11.00000    0.04291    0.03153 =
         0.08007   -0.00356   -0.01283   -0.00627
C43   1    0.348103    0.883892    0.655365    11.00000    0.03616    0.02513 =
         0.06843   -0.00806    0.00975   -0.00529
AFIX  43
H43   3    0.379727    0.924353    0.682896    11.00000   -1.20000
AFIX   0
C49   1    0.249597    0.198616    0.558107    11.00000    0.03597    0.01854 =
         0.05742   -0.00124    0.01529   -0.00165
AFIX  43
H49   3    0.259413    0.146538    0.556004    11.00000   -1.20000
AFIX   0
C18   1   -0.091826    0.573486    0.758101    11.00000    0.02397    0.05371 =
         0.07758   -0.00923    0.00964   -0.00753
AFIX  43
H18   3   -0.141853    0.575420    0.716416    11.00000   -1.20000
AFIX   0
C20   1   -0.027133    0.565353    0.905186    11.00000    0.04140    0.04805 =
         0.06676   -0.00702    0.02525   -0.00895
AFIX  43
H20   3   -0.034324    0.562122    0.964066    11.00000   -1.20000
AFIX   0
C42   1    0.298103    0.894564    0.578967    11.00000    0.04263    0.02135 =
         0.07579    0.00461    0.01115    0.00107
AFIX  43
H42   3    0.296074    0.942261    0.552775    11.00000   -1.20000
AFIX   0

C62   1   -0.002080    0.779224    0.687350    11.00000    0.05666    0.03600 =
         0.10102    0.01310   -0.03785   -0.00724
AFIX 137
H62A  3   -0.032118    0.825515    0.697762    11.00000   -1.50000
H62B  3    0.052403    0.776454    0.726303    11.00000   -1.50000
H62C  3   -0.038577    0.736670    0.697496    11.00000   -1.50000
AFIX   0
HKLF 4


REM  2018ncs0668f_a.res in P2(1)/n
REM wR2 = 0.0716, GooF = S = 1.058, Restrained GooF = 1.058 for all data
REM R1 = 0.0298 for 9970 Fo > 4sig(Fo) and 0.0356 for all 11289 data
REM 569 parameters refined using 0 restraints

END

WGHT      0.0356      6.2989

REM Highest difference peak  3.846,  deepest hole -0.784,  1-sigma level  0.102
Q1    1   0.2227  0.5746  0.6592  11.00000  0.05    3.85
Q2    1   0.3006  0.5793  0.5983  11.00000  0.05    1.63
Q3    1   0.2479  0.6142  0.6214  11.00000  0.05    1.24
Q4    1   0.2368  0.5412  0.6118  11.00000  0.05    1.06
Q5    1   0.2836  0.5653  0.6354  11.00000  0.05    0.88
Q6    1   0.7133  0.4585  0.8652  11.00000  0.05    0.64
Q7    1   0.7076  0.4348  0.8764  11.00000  0.05    0.59
Q8    1   0.1798  0.5412  0.6818  11.00000  0.05    0.55
Q9    1   0.7463  0.4372  0.9217  11.00000  0.05    0.52
Q10   1   0.6997  0.4426  0.8175  11.00000  0.05    0.50
;
_shelx_res_checksum              99924
_shelx_fab_file                  
;
-21 0 1 -3.9654 0.2188
-21 0 3 1.6338 0.2921
-21 1 1 -3.9376 0.2797
-21 1 2 1.0342 0.8549
-21 1 3 3.6308 -0.2233
-21 1 4 0.2227 -0.3982
-21 2 2 -1.2943 0.2016
-21 2 3 -0.5617 0.1302
-21 2 4 -1.6199 0.6671
-20 0 -2 3.1920 -0.1010
-20 0 0 -2.3704 -0.2852
-20 0 2 1.7922 0.1218
-20 0 4 -1.1343 0.0047
-20 0 6 -0.5349 -0.4363
-20 0 8 2.0595 -0.5190
-20 1 -3 -1.3347 0.3620
-20 1 -2 2.1835 -0.0816
-20 1 -1 -1.0324 -0.1661
-20 1 0 0.1779 0.0875
-20 1 1 1.4253 0.8125
-20 1 2 1.8767 -0.1412
-20 1 3 0.3055 0.1202
-20 1 4 -0.7118 -0.1062
-20 1 5 0.5891 0.4888
-20 1 6 -3.8213 0.0224
-20 1 7 0.4531 -0.4389
-20 1 8 -0.5963 0.4020
-20 1 9 -2.3542 0.8232
-20 2 -3 -0.1478 0.2634
-20 2 -2 -0.7217 -0.0273
-20 2 -1 -1.0293 -0.0108
-20 2 0 1.0448 -0.2979
-20 2 1 -2.8096 0.3698
-20 2 2 -1.6295 0.5448
-20 2 3 0.2170 -0.0917
-20 2 4 -1.7062 -0.3296
-20 2 5 0.8451 -0.1531
-20 2 6 0.0353 -0.0323
-20 2 7 1.7924 0.3008
-20 2 8 0.5400 0.5301
-20 2 9 -1.3355 -1.1537
-20 3 -3 0.9075 0.4173
-20 3 -2 -1.1128 0.5276
-20 3 -1 1.3652 -0.2820
-20 3 0 1.9037 -0.4869
-20 3 1 -2.0094 0.0399
-20 3 2 0.5363 0.7602
-20 3 3 0.0587 -0.3833
-20 3 4 1.9569 0.2875
-20 3 5 2.1402 -0.2528
-20 3 6 0.2127 -0.0646
-20 3 7 -3.0019 -0.1218
-20 3 8 0.5684 -0.4067
-20 4 -3 0.8671 0.1690
-20 4 -2 -1.2635 0.3542
-20 4 -1 -1.7875 -0.1119
-20 4 0 0.4171 -0.2419
-20 4 1 1.7291 -0.2337
-20 4 2 2.1139 -0.2609
-20 4 3 -2.2415 0.1826
-20 4 4 1.5511 0.2100
-20 4 5 -1.1334 -0.2772
-20 4 6 0.9988 -0.1107
-20 4 7 0.7908 0.0276
-20 4 8 -1.9632 -0.0369
-20 5 -2 1.8724 0.2700
-20 5 -1 0.9384 0.2896
-20 5 0 -0.8755 -0.2565
-20 5 1 -0.7131 -0.2330
-20 5 2 -0.0287 -0.6262
-20 5 3 -0.4680 0.2296
-20 5 4 -1.5470 0.2780
-20 5 5 -3.5349 0.1235
-20 5 6 -1.5677 0.2237
-20 5 7 1.9841 0.5561
-20 6 -1 2.0689 0.5008
-20 6 0 -2.2266 0.2614
-20 6 1 0.1729 -0.5435
-20 6 2 -0.2317 0.0272
-20 6 3 1.5518 0.0581
-20 6 4 0.3529 0.0782
-20 6 5 3.2584 -0.0387
-20 6 6 0.0072 0.7765
-20 6 7 -1.0804 -0.2320
-20 7 0 -1.8881 1.1308
-20 7 1 1.6188 -0.0362
-20 7 2 -1.4359 0.0362
-20 7 3 0.0069 -0.4740
-20 7 4 0.8404 -0.6965
-20 7 5 0.6901 0.1573
-19 0 -5 1.1572 0.2208
-19 0 -3 2.4572 0.4277
-19 0 -1 -0.2336 -0.1364
-19 0 1 -0.9477 -0.0961
-19 0 3 -3.6942 -0.0813
-19 0 5 -0.4562 -0.1238
-19 0 7 -0.5609 -0.1983
-19 0 9 3.1838 -0.6832
-19 0 11 -1.3604 0.0241
-19 1 -6 0.6348 0.0312
-19 1 -5 -1.6194 0.1306
-19 1 -4 -1.0472 0.5489
-19 1 -3 2.1671 -0.0809
-19 1 -2 -0.9771 0.2230
-19 1 -1 1.0695 0.0847
-19 1 0 1.6172 0.1351
-19 1 1 -0.0569 -0.2017
-19 1 2 1.1286 -0.0042
-19 1 3 -1.7107 -0.2124
-19 1 4 1.0339 -0.0892
-19 1 5 -1.8634 0.2866
-19 1 6 0.9944 -0.0588
-19 1 7 -0.3874 0.1857
-19 1 8 -3.1073 0.2425
-19 1 9 1.8198 0.1004
-19 1 10 0.0671 -0.2217
-19 1 11 2.8601 -0.1986
-19 2 -6 -0.8425 0.0520
-19 2 -5 -1.1225 -0.7455
-19 2 -4 0.9139 0.1814
-19 2 -3 -0.7614 0.1163
-19 2 -2 -1.4523 -0.0067
-19 2 -1 -0.3946 -0.3480
-19 2 0 -2.4392 0.1616
-19 2 1 -0.6883 0.5378
-19 2 2 0.6705 -0.2481
-19 2 3 1.2523 -0.0364
-19 2 4 1.3454 -0.0436
-19 2 5 -0.1550 -0.1622
-19 2 6 1.4755 -0.0257
-19 2 7 2.4186 0.3291
-19 2 8 -1.5494 -0.0847
-19 2 9 -2.0355 0.3754
-19 2 10 -0.7093 -0.0102
-19 2 11 -0.4100 0.6198
-19 3 -6 -0.3146 0.1777
-19 3 -5 0.3149 -0.5155
-19 3 -4 1.9419 -0.0013
-19 3 -3 -2.0023 0.5677
-19 3 -2 0.7290 -0.3619
-19 3 -1 1.4831 -0.1540
-19 3 0 -1.4498 0.1934
-19 3 1 1.8730 0.1851
-19 3 2 -2.1586 -0.0027
-19 3 3 1.2895 0.3825
-19 3 4 0.7015 -0.1618
-19 3 5 -0.6508 -0.1228
-19 3 6 -3.4958 0.0526
-19 3 7 0.7696 -0.3274
-19 3 8 4.3305 0.1493
-19 3 9 0.5205 0.4147
-19 3 10 1.2372 -0.2350
-19 3 11 -4.3487 -0.5880
-19 4 -5 -1.1136 -0.2406
-19 4 -4 0.2933 -0.3345
-19 4 -3 0.1173 -0.0121
-19 4 -2 -0.7144 0.1382
-19 4 -1 0.7381 0.0310
-19 4 0 1.3560 -0.3272
-19 4 1 3.2060 -0.2314
-19 4 2 -1.9318 0.5121
-19 4 3 -0.0335 -0.1174
-19 4 4 -1.8153 -0.1129
-19 4 5 -0.0682 0.0823
-19 4 6 1.2371 0.0217
-19 4 7 -1.5760 -0.1468
-19 4 8 0.0997 0.2320
-19 4 9 -0.0108 -0.2391
-19 4 10 -0.5656 -0.2986
-19 4 11 0.7931 0.0513
-19 5 -5 -0.0405 0.0969
-19 5 -4 -0.9235 -0.2814
-19 5 -3 2.4541 -0.1652
-19 5 -2 0.4406 0.2320
-19 5 -1 -0.6047 -0.1448
-19 5 0 -1.5093 -0.1895
-19 5 1 -1.7582 -0.0259
-19 5 2 0.7948 -0.1727
-19 5 3 -0.2271 -0.0430
-19 5 4 -1.0216 0.3688
-19 5 5 -1.0508 0.0402
-19 5 6 1.9437 -0.1276
-19 5 7 -0.6303 -0.1646
-19 5 8 -1.3019 -0.6593
-19 5 9 -0.0377 -0.2989
-19 5 10 -1.7296 -0.1708
-19 6 -4 -0.1209 -0.4672
-19 6 -3 -0.3549 0.3257
-19 6 -2 0.9491 0.0576
-19 6 -1 -1.5400 0.2433
-19 6 0 0.2981 -0.2335
-19 6 1 -1.3265 -0.1942
-19 6 2 1.7879 -0.2959
-19 6 3 0.4105 0.3702
-19 6 4 2.4597 -0.2369
-19 6 5 0.9880 0.3773
-19 6 6 -0.4019 -0.0642
-19 6 7 0.8212 -0.0048
-19 6 8 -1.0670 0.2050
-19 6 9 -0.5455 0.7356
-19 6 10 0.5203 0.0246
-19 7 -4 -0.5401 -0.2925
-19 7 -3 -3.1326 -0.7251
-19 7 -2 -0.4354 -0.2465
-19 7 -1 -1.1617 0.6372
-19 7 0 2.4064 0.0603
-19 7 1 -0.7017 -0.2693
-19 7 2 -0.5155 -0.2357
-19 7 3 1.3461 -0.2357
-19 7 4 -1.2653 0.0147
-19 7 5 -0.1587 0.2126
-19 7 6 -0.6187 -0.3188
-19 7 7 0.3264 0.5779
-19 7 8 -0.5544 0.8950
-19 7 9 -0.0117 -0.1762
-19 8 -3 1.1772 -0.3867
-19 8 -2 0.7221 0.1704
-19 8 -1 2.5653 -0.2487
-19 8 0 0.7451 1.0727
-19 8 1 -0.7946 0.4789
-19 8 2 -1.3100 0.3119
-19 8 3 1.2145 -0.3988
-19 8 4 -1.6182 0.3318
-19 8 5 -0.7877 -0.6573
-19 8 6 -0.1774 0.0974
-19 8 7 -1.1100 0.3153
-19 8 8 0.8170 -0.2783
-19 9 -2 -0.5417 0.3924
-19 9 -1 0.6558 -1.2445
-19 9 0 -2.8555 0.2758
-19 9 1 -0.0044 -0.0341
-19 9 2 0.4030 0.8897
-19 9 3 -1.0846 -0.1598
-19 9 4 1.8469 -0.5673
-19 9 5 0.1793 -0.2447
-19 9 6 1.9785 0.2188
-19 9 7 1.4379 -0.6868
-19 10 0 0.3648 -0.9237
-19 10 1 1.5727 -0.9438
-19 10 2 -0.2835 -0.1436
-19 10 3 -2.9529 0.1940
-19 10 4 1.2926 0.3907
-19 10 5 -0.2048 0.4787
-18 0 -8 0.4561 0.0665
-18 0 -6 -0.7099 -0.1586
-18 0 -4 1.8192 0.3878
-18 0 -2 -1.1741 0.1953
-18 0 0 -2.0896 -0.1002
-18 0 2 -3.9370 0.0368
-18 0 4 0.3307 0.1867
-18 0 6 -2.7140 0.0227
-18 0 8 3.4865 -0.1129
-18 0 10 -0.8554 -0.3825
-18 0 12 0.7123 -0.1167
-18 1 -8 2.9004 0.3632
-18 1 -7 0.0351 0.6910
-18 1 -6 -3.5796 -0.2480
-18 1 -5 -0.2820 -0.0085
-18 1 -4 0.8701 -0.0715
-18 1 -3 -0.9043 0.0527
-18 1 -2 1.0078 0.2044
-18 1 -1 1.7762 -0.4458
-18 1 0 0.6531 -0.0836
-18 1 1 1.3081 -0.0050
-18 1 2 -1.6980 -0.2213
-18 1 3 1.5674 -0.2152
-18 1 4 -1.0157 0.2199
-18 1 5 0.2749 0.0959
-18 1 6 1.1857 0.0402
-18 1 7 -2.5771 0.1579
-18 1 8 -1.4841 -0.0490
-18 1 9 0.5131 0.0510
-18 1 10 2.5688 0.0059
-18 1 11 2.0280 -0.4588
-18 1 12 -1.7590 -0.1203
-18 1 13 -1.8340 0.7080
-18 2 -8 -0.9016 -0.3923
-18 2 -7 -0.4793 0.3029
-18 2 -6 -0.4730 -0.7925
-18 2 -5 1.7489 -0.1249
-18 2 -4 -0.8972 0.2432
-18 2 -3 -0.7377 -0.1482
-18 2 -2 0.8502 -0.2593
-18 2 -1 -1.6717 0.1577
-18 2 0 -0.2607 0.0825
-18 2 1 -0.2511 0.1645
-18 2 2 2.2123 0.0053
-18 2 3 2.1848 0.1284
-18 2 4 -0.6612 -0.1858
-18 2 5 0.4653 -0.2706
-18 2 6 3.9372 0.1705
-18 2 7 -0.9652 0.5481
-18 2 8 -2.2167 -0.1944
-18 2 9 -0.4919 -0.1654
-18 2 10 -1.7284 0.6375
-18 2 11 1.2281 0.3343
-18 2 12 -0.5228 0.3777
-18 2 13 2.6251 -0.7332
-18 3 -8 -0.4814 -0.1979
-18 3 -7 0.5142 0.3796
-18 3 -6 1.0471 0.2533
-18 3 -5 2.4333 -0.2023
-18 3 -4 -1.3493 0.1901
-18 3 -3 0.2850 0.2817
-18 3 -2 0.6294 -0.0780
-18 3 -1 -1.7867 0.3122
-18 3 0 1.2566 -0.0382
-18 3 1 -2.8117 0.2168
-18 3 2 -0.5160 0.2906
-18 3 3 -1.5126 -0.0619
-18 3 4 -0.3428 -0.0935
-18 3 5 -1.4342 0.0351
-18 3 6 0.4267 -0.1287
-18 3 7 2.7310 -0.1421
-18 3 8 1.4646 0.1512
-18 3 9 1.0300 -0.3057
-18 3 10 -2.8571 -0.1613
-18 3 11 -2.4467 -0.0063
-18 3 12 0.1848 -0.0573
-18 3 13 2.1371 -0.2343
-18 4 -7 0.3695 0.0296
-18 4 -6 -0.9187 0.5013
-18 4 -5 -0.6780 -0.3276
-18 4 -4 0.2415 -0.2631
-18 4 -3 -0.5366 0.2966
-18 4 -2 0.0404 0.1214
-18 4 -1 0.6688 -0.2915
-18 4 0 3.1662 0.1438
-18 4 1 0.3966 -0.0108
-18 4 2 -0.2115 -0.1425
-18 4 3 -1.9359 -0.0353
-18 4 4 -0.5571 0.0567
-18 4 5 1.1583 -0.1778
-18 4 6 -1.9822 -0.0209
-18 4 7 -0.1981 -0.2011
-18 4 8 0.1499 0.1800
-18 4 9 -0.6478 -0.2639
-18 4 10 3.0836 0.0912
-18 4 11 -0.9175 0.2118
-18 4 12 -1.0007 -0.3761
-18 5 -7 0.7224 -0.1611
-18 5 -6 0.1749 0.2207
-18 5 -5 -2.5589 -0.0126
-18 5 -4 1.5912 -0.3243
-18 5 -3 -0.0778 -0.4756
-18 5 -2 0.0896 0.0930
-18 5 -1 -0.9756 -0.1805
-18 5 0 -2.1147 0.0548
-18 5 1 1.5593 -0.4834
-18 5 2 1.5784 -0.0624
-18 5 3 1.4090 0.3311
-18 5 4 -0.9465 -0.0276
-18 5 5 1.1015 -0.2047
-18 5 6 -1.6200 0.2623
-18 5 7 -0.2863 0.0404
-18 5 8 0.5754 -0.1664
-18 5 9 -2.4262 0.0144
-18 5 10 4.4523 0.1389
-18 5 11 1.0714 -0.2028
-18 5 12 -1.3269 -0.4899
-18 6 -7 -2.1074 -0.1662
-18 6 -6 0.7900 0.4192
-18 6 -5 0.3993 -0.0300
-18 6 -4 0.3834 0.1142
-18 6 -3 1.4339 -0.1463
-18 6 -2 -0.2856 0.0296
-18 6 -1 0.4627 0.1465
-18 6 0 -2.0584 -0.1852
-18 6 1 0.0670 0.0356
-18 6 2 0.0472 0.3150
-18 6 3 0.5300 -0.2186
-18 6 4 0.7861 0.0869
-18 6 5 0.7816 0.3565
-18 6 6 0.6631 0.0729
-18 6 7 -0.7673 0.1026
-18 6 8 -0.4064 0.0682
-18 6 9 0.0705 0.1751
-18 6 10 -0.7381 -0.1960
-18 6 11 0.7226 -0.2623
-18 6 12 2.9053 -0.0912
-18 7 -6 0.4701 0.4307
-18 7 -5 1.0840 0.2650
-18 7 -4 -3.3633 -0.1816
-18 7 -3 0.2633 0.1455
-18 7 -2 -1.2837 -0.0781
-18 7 -1 2.2332 0.1017
-18 7 0 0.3830 -0.1225
-18 7 1 -1.1950 0.1088
-18 7 2 0.8020 -0.1426
-18 7 3 -2.3773 -0.0778
-18 7 4 0.1707 0.0723
-18 7 5 -0.8637 -0.0852
-18 7 6 0.4393 -0.0464
-18 7 7 -1.0553 0.0147
-18 7 8 0.2121 0.0485
-18 7 9 1.6789 0.0203
-18 7 10 -4.8201 0.2359
-18 7 11 -3.3329 0.0164
-18 8 -6 0.5659 -0.8564
-18 8 -5 1.3009 1.1522
-18 8 -4 -0.0504 0.3020
-18 8 -3 -0.1762 0.4238
-18 8 -2 0.4319 -0.0343
-18 8 -1 -0.2395 0.1496
-18 8 0 0.6339 0.3302
-18 8 1 -0.2463 0.2334
-18 8 2 0.6375 -0.2852
-18 8 3 -0.7334 0.1833
-18 8 4 0.2363 -0.2468
-18 8 5 -0.2185 -0.3771
-18 8 6 -0.3837 0.1675
-18 8 7 0.0755 -0.1022
-18 8 8 1.0095 -0.2065
-18 8 9 0.9137 0.2231
-18 8 10 0.8815 0.5308
-18 8 11 -1.3961 -0.1684
-18 9 -5 -0.8657 -0.4632
-18 9 -4 1.2641 0.0759
-18 9 -3 -0.9150 0.3194
-18 9 -2 1.6490 -0.2708
-18 9 -1 -3.1455 -0.0827
-18 9 0 -0.3662 -0.1438
-18 9 1 1.0437 0.3564
-18 9 2 -1.3153 -0.0381
-18 9 3 3.1464 -0.1535
-18 9 4 -0.1389 -0.0056
-18 9 5 1.1212 0.0633
-18 9 6 1.4721 -0.1091
-18 9 7 2.3825 -0.1088
-18 9 8 -0.2750 -0.2869
-18 9 9 -1.4032 0.1967
-18 9 10 2.3326 0.1711
-18 10 -4 0.1390 -0.8258
-18 10 -3 -0.2199 -0.5056
-18 10 -2 0.4561 0.0120
-18 10 -1 -0.1541 -0.1605
-18 10 0 0.5003 -0.6738
-18 10 1 -0.2802 -0.2554
-18 10 2 -2.3932 0.1359
-18 10 3 1.5060 0.4171
-18 10 4 -1.0191 0.0314
-18 10 5 -1.4188 0.0875
-18 10 6 -2.0282 -0.3390
-18 10 7 0.6058 -0.2074
-18 10 8 -0.4061 -0.2148
-18 10 9 -0.0461 -0.1718
-18 11 -3 2.7511 -0.3764
-18 11 -2 0.7827 0.3296
-18 11 -1 2.2855 -0.4268
-18 11 0 1.6580 0.2930
-18 11 1 -0.4309 0.0958
-18 11 2 1.5241 -0.0049
-18 11 3 -2.0998 0.4137
-18 11 4 0.2636 0.0800
-18 11 5 -0.2013 0.7436
-18 11 6 -2.9958 0.5730
-18 11 7 -1.7944 0.0548
-18 12 -1 -0.6657 0.6029
-18 12 0 -0.6404 0.7668
-18 12 1 -2.1949 -0.1208
-18 12 2 2.0008 -0.5830
-18 12 3 -2.2214 -0.8995
-18 12 4 1.9582 -0.2823
-18 12 5 3.2746 0.1469
-18 12 6 0.7602 0.7225
-17 0 -9 0.4942 -0.3642
-17 0 -7 -1.8595 -0.5013
-17 0 -5 2.1305 -0.0867
-17 0 -3 -1.9075 0.3188
-17 0 -1 -0.6128 0.0146
-17 0 1 -3.5279 0.1364
-17 0 3 0.7729 0.2106
-17 0 5 -2.8699 0.1009
-17 0 7 0.6930 0.2629
-17 0 9 0.2187 -0.0967
-17 0 11 0.5611 -0.1062
-17 0 13 -0.0299 -0.4431
-17 1 -10 1.5924 -0.1817
-17 1 -9 0.3783 0.1510
-17 1 -8 -0.0577 0.3824
-17 1 -7 -2.2204 -0.1872
-17 1 -6 0.2079 -0.4172
-17 1 -5 -1.0653 0.0478
-17 1 -4 -0.9767 0.0524
-17 1 -3 1.2562 0.0560
-17 1 -2 1.4245 -0.2608
-17 1 -1 0.5393 -0.0163
-17 1 0 0.8546 0.1328
-17 1 1 -1.5167 -0.1977
-17 1 2 1.8936 -0.1438
-17 1 3 -1.4292 -0.0229
-17 1 4 -1.2835 0.0645
-17 1 5 3.4563 0.1427
-17 1 6 -0.7877 0.0095
-17 1 7 -3.4307 -0.1203
-17 1 8 1.1150 -0.0454
-17 1 9 1.0224 0.1465
-17 1 10 1.3919 -0.0006
-17 1 11 -2.9082 -0.1805
-17 1 12 -1.6054 0.2300
-17 1 13 0.5937 -0.2380
-17 1 14 0.2418 0.3830
-17 2 -10 -0.4506 -0.1156
-17 2 -9 -0.9308 -0.4448
-17 2 -8 0.5367 -0.0775
-17 2 -7 0.0577 0.1965
-17 2 -6 1.3990 0.0351
-17 2 -5 -1.4606 -0.0212
-17 2 -4 0.0846 0.0636
-17 2 -3 1.7883 -0.1247
-17 2 -2 -1.1343 0.1148
-17 2 -1 -0.9731 -0.2176
-17 2 0 -0.4510 0.1725
-17 2 1 2.2166 -0.0366
-17 2 2 2.0913 0.1697
-17 2 3 -0.4427 -0.0297
-17 2 4 0.4705 -0.3028
-17 2 5 3.8997 0.0798
-17 2 6 -1.0335 0.1995
-17 2 7 -0.8723 -0.5427
-17 2 8 0.3154 -0.0390
-17 2 9 -2.5914 0.3102
-17 2 10 0.1667 0.1059
-17 2 11 -0.7145 0.0556
-17 2 12 2.3999 0.0409
-17 2 13 2.9266 0.4515
-17 2 14 -1.4894 -0.0652
-17 3 -9 0.0239 -0.1666
-17 3 -8 0.4151 0.3073
-17 3 -7 0.2052 0.5417
-17 3 -6 2.3163 -0.1267
-17 3 -5 0.0399 -0.2740
-17 3 -4 0.5670 0.4399
-17 3 -3 -0.2490 0.0620
-17 3 -2 -1.9158 0.0419
-17 3 -1 0.3009 0.1929
-17 3 0 -1.8172 0.0066
-17 3 1 -1.2926 0.1370
-17 3 2 -3.1796 0.0304
-17 3 3 0.6840 -0.0294
-17 3 4 1.7395 -0.0749
-17 3 5 -1.3029 0.0356
-17 3 6 -0.4033 -0.1594
-17 3 7 2.3411 -0.0318
-17 3 8 0.0556 0.0154
-17 3 9 0.0285 -0.0001
-17 3 10 -1.5568 -0.0169
-17 3 11 0.9810 -0.1336
-17 3 12 2.2512 0.1503
-17 3 13 -1.2199 0.5213
-17 3 14 -1.6324 -0.4131
-17 4 -9 2.6925 -0.0805
-17 4 -8 0.0720 -0.4195
-17 4 -7 0.0221 0.3695
-17 4 -6 -0.8304 -0.2130
-17 4 -5 -0.4604 0.0836
-17 4 -4 -0.4585 -0.2144
-17 4 -3 -0.2895 0.1740
-17 4 -2 0.6053 -0.0333
-17 4 -1 2.6038 0.2884
-17 4 0 1.8549 -0.3472
-17 4 1 0.1246 0.0599
-17 4 2 -1.3843 -0.0058
-17 4 3 -1.3384 -0.0597
-17 4 4 0.0739 -0.0715
-17 4 5 -2.3600 0.0981
-17 4 6 -0.2567 -0.0469
-17 4 7 1.2109 0.3804
-17 4 8 -1.3976 -0.2441
-17 4 9 4.0667 -0.0796
-17 4 10 -0.1212 0.0462
-17 4 11 -0.7284 -0.0941
-17 4 12 -1.3502 0.0822
-17 4 13 -4.8562 -0.4506
-17 4 14 0.7593 -0.5231
-17 5 -9 0.9498 0.2650
-17 5 -8 -0.7108 -0.6123
-17 5 -7 0.5320 0.1654
-17 5 -6 -2.9289 -0.0633
-17 5 -5 0.4436 -0.0976
-17 5 -4 0.0004 -0.6538
-17 5 -3 -0.1213 -0.0503
-17 5 -2 -0.2330 0.0941
-17 5 -1 -1.0962 -0.1765
-17 5 0 0.8398 -0.3090
-17 5 1 2.0852 0.0058
-17 5 2 2.8592 0.0956
-17 5 3 -1.0609 -0.0184
-17 5 4 0.1683 0.0493
-17 5 5 -0.4818 0.2574
-17 5 6 0.8306 0.1906
-17 5 7 0.2830 -0.0270
-17 5 8 -2.1429 -0.0903
-17 5 9 0.7676 -0.1141
-17 5 10 0.6801 -0.2820
-17 5 11 -1.8611 0.0181
-17 5 12 -0.3754 -0.1331
-17 5 13 -0.0909 -0.2842
-17 5 14 1.6296 -0.0265
-17 6 -9 -2.5508 0.6156
-17 6 -8 -3.0369 -0.4782
-17 6 -7 0.3687 -0.2121
-17 6 -6 0.6405 0.5308
-17 6 -5 1.4685 -0.1402
-17 6 -4 2.2050 0.4235
-17 6 -3 0.1580 -0.3434
-17 6 -2 0.1349 0.1763
-17 6 -1 -1.6448 0.1158
-17 6 0 -2.0234 0.3374
-17 6 1 -0.5545 -0.1356
-17 6 2 -0.6981 -0.1884
-17 6 3 0.8508 -0.0222
-17 6 4 1.2815 0.2853
-17 6 5 0.5569 -0.0765
-17 6 6 0.4963 -0.2129
-17 6 7 -1.3835 -0.0256
-17 6 8 0.5757 0.3046
-17 6 9 -2.8799 0.1437
-17 6 10 0.6681 -0.1385
-17 6 11 3.0273 0.0163
-17 6 12 3.2464 -0.1518
-17 6 13 3.8715 -0.2494
-17 7 -8 -0.2604 0.1710
-17 7 -7 2.3722 -0.3949
-17 7 -6 1.6078 0.5059
-17 7 -5 -3.1907 -0.0089
-17 7 -4 -0.3556 0.3649
-17 7 -3 -0.7915 -0.1609
-17 7 -2 1.2585 -0.2321
-17 7 -1 1.1709 -0.0497
-17 7 0 -0.1964 0.2121
-17 7 1 -0.0094 -0.1108
-17 7 2 -2.8148 0.0053
-17 7 3 0.8824 -0.0197
-17 7 4 -1.0476 -0.0948
-17 7 5 -0.7749 -0.2189
-17 7 6 -0.6149 -0.2658
-17 7 7 0.1810 0.3249
-17 7 8 2.5446 0.1282
-17 7 9 -1.8054 0.1451
-17 7 10 -2.6830 -0.1175
-17 7 11 1.8602 0.0039
-17 7 12 -0.4688 0.7822
-17 7 13 1.5747 0.1517
-17 8 -8 1.5952 1.0554
-17 8 -7 0.7370 -0.4424
-17 8 -6 -0.6019 -0.1665
-17 8 -5 -1.0929 0.6841
-17 8 -4 -1.1645 -0.1405
-17 8 -3 -0.0043 0.3287
-17 8 -2 -1.0785 -0.2751
-17 8 -1 0.4534 -0.1527
-17 8 0 1.4786 0.1634
-17 8 1 0.2424 0.1519
-17 8 2 0.1352 0.1055
-17 8 3 0.5481 0.0838
-17 8 4 0.0932 -0.3153
-17 8 5 0.7748 -0.0215
-17 8 6 -0.9756 0.0303
-17 8 7 0.8510 -0.0605
-17 8 8 -0.3892 0.0727
-17 8 9 2.8325 -0.0775
-17 8 10 -1.3122 0.0819
-17 8 11 -2.5747 0.4582
-17 8 12 -5.0472 0.6788
-17 9 -7 -1.7423 -0.1989
-17 9 -6 -1.5649 -1.2547
-17 9 -5 2.1721 -0.2019
-17 9 -4 -0.2617 0.1932
-17 9 -3 1.9900 0.2055
-17 9 -2 -2.4292 0.0344
-17 9 -1 -0.9819 -0.0836
-17 9 0 0.4098 0.0813
-17 9 1 -0.5734 0.0447
-17 9 2 3.9583 -0.0168
-17 9 3 -0.9436 0.1204
-17 9 4 -0.2099 0.0989
-17 9 5 1.6383 0.0653
-17 9 6 1.4748 0.1055
-17 9 7 0.8430 -0.5400
-17 9 8 -2.6423 0.0756
-17 9 9 0.2940 -0.0064
-17 9 10 3.3510 0.1020
-17 9 11 0.6242 0.0533
-17 9 12 0.3938 -0.4568
-17 10 -6 1.3496 -0.0978
-17 10 -5 1.5184 -0.9994
-17 10 -4 1.1177 -0.0843
-17 10 -3 0.7778 -0.2233
-17 10 -2 -0.0790 0.3866
-17 10 -1 0.3089 -0.0464
-17 10 0 -0.8622 -0.2773
-17 10 1 -1.0064 -0.2035
-17 10 2 0.7512 0.0502
-17 10 3 -1.6505 -0.2208
-17 10 4 -1.7502 0.3901
-17 10 5 -2.1994 0.0221
-17 10 6 0.7994 -0.2463
-17 10 7 -0.1815 -0.0028
-17 10 8 1.1292 -0.1545
-17 10 9 -2.3599 -0.1097
-17 10 10 1.9703 -0.8877
-17 10 11 0.9508 -0.5950
-17 11 -5 -2.4062 0.7632
-17 11 -4 1.8537 -0.5532
-17 11 -3 -0.3485 -0.4277
-17 11 -2 3.1026 0.0450
-17 11 -1 1.2870 0.1412
-17 11 0 -1.4006 0.1634
-17 11 1 1.2294 -0.0080
-17 11 2 -2.9361 -0.2106
-17 11 3 0.7984 -0.0134
-17 11 4 1.2059 0.4832
-17 11 5 -2.5827 0.1973
-17 11 6 -0.5088 -0.1414
-17 11 7 -1.6219 0.3983
-17 11 8 1.6810 -0.3761
-17 11 9 0.4329 -0.2770
-17 11 10 -1.0855 -0.1203
-17 12 -4 -1.6545 0.3562
-17 12 -3 -5.0181 0.4429
-17 12 -2 0.4034 0.1652
-17 12 -1 0.3851 -0.1008
-17 12 0 -2.3209 -0.2397
-17 12 1 1.1158 0.0510
-17 12 2 -1.7166 -0.3430
-17 12 3 2.5799 0.0560
-17 12 4 4.3195 -0.2967
-17 12 5 0.4420 0.0077
-17 12 6 -1.1647 0.7022
-17 12 7 -0.4266 0.7604
-17 12 8 -1.3744 0.7694
-17 12 9 -0.1957 0.0353
-17 13 -3 -1.6641 -0.2917
-17 13 -2 -0.2551 -0.1229
-17 13 -1 0.2072 -0.2914
-17 13 0 1.8138 -0.2264
-17 13 1 0.8735 0.7565
-17 13 2 -0.4746 0.4080
-17 13 3 -0.9969 -0.6194
-17 13 4 0.0328 -0.4632
-17 13 5 2.7331 -0.5708
-17 13 6 0.3131 -0.4638
-17 13 7 1.4265 0.1025
-17 14 0 3.0371 -0.2096
-17 14 1 -0.9271 0.0947
-17 14 2 0.5810 1.1093
-17 14 3 0.1961 -0.0296
-17 14 4 -4.8418 -0.0078
-17 14 5 -0.1044 -0.5604
-16 0 -10 -1.2282 -0.4016
-16 0 -8 0.6340 -0.6262
-16 0 -6 2.1064 -0.6821
-16 0 -4 -1.1316 0.0038
-16 0 -2 -0.4105 0.0131
-16 0 0 -2.7199 -0.0194
-16 0 2 1.5549 0.1554
-16 0 4 -0.1692 0.1860
-16 0 6 -3.2985 0.2599
-16 0 8 0.6074 0.3178
-16 0 10 -0.0817 -0.1107
-16 0 12 2.5173 0.0531
-16 0 14 -1.4759 -0.4954
-16 1 -11 1.7719 0.6756
-16 1 -10 -0.3992 -0.2612
-16 1 -9 -0.4350 -0.2091
-16 1 -8 -0.5127 0.1892
-16 1 -7 0.0852 0.0174
-16 1 -6 -3.1865 0.0537
-16 1 -5 -1.2101 0.0234
-16 1 -4 0.6845 -0.1214
-16 1 -3 1.0922 0.0312
-16 1 -2 -0.2896 -0.0895
-16 1 -1 0.4264 0.0386
-16 1 0 0.1521 0.0738
-16 1 1 1.3002 0.0262
-16 1 2 -1.9913 -0.1294
-16 1 3 -2.0968 -0.0105
-16 1 4 4.3758 0.1057
-16 1 5 0.4943 -0.3286
-16 1 6 -2.7704 -0.0239
-16 1 7 1.7681 -0.0175
-16 1 8 -1.3061 -0.0106
-16 1 9 0.2493 0.1722
-16 1 10 -2.1079 -0.1295
-16 1 11 -0.8235 0.1754
-16 1 12 1.4327 -0.1226
-16 1 13 0.3713 0.0518
-16 1 14 2.8370 -0.0851
-16 1 15 0.1248 0.0614
-16 2 -11 0.0355 0.5241
-16 2 -10 0.0459 0.0269
-16 2 -9 0.7124 -0.1680
-16 2 -8 -1.2093 0.7722
-16 2 -7 1.0383 -0.0267
-16 2 -6 -1.5334 0.1016
-16 2 -5 0.6272 0.0021
-16 2 -4 1.3803 0.1339
-16 2 -3 -0.8812 0.0378
-16 2 -2 -0.5143 -0.0632
-16 2 -1 0.0522 -0.0938
-16 2 0 2.0273 0.0631
-16 2 1 1.1631 0.1231
-16 2 2 -0.7289 -0.0006
-16 2 3 1.3315 -0.0813
-16 2 4 1.2268 -0.0609
-16 2 5 -2.2963 -0.2538
-16 2 6 1.7381 -0.4725
-16 2 7 1.5230 0.1906
-16 2 8 -2.4654 -0.2162
-16 2 9 -0.6491 -0.0103
-16 2 10 -0.1370 -0.1345
-16 2 11 1.5881 0.4111
-16 2 12 -0.1090 0.1508
-16 2 13 -1.2109 0.0375
-16 2 14 -0.2110 0.4925
-16 2 15 -2.2746 0.1608
-16 3 -11 -2.6587 -0.1496
-16 3 -10 -0.0783 0.3495
-16 3 -9 0.8890 -0.2044
-16 3 -8 -0.6925 0.2014
-16 3 -7 1.8496 -0.2865
-16 3 -6 1.6144 -0.1505
-16 3 -5 1.5153 0.0039
-16 3 -4 -0.2122 -0.0245
-16 3 -3 -2.0576 -0.0251
-16 3 -2 -0.2620 0.3965
-16 3 -1 -0.8350 -0.1746
-16 3 0 -1.8157 -0.1079
-16 3 1 -2.7218 0.0564
-16 3 2 0.9100 -0.0232
-16 3 3 3.4732 -0.0203
-16 3 4 -2.2905 0.1108
-16 3 5 -2.2043 0.1331
-16 3 6 3.2200 -0.1257
-16 3 7 -1.2664 0.0913
-16 3 8 1.4948 0.0100
-16 3 9 0.1023 0.0332
-16 3 10 0.4836 0.0746
-16 3 11 1.5139 0.1358
-16 3 12 -2.5372 0.0811
-16 3 13 -2.3124 0.0046
-16 3 14 2.1946 0.6375
-16 3 15 2.7493 0.0152
-16 4 -11 0.5192 -0.1449
-16 4 -10 2.4711 -0.0453
-16 4 -9 0.0329 -0.4855
-16 4 -8 0.8492 -0.0753
-16 4 -7 -0.7275 -0.0212
-16 4 -6 -1.0870 0.2183
-16 4 -5 -0.3092 -0.2249
-16 4 -4 -0.4924 0.0113
-16 4 -3 0.9169 0.2392
-16 4 -2 1.7748 0.1026
-16 4 -1 1.5550 -0.1842
-16 4 0 -0.2706 0.0893
-16 4 1 -0.4990 -0.0438
-16 4 2 -1.2179 0.0004
-16 4 3 -1.1950 0.0687
-16 4 4 -0.8569 0.1521
-16 4 5 0.2182 0.0063
-16 4 6 0.7236 0.3354
-16 4 7 -2.2652 -0.2345
-16 4 8 3.4069 0.0665
-16 4 9 0.9535 -0.1328
-16 4 10 -0.5496 0.1660
-16 4 11 0.0362 -0.2536
-16 4 12 -2.2224 -0.2358
-16 4 13 0.6249 -0.2132
-16 4 14 2.6224 -0.5137
-16 4 15 1.5915 -0.6571
-16 5 -10 0.2564 0.3541
-16 5 -9 -1.7181 0.0725
-16 5 -8 0.9226 -0.1814
-16 5 -7 -2.0348 0.1009
-16 5 -6 -0.4670 0.0189
-16 5 -5 0.2525 -0.0609
-16 5 -4 -1.0075 -0.2343
-16 5 -3 0.2804 0.0147
-16 5 -2 0.3393 -0.2276
-16 5 -1 -0.3248 -0.0533
-16 5 0 1.8028 -0.0116
-16 5 1 2.9979 -0.1595
-16 5 2 -0.0659 0.1429
-16 5 3 -0.8168 -0.0148
-16 5 4 0.4370 0.0601
-16 5 5 1.3768 0.0291
-16 5 6 -1.7415 0.2879
-16 5 7 -1.1760 -0.0887
-16 5 8 -0.8574 -0.1726
-16 5 9 -0.3643 -0.1647
-16 5 10 -0.9081 0.0037
-16 5 11 -0.3902 -0.2780
-16 5 12 0.9635 -0.1573
-16 5 13 1.8241 -0.2674
-16 5 14 -2.4862 -0.2128
-16 5 15 -3.0440 0.1048
-16 6 -10 -3.5535 0.1255
-16 6 -9 -2.1222 0.2144
-16 6 -8 0.4341 -0.3761
-16 6 -7 0.0945 0.4852
-16 6 -6 1.6440 -0.0727
-16 6 -5 1.9825 0.4827
-16 6 -4 0.4969 -0.2898
-16 6 -3 -0.2563 -0.1615
-16 6 -2 -0.8232 0.2446
-16 6 -1 -2.3197 0.2824
-16 6 0 -0.7334 -0.2773
-16 6 1 -1.4313 -0.1290
-16 6 2 0.6391 -0.0171
-16 6 3 1.2902 0.0142
-16 6 4 -0.7113 -0.2023
-16 6 5 2.2817 -0.0823
-16 6 6 -1.0163 0.0577
-16 6 7 1.0696 0.2107
-16 6 8 -2.5013 0.0489
-16 6 9 -0.0444 0.1561
-16 6 10 1.9733 -0.0804
-16 6 11 0.8083 0.0493
-16 6 12 2.1774 -0.2053
-16 6 13 -1.9406 0.1234
-16 6 14 -2.7400 0.6520
-16 7 -10 -0.4444 -0.6077
-16 7 -9 1.4244 0.5860
-16 7 -8 2.4810 -0.0842
-16 7 -7 0.3049 -0.2777
-16 7 -6 -2.1095 -0.1055
-16 7 -5 -1.4067 0.0334
-16 7 -4 0.3200 0.2340
-16 7 -3 0.4443 -0.1558
-16 7 -2 0.2048 -0.2153
-16 7 -1 1.8025 0.2473
-16 7 0 -0.2137 0.0884
-16 7 1 -2.9300 0.2630
-16 7 2 0.2077 -0.1621
-16 7 3 0.0296 0.0847
-16 7 4 -1.0661 -0.1899
-16 7 5 -0.4272 -0.1557
-16 7 6 0.9981 0.0832
-16 7 7 1.9985 0.0196
-16 7 8 0.1254 0.0399
-16 7 9 -0.8779 -0.0723
-16 7 10 0.7973 0.0990
-16 7 11 -0.7827 0.5032
-16 7 12 0.5454 0.1407
-16 7 13 0.3747 0.7287
-16 7 14 2.3378 0.1048
-16 8 -9 1.4668 0.4419
-16 8 -8 0.2951 0.5024
-16 8 -7 -1.4077 -0.6122
-16 8 -6 -0.2314 0.3845
-16 8 -5 -1.2059 -0.3636
-16 8 -4 -0.2889 0.2042
-16 8 -3 -1.1394 0.0561
-16 8 -2 -0.8727 -0.2415
-16 8 -1 1.8863 0.1719
-16 8 0 0.5677 0.1578
-16 8 1 1.1898 0.0696
-16 8 2 0.3273 0.0820
-16 8 3 -0.0800 -0.0503
-16 8 4 2.2172 -0.1506
-16 8 5 -2.6569 -0.1538
-16 8 6 0.2536 -0.0493
-16 8 7 -1.3501 -0.0082
-16 8 8 1.5205 -0.0527
-16 8 9 -0.2296 0.0899
-16 8 10 -0.9491 0.2981
-16 8 11 -2.4654 0.1981
-16 8 12 -2.6946 -0.0176
-16 8 13 3.0940 -0.0197
-16 8 14 1.5586 -0.7572
-16 9 -9 -0.3413 -0.7870
-16 9 -8 -2.4719 0.3593
-16 9 -7 -0.8986 -0.2710
-16 9 -6 2.4779 -0.2482
-16 9 -5 0.5615 0.1963
-16 9 -4 1.0897 0.0747
-16 9 -3 -0.9714 0.0731
-16 9 -2 0.3849 0.1051
-16 9 -1 -1.4586 -0.1217
-16 9 0 -0.0343 -0.1185
-16 9 1 3.5817 -0.2818
-16 9 2 -1.0168 0.2302
-16 9 3 -1.9402 0.0428
-16 9 4 1.1740 0.1651
-16 9 5 0.4331 0.2163
-16 9 6 1.1889 -0.2564
-16 9 7 -1.4125 -0.2211
-16 9 8 -0.9965 -0.1768
-16 9 9 1.0778 0.1878
-16 9 10 0.7202 -0.1063
-16 9 11 0.7654 -0.2769
-16 9 12 -0.4349 -0.2176
-16 9 13 0.8294 0.1735
-16 10 -8 -0.7767 0.0932
-16 10 -7 1.7106 0.6661
-16 10 -6 0.8917 -0.3455
-16 10 -5 1.0898 -0.0262
-16 10 -4 1.0297 -0.1276
-16 10 -3 0.2809 0.2660
-16 10 -2 1.2386 0.1584
-16 10 -1 -2.2000 -0.3532
-16 10 0 -0.3273 -0.1056
-16 10 1 -0.1281 -0.1984
-16 10 2 -1.4393 -0.1095
-16 10 3 -0.6589 0.2506
-16 10 4 -1.9094 0.2642
-16 10 5 1.5141 0.0468
-16 10 6 0.0129 0.1329
-16 10 7 1.6099 -0.0808
-16 10 8 -0.0655 -0.0336
-16 10 9 1.0339 -0.3249
-16 10 10 -0.8392 -0.2561
-16 10 11 -0.2474 -0.5226
-16 10 12 1.7073 -0.7904
-16 11 -7 0.5694 0.6588
-16 11 -6 -1.2528 0.8578
-16 11 -5 0.0445 -0.4252
-16 11 -4 -1.7464 -0.6263
-16 11 -3 2.2757 0.0841
-16 11 -2 0.4262 -0.0976
-16 11 -1 -1.0212 0.0309
-16 11 0 0.7414 0.3171
-16 11 1 -2.2087 0.1240
-16 11 2 1.3875 -0.1541
-16 11 3 2.5760 -0.0530
-16 11 4 -2.2819 -0.0662
-16 11 5 0.3231 -0.1005
-16 11 6 -1.3657 0.3894
-16 11 7 -0.0941 0.0296
-16 11 8 0.6122 0.0706
-16 11 9 -0.1334 0.0065
-16 11 10 1.3000 0.2338
-16 11 11 -0.0911 -0.6519
-16 11 12 0.1683 -0.1088
-16 12 -6 -0.3140 0.0239
-16 12 -5 -1.9572 0.5337
-16 12 -4 -5.2572 0.0755
-16 12 -3 0.6874 -0.1788
-16 12 -2 0.3564 -0.3272
-16 12 -1 -0.0011 -0.0201
-16 12 0 0.5955 0.1319
-16 12 1 -1.4641 0.1873
-16 12 2 2.1639 0.1220
-16 12 3 3.0123 -0.3864
-16 12 4 -0.3996 -0.3404
-16 12 5 -1.6108 0.3393
-16 12 6 -0.7225 0.2079
-16 12 7 -0.9078 0.2132
-16 12 8 -1.1041 -0.0026
-16 12 9 -3.0254 0.5943
-16 12 10 1.0024 0.3562
-16 12 11 1.8173 -0.0060
-16 13 -5 1.4500 0.5241
-16 13 -4 1.8862 0.5909
-16 13 -3 0.1944 -0.0625
-16 13 -2 -0.1861 -0.0596
-16 13 -1 1.2824 0.1336
-16 13 0 0.3767 0.1759
-16 13 1 -0.8952 0.3496
-16 13 2 -1.1047 -0.1937
-16 13 3 -1.0427 0.0868
-16 13 4 1.8901 -0.1919
-16 13 5 0.4995 -0.2046
-16 13 6 1.2571 -0.2545
-16 13 7 1.6536 -0.0192
-16 13 8 0.6681 -0.1286
-16 13 9 0.2543 0.4730
-16 13 10 -3.3519 0.4592
-16 14 -4 4.4050 0.4529
-16 14 -3 -0.2633 0.9070
-16 14 -2 -1.8475 0.2181
-16 14 -1 1.6869 -0.3849
-16 14 0 -0.8194 -0.7821
-16 14 1 0.6028 0.3497
-16 14 2 1.0608 -0.4010
-16 14 3 -3.5180 -0.1133
-16 14 4 0.0214 0.0454
-16 14 5 1.6429 -0.6167
-16 14 6 0.8307 -0.4016
-16 14 7 0.1047 -0.7859
-16 14 8 1.3486 0.0379
-16 15 -2 -2.5389 0.7812
-16 15 -1 0.6508 0.5262
-16 15 0 -0.6149 -1.1631
-16 15 1 0.2544 -0.5433
-16 15 2 0.1901 0.6881
-16 15 3 -1.9887 0.5306
-16 15 4 0.3463 1.4167
-16 15 5 0.3388 0.7921
-16 15 6 -2.4316 -0.2895
-15 0 -11 -0.7713 0.0991
-15 0 -9 2.0373 0.0567
-15 0 -7 0.6997 -0.7912
-15 0 -5 0.4385 -0.5091
-15 0 -3 -0.4776 0.0110
-15 0 -1 -0.8288 -0.2184
-15 0 1 2.1618 -0.1064
-15 0 3 3.1479 0.1049
-15 0 5 -6.3800 0.0267
-15 0 7 -0.5687 0.2603
-15 0 9 0.0292 0.0978
-15 0 11 3.5107 0.1924
-15 0 13 -2.1321 0.1487
-15 0 15 -0.8299 -0.4177
-15 1 -12 1.5404 0.5254
-15 1 -11 -0.7329 -0.2353
-15 1 -10 -1.2033 -0.3712
-15 1 -9 -1.8204 0.2612
-15 1 -8 0.3671 0.0291
-15 1 -7 -2.8027 0.0827
-15 1 -6 -1.3434 -0.0710
-15 1 -5 0.3848 -0.0458
-15 1 -4 0.9471 0.1325
-15 1 -3 0.2968 -0.2288
-15 1 -2 -0.0508 0.0169
-15 1 -1 1.1228 0.1871
-15 1 0 0.2386 0.2124
-15 1 1 -2.5995 -0.1173
-15 1 2 -1.7298 0.0047
-15 1 3 2.5790 -0.1045
-15 1 4 0.2885 -0.4389
-15 1 5 0.0922 0.0981
-15 1 6 2.5883 0.0167
-15 1 7 -3.1148 -0.1151
-15 1 8 -0.4693 -0.0207
-15 1 9 0.7560 0.0372
-15 1 10 0.0724 0.2014
-15 1 11 0.8326 -0.0474
-15 1 12 0.1434 -0.0261
-15 1 13 3.6059 0.0079
-15 1 14 0.5881 0.2519
-15 1 15 -3.2014 -0.2262
-15 1 16 1.3001 -0.2549
-15 2 -12 0.1717 0.1896
-15 2 -11 -0.3705 0.4249
-15 2 -10 1.5068 -0.0108
-15 2 -9 -1.2941 0.1696
-15 2 -8 0.9168 -0.2167
-15 2 -7 -0.4506 0.6245
-15 2 -6 0.3617 -0.0252
-15 2 -5 0.0829 0.2116
-15 2 -4 -1.6036 0.2078
-15 2 -3 -0.1853 0.1582
-15 2 -2 0.6666 -0.0705
-15 2 -1 1.0656 0.1805
-15 2 0 0.6915 -0.0516
-15 2 1 -1.4509 0.1240
-15 2 2 1.7883 0.0960
-15 2 3 -1.8470 -0.0751
-15 2 4 -2.9688 -0.2842
-15 2 5 4.5456 -0.1262
-15 2 6 2.1636 0.0411
-15 2 7 -1.8439 -0.3383
-15 2 8 -0.3535 -0.0077
-15 2 9 0.4388 -0.1503
-15 2 10 -0.0614 0.2759
-15 2 11 -2.5587 -0.1279
-15 2 12 -1.3632 0.2189
-15 2 13 1.3009 0.0879
-15 2 14 -2.3776 0.1741
-15 2 15 -1.5373 0.2604
-15 2 16 1.0017 0.0661
-15 3 -12 -1.5710 -0.6538
-15 3 -11 0.0947 0.0959
-15 3 -10 2.2300 -0.1929
-15 3 -9 -0.3531 -0.1805
-15 3 -8 -0.1799 -0.2026
-15 3 -7 1.8327 0.0253
-15 3 -6 2.1673 -0.1997
-15 3 -5 -0.3285 -0.3432
-15 3 -4 -1.9019 0.0074
-15 3 -3 -0.3600 0.3131
-15 3 -2 0.0133 -0.2390
-15 3 -1 -1.9580 -0.1364
-15 3 0 -0.9376 -0.1350
-15 3 1 1.0111 0.0685
-15 3 2 3.3623 -0.0148
-15 3 3 -0.8992 0.0998
-15 3 4 -1.4848 0.2070
-15 3 5 2.1979 -0.0366
-15 3 6 -2.7828 -0.0096
-15 3 7 1.2387 -0.0439
-15 3 8 0.9436 0.1351
-15 3 9 -1.4940 0.0716
-15 3 10 -0.0109 0.0710
-15 3 11 -1.2713 -0.0806
-15 3 12 -1.3935 0.1582
-15 3 13 1.4502 0.2372
-15 3 14 0.5234 -0.0744
-15 3 15 0.0646 0.4685
-15 3 16 -1.8909 -0.2107
-15 4 -12 0.1636 -0.0019
-15 4 -11 1.4176 -0.3280
-15 4 -10 -0.6929 0.2931
-15 4 -9 0.4742 -0.1782
-15 4 -8 -0.6188 0.0637
-15 4 -7 -1.0911 -0.1539
-15 4 -6 0.2288 0.1445
-15 4 -5 -0.3892 -0.0246
-15 4 -4 1.9377 -0.0310
-15 4 -3 1.5700 -0.0334
-15 4 -2 0.2261 0.0094
-15 4 -1 -0.5597 -0.0895
-15 4 0 -0.1437 -0.0739
-15 4 1 -0.2569 0.0596
-15 4 2 -2.1089 0.0430
-15 4 3 0.5393 0.1541
-15 4 4 0.6518 -0.0135
-15 4 5 -1.5875 0.0963
-15 4 6 -2.6650 0.0209
-15 4 7 3.5277 0.1901
-15 4 8 1.2708 -0.1295
-15 4 9 -0.5237 0.0851
-15 4 10 1.9557 -0.2370
-15 4 11 1.0624 -0.0018
-15 4 12 0.9188 -0.1503
-15 4 13 1.0584 -0.2648
-15 4 14 1.1013 -0.4131
-15 4 15 1.3509 -0.1903
-15 4 16 2.5896 -0.3502
-15 5 -12 -0.9270 0.6304
-15 5 -11 -0.5456 -0.3704
-15 5 -10 -1.8372 0.6029
-15 5 -9 1.4929 -0.1344
-15 5 -8 0.0968 0.0579
-15 5 -7 -0.5774 0.0533
-15 5 -6 0.3891 0.2115
-15 5 -5 -1.0365 0.0041
-15 5 -4 0.3028 -0.1882
-15 5 -3 0.3049 -0.1178
-15 5 -2 -1.0731 0.1151
-15 5 -1 1.5372 -0.1038
-15 5 0 1.7943 0.0332
-15 5 1 0.9073 0.2057
-15 5 2 -1.4792 -0.1871
-15 5 3 -0.6833 -0.0962
-15 5 4 1.2183 0.1167
-15 5 5 -2.0836 0.2887
-15 5 6 -0.4252 0.0136
-15 5 7 0.1908 -0.1486
-15 5 8 -0.7450 -0.0404
-15 5 9 0.2017 -0.1345
-15 5 10 -0.1946 -0.2239
-15 5 11 -0.1529 0.0634
-15 5 12 1.0964 -0.3221
-15 5 13 -2.5579 -0.0991
-15 5 14 -0.7888 0.0463
-15 5 15 -0.0117 -0.0275
-15 5 16 0.0595 0.4599
-15 6 -11 -2.1948 -0.4772
-15 6 -10 -0.3923 0.0664
-15 6 -9 0.3104 0.2385
-15 6 -8 -0.8628 -0.0657
-15 6 -7 0.7761 0.1448
-15 6 -6 0.7699 0.0678
-15 6 -5 0.4823 0.0072
-15 6 -4 -0.5872 -0.0687
-15 6 -3 -0.8984 -0.0328
-15 6 -2 -0.7801 0.1486
-15 6 -1 -0.3590 0.0186
-15 6 0 -2.0358 -0.0212
-15 6 1 0.0598 -0.1024
-15 6 2 2.2172 -0.0772
-15 6 3 -0.8706 -0.2812
-15 6 4 2.7018 0.1174
-15 6 5 1.0146 0.0150
-15 6 6 1.2967 -0.1572
-15 6 7 -2.5308 -0.0019
-15 6 8 -0.5398 0.3207
-15 6 9 0.1392 -0.0298
-15 6 10 -2.2253 0.1387
-15 6 11 -0.1356 0.0019
-15 6 12 -0.4594 0.0843
-15 6 13 -1.5268 0.1268
-15 6 14 0.6461 -0.0051
-15 6 15 0.2938 0.2596
-15 7 -11 0.6175 0.0662
-15 7 -10 1.7281 -0.2669
-15 7 -9 0.3671 0.3106
-15 7 -8 -1.2866 -0.4692
-15 7 -7 -0.8763 -0.3664
-15 7 -6 -1.9232 -0.1272
-15 7 -5 0.5168 0.3293
-15 7 -4 0.3838 0.2549
-15 7 -3 -0.7736 -0.2406
-15 7 -2 2.6424 0.1058
-15 7 -1 0.4371 0.1351
-15 7 0 -1.8729 0.1965
-15 7 1 -1.0395 -0.2227
-15 7 2 1.0175 0.2668
-15 7 3 0.2734 -0.0416
-15 7 4 -1.1587 -0.1390
-15 7 5 0.5353 -0.0913
-15 7 6 1.7347 -0.1485
-15 7 7 -0.8659 0.1559
-15 7 8 0.8645 -0.0366
-15 7 9 0.7694 0.1708
-15 7 10 -0.3086 0.1647
-15 7 11 1.3261 -0.0292
-15 7 12 0.9069 0.5191
-15 7 13 1.4979 0.0093
-15 7 14 -1.9782 -0.0052
-15 7 15 0.3408 0.0517
-15 8 -11 2.2138 0.2682
-15 8 -10 0.4374 -0.2631
-15 8 -9 0.0731 0.1690
-15 8 -8 -0.0617 0.2977
-15 8 -7 1.6100 -0.1398
-15 8 -6 -0.6131 -0.2558
-15 8 -5 -0.5161 -0.1769
-15 8 -4 -0.7192 0.2025
-15 8 -3 -0.6490 0.1210
-15 8 -2 0.6330 0.0638
-15 8 -1 0.2680 -0.2365
-15 8 0 2.0891 0.0099
-15 8 1 0.1046 0.0642
-15 8 2 -1.7110 0.0459
-15 8 3 1.9265 0.0372
-15 8 4 -2.8427 -0.2994
-15 8 5 -1.0337 0.0149
-15 8 6 -0.9838 0.0618
-15 8 7 -0.0629 0.0466
-15 8 8 0.6472 -0.0550
-15 8 9 1.7193 -0.1334
-15 8 10 0.6053 -0.0685
-15 8 11 -1.3997 0.0908
-15 8 12 1.1937 0.2295
-15 8 13 0.0337 -0.1250
-15 8 14 -3.2974 0.0426
-15 8 15 0.8023 0.2839
-15 9 -10 -0.9977 -0.0509
-15 9 -9 -1.3489 -0.2993
-15 9 -8 -0.0482 0.5146
-15 9 -7 1.9220 0.2452
-15 9 -6 0.7893 0.0045
-15 9 -5 1.1496 -0.1825
-15 9 -4 0.0512 -0.1753
-15 9 -3 2.1124 0.0966
-15 9 -2 -2.8237 -0.0814
-15 9 -1 -1.0507 -0.0630
-15 9 0 2.1841 -0.3941
-15 9 1 -0.1642 0.2435
-15 9 2 -2.4683 -0.0769
-15 9 3 0.2393 0.1842
-15 9 4 1.0039 0.2788
-15 9 5 1.5225 -0.0337
-15 9 6 -0.3452 -0.2924
-15 9 7 0.2063 -0.2887
-15 9 8 -1.6818 0.1710
-15 9 9 -0.8440 -0.2046
-15 9 10 0.5789 0.1022
-15 9 11 -0.9694 0.0413
-15 9 12 0.2266 -0.0171
-15 9 13 -0.1135 -0.3499
-15 9 14 2.5138 -0.4328
-15 10 -9 -1.0650 -0.6036
-15 10 -8 0.9931 -0.1511
-15 10 -7 -0.8248 0.4831
-15 10 -6 -0.3469 0.0316
-15 10 -5 0.9615 0.0671
-15 10 -4 -0.0437 -0.0184
-15 10 -3 1.0206 -0.0515
-15 10 -2 -2.2450 -0.2260
-15 10 -1 0.4254 0.3403
-15 10 0 -0.2258 -0.1105
-15 10 1 -0.5445 0.0043
-15 10 2 1.3161 -0.0409
-15 10 3 -1.1152 0.1159
-15 10 4 1.4796 0.3031
-15 10 5 0.6619 0.0965
-15 10 6 -0.0673 0.1209
-15 10 7 1.8365 0.1546
-15 10 8 0.2375 0.0094
-15 10 9 -2.8894 0.0180
-15 10 10 -1.3421 -0.2773
-15 10 11 0.8381 -0.6480
-15 10 12 -0.8169 -0.1700
-15 10 13 0.3516 -0.3439
-15 10 14 2.5478 0.1289
-15 11 -9 -1.0767 -0.1831
-15 11 -8 2.2516 -0.3125
-15 11 -7 -0.5034 0.1574
-15 11 -6 -1.0536 0.1397
-15 11 -5 -2.6775 -0.2988
-15 11 -4 0.5584 0.0327
-15 11 -3 -0.6471 -0.0406
-15 11 -2 0.9814 0.0090
-15 11 -1 1.5308 0.3280
-15 11 0 -1.5782 0.5509
-15 11 1 1.1133 -0.2519
-15 11 2 2.6101 -0.3355
-15 11 3 -2.3971 -0.0835
-15 11 4 -0.7058 -0.0721
-15 11 5 -0.2368 0.0790
-15 11 6 -1.4121 0.2306
-15 11 7 -0.1238 0.2357
-15 11 8 1.6782 -0.0968
-15 11 9 2.4740 -0.1578
-15 11 10 0.6142 -0.4432
-15 11 11 0.6800 0.1759
-15 11 12 -1.0941 0.3517
-15 11 13 -1.1825 -0.1921
-15 12 -8 -0.0124 -0.1220
-15 12 -7 -0.9787 -0.6567
-15 12 -6 -0.2655 0.4264
-15 12 -5 -2.3724 -0.0580
-15 12 -4 1.4762 -0.1638
-15 12 -3 -0.2800 -0.1592
-15 12 -2 1.5311 0.0866
-15 12 -1 -0.0441 -0.3681
-15 12 0 -2.4340 0.1244
-15 12 1 1.2679 0.0205
-15 12 2 0.7591 -0.1276
-15 12 3 -0.8191 -0.2590
-15 12 4 -0.9631 -0.2410
-15 12 5 -0.6756 -0.4008
-15 12 6 0.5474 -0.1563
-15 12 7 -1.2087 0.0457
-15 12 8 -2.1353 0.1312
-15 12 9 1.4877 0.0653
-15 12 10 1.0408 0.5064
-15 12 11 0.9062 1.3399
-15 12 12 0.3177 0.2177
-15 13 -7 -1.3654 -0.2578
-15 13 -6 2.6380 -0.1648
-15 13 -5 3.3044 0.7967
-15 13 -4 0.4336 0.2817
-15 13 -3 -1.0809 -0.1407
-15 13 -2 -0.6003 0.0395
-15 13 -1 -0.4362 -0.2068
-15 13 0 -0.7611 -0.1030
-15 13 1 -0.1959 0.1079
-15 13 2 -1.0628 0.5299
-15 13 3 1.9532 0.1506
-15 13 4 1.7477 0.1076
-15 13 5 -0.0331 -0.0364
-15 13 6 1.7549 -0.0003
-15 13 7 0.5076 0.1065
-15 13 8 -0.4389 -0.0214
-15 13 9 -3.1429 0.5310
-15 13 10 -1.4610 0.6370
-15 13 11 0.0097 0.1756
-15 14 -6 0.7221 -1.1018
-15 14 -5 1.5359 0.2832
-15 14 -4 -1.5973 0.6181
-15 14 -3 -1.1299 0.1999
-15 14 -2 0.5447 -0.2951
-15 14 -1 0.4026 -0.5002
-15 14 0 1.9349 0.1571
-15 14 1 0.8715 -0.4139
-15 14 2 -1.6270 -0.0953
-15 14 3 0.2038 0.3240
-15 14 4 0.6010 0.0721
-15 14 5 -0.2819 0.2432
-15 14 6 -1.1377 -0.2660
-15 14 7 1.0403 0.0096
-15 14 8 3.3541 -0.6167
-15 14 9 -1.3028 -0.9036
-15 14 10 0.2830 -0.5699
-15 15 -5 -2.0884 -1.0817
-15 15 -4 -0.8498 -0.6842
-15 15 -3 -0.5918 0.6403
-15 15 -2 1.9867 0.7530
-15 15 -1 -0.2497 -0.3877
-15 15 0 0.1883 -0.0046
-15 15 1 -1.1745 0.3064
-15 15 2 -1.9990 -0.0005
-15 15 3 0.7115 0.5440
-15 15 4 -0.0982 -0.3043
-15 15 5 -1.2556 -0.5505
-15 15 6 -2.7472 -0.1085
-15 15 7 -0.2137 0.1889
-15 15 8 0.2102 -0.2238
-15 15 9 1.1865 -0.8719
-15 16 -3 1.1564 -0.5641
-15 16 -2 0.2725 0.6912
-15 16 -1 -1.3923 1.1467
-15 16 0 -0.7483 -0.2644
-15 16 1 -0.6654 0.4318
-15 16 2 0.9593 -0.7719
-15 16 3 1.1046 -0.7893
-15 16 4 -0.4542 0.3079
-15 16 5 0.7643 0.4348
-15 16 6 2.1029 1.3411
-15 16 7 -0.3606 0.6550
-15 17 1 1.3833 0.1488
-15 17 2 2.3966 0.0948
-15 17 3 -0.9880 -0.8216
-14 0 -12 -0.2294 0.3205
-14 0 -10 0.2573 1.3482
-14 0 -8 0.5979 0.1485
-14 0 -6 2.0837 -0.6332
-14 0 -4 0.5030 -0.0587
-14 0 -2 -0.6584 -0.1728
-14 0 0 1.7198 -0.4430
-14 0 2 4.2310 -0.1039
-14 0 4 -6.0314 -0.0736
-14 0 6 -1.9120 -0.1377
-14 0 8 1.6957 0.2134
-14 0 10 1.9398 0.0375
-14 0 12 -1.4632 0.3089
-14 0 14 -1.4482 0.1104
-14 0 16 -0.9242 0.0178
-14 1 -13 1.1574 -0.1022
-14 1 -12 -1.7934 -0.2448
-14 1 -11 -1.0331 -0.1603
-14 1 -10 -2.5851 -0.1136
-14 1 -9 0.7587 -0.3181
-14 1 -8 -0.7001 0.0716
-14 1 -7 -1.4752 0.1317
-14 1 -6 0.5129 0.0455
-14 1 -5 0.5515 0.0285
-14 1 -4 0.5348 -0.1861
-14 1 -3 -0.2194 0.0892
-14 1 -2 0.2821 -0.0396
-14 1 -1 -0.2665 0.0408
-14 1 0 -2.1409 0.0665
-14 1 1 -0.8426 0.0595
-14 1 2 0.0855 -0.0776
-14 1 3 -0.4671 -0.2290
-14 1 4 4.0370 0.0041
-14 1 5 2.9576 -0.1509
-14 1 6 -4.0602 0.0558
-14 1 7 -0.5255 -0.1347
-14 1 8 3.2271 0.0724
-14 1 9 0.0963 0.1149
-14 1 10 0.1601 -0.0414
-14 1 11 -0.3509 0.0899
-14 1 12 3.5921 0.0551
-14 1 13 1.1597 0.2050
-14 1 14 -3.0110 -0.0580
-14 1 15 1.4658 -0.0703
-14 1 16 -3.4404 -0.0296
-14 1 17 -0.5391 -0.7313
-14 2 -13 0.3591 -0.0098
-14 2 -12 -0.7809 -0.0504
-14 2 -11 2.3883 0.4879
-14 2 -10 0.2644 -0.8357
-14 2 -9 -0.3268 0.1271
-14 2 -8 -0.1525 0.2850
-14 2 -7 -0.1021 -0.0067
-14 2 -6 -1.4827 0.1946
-14 2 -5 -2.2832 0.1463
-14 2 -4 -0.8616 0.2721
-14 2 -3 1.2627 0.1080
-14 2 -2 1.0069 0.2152
-14 2 -1 0.6539 -0.1787
-14 2 0 -1.2262 0.4602
-14 2 1 1.8871 -0.0211
-14 2 2 -2.9625 0.0695
-14 2 3 -2.6531 -0.0050
-14 2 4 4.6197 0.0663
-14 2 5 1.0849 -0.1077
-14 2 6 -1.3821 -0.0531
-14 2 7 0.7951 0.0190
-14 2 8 0.0022 -0.1395
-14 2 9 -1.4136 -0.0407
-14 2 10 -1.9704 -0.1649
-14 2 11 -1.1276 0.1186
-14 2 12 1.2525 -0.0761
-14 2 13 -1.9291 0.0375
-14 2 14 -0.9568 0.0020
-14 2 15 2.0927 -0.0810
-14 2 16 1.6961 0.2021
-14 2 17 1.5066 0.0577
-14 3 -13 -1.3890 -0.0533
-14 3 -12 0.4730 -0.7616
-14 3 -11 2.3113 0.2439
-14 3 -10 -0.1024 -0.2628
-14 3 -9 -2.1413 0.0077
-14 3 -8 1.1889 -0.0006
-14 3 -7 2.4897 -0.2025
-14 3 -6 -0.6947 -0.2115
-14 3 -5 -0.5627 -0.1917
-14 3 -4 0.8446 -0.0052
-14 3 -3 0.1733 -0.1086
-14 3 -2 -1.4788 0.0591
-14 3 -1 0.0749 -0.2338
-14 3 0 0.5325 0.0894
-14 3 1 2.1499 -0.1090
-14 3 2 0.8115 -0.0742
-14 3 3 0.2229 0.0917
-14 3 4 -0.9016 0.0909
-14 3 5 -3.6552 0.0288
-14 3 6 1.6054 -0.1692
-14 3 7 0.9439 0.0122
-14 3 8 -4.0840 -0.1601
-14 3 9 -0.5062 0.0948
-14 3 10 0.7803 0.1474
-14 3 11 0.3760 -0.0909
-14 3 12 -0.6081 -0.0304
-14 3 13 -1.8745 0.0601
-14 3 14 0.7008 0.3217
-14 3 15 -1.5333 -0.1337
-14 3 16 1.4018 0.0499
-14 3 17 -1.7342 0.4680
-14 4 -13 -1.4707 0.7082
-14 4 -12 0.4058 -0.4148
-14 4 -11 -1.1032 0.4839
-14 4 -10 -0.0339 0.2970
-14 4 -9 0.5925 -0.1164
-14 4 -8 -0.3023 -0.1704
-14 4 -7 0.5713 0.1219
-14 4 -6 0.1191 0.0286
-14 4 -5 2.4712 -0.1702
-14 4 -4 1.4554 -0.1666
-14 4 -3 -1.2539 0.0730
-14 4 -2 -0.5157 -0.2662
-14 4 -1 -0.1467 0.0507
-14 4 0 -0.2871 -0.2032
-14 4 1 -2.8249 0.0367
-14 4 2 0.5201 0.0483
-14 4 3 1.5249 0.0694
-14 4 4 -1.9637 -0.1040
-14 4 5 -1.8984 0.1313
-14 4 6 4.3252 0.1704
-14 4 7 1.0467 -0.0389
-14 4 8 -1.0009 0.0721
-14 4 9 3.1103 0.0175
-14 4 10 1.8007 0.1074
-14 4 11 0.5964 -0.1707
-14 4 12 -0.0804 -0.0051
-14 4 13 1.0569 -0.0192
-14 4 14 2.2498 -0.0414
-14 4 15 0.4503 -0.1257
-14 4 16 -0.4370 -0.0977
-14 4 17 -1.9646 -0.0978
-14 5 -13 -0.4297 0.2856
-14 5 -12 0.2363 -0.2167
-14 5 -11 -1.0144 0.1362
-14 5 -10 1.2410 0.2199
-14 5 -9 1.7576 -0.0012
-14 5 -8 -0.3109 -0.0919
-14 5 -7 -0.0593 0.2402
-14 5 -6 -0.4007 0.1703
-14 5 -5 -0.6836 0.1795
-14 5 -4 -1.4708 -0.0390
-14 5 -3 -0.6692 0.0783
-14 5 -2 1.5208 -0.1489
-14 5 -1 0.2618 0.4662
-14 5 0 1.7284 0.0565
-14 5 1 -0.6280 -0.1713
-14 5 2 -1.7298 -0.0129
-14 5 3 0.0891 0.1737
-14 5 4 -0.3194 0.0583
-14 5 5 -0.0553 0.0653
-14 5 6 0.1026 0.0904
-14 5 7 -0.6172 0.0600
-14 5 8 1.5669 -0.0732
-14 5 9 -0.5752 -0.0416
-14 5 10 -1.0688 -0.0046
-14 5 11 0.1733 -0.1174
-14 5 12 -0.6724 -0.1237
-14 5 13 1.0950 -0.1909
-14 5 14 0.0063 -0.0906
-14 5 15 -0.6282 0.0425
-14 5 16 -2.2932 -0.1545
-14 5 17 3.2314 -0.3855
-14 6 -12 -0.2210 0.1651
-14 6 -11 0.0648 -0.3554
-14 6 -10 -1.0253 0.2373
-14 6 -9 -1.5402 -0.0006
-14 6 -8 -0.2461 0.0478
-14 6 -7 -0.3811 -0.0173
-14 6 -6 0.2667 0.0725
-14 6 -5 -0.5862 0.0628
-14 6 -4 -0.8574 -0.1387
-14 6 -3 1.1231 -0.0582
-14 6 -2 0.2759 0.2050
-14 6 -1 -2.0603 -0.0691
-14 6 0 0.2784 -0.0199
-14 6 1 3.1900 -0.0705
-14 6 2 0.1849 -0.1392
-14 6 3 0.9775 -0.0258
-14 6 4 1.2268 -0.0699
-14 6 5 1.6547 -0.3063
-14 6 6 -3.5358 0.0489
-14 6 7 -1.1540 0.2718
-14 6 8 0.4211 -0.1459
-14 6 9 -3.7658 0.0794
-14 6 10 -0.8922 0.0397
-14 6 11 0.3095 0.0790
-14 6 12 -0.5719 -0.1487
-14 6 13 0.4113 -0.1373
-14 6 14 -0.7258 0.1906
-14 6 15 -0.5494 0.0348
-14 6 16 -1.5079 0.1218
-14 7 -12 0.3269 0.5189
-14 7 -11 1.0115 -0.4110
-14 7 -10 -1.2968 -0.2263
-14 7 -9 -1.4668 0.0149
-14 7 -8 -0.3384 -0.2141
-14 7 -7 -1.6850 -0.2920
-14 7 -6 0.3210 0.1666
-14 7 -5 0.9381 0.0685
-14 7 -4 -0.0420 0.0438
-14 7 -3 1.5200 -0.0927
-14 7 -2 0.2786 0.0121
-14 7 -1 -0.0839 -0.1994
-14 7 0 -1.7876 0.0350
-14 7 1 -0.1916 0.2520
-14 7 2 0.8797 0.0423
-14 7 3 -0.6973 -0.0791
-14 7 4 -0.8044 -0.0409
-14 7 5 2.0605 -0.1776
-14 7 6 -1.1156 0.0356
-14 7 7 1.6109 -0.0629
-14 7 8 1.2792 0.0365
-14 7 9 0.5653 0.0096
-14 7 10 0.8902 0.0495
-14 7 11 0.7810 0.2309
-14 7 12 -0.2068 0.1544
-14 7 13 -2.3846 0.3482
-14 7 14 0.6885 0.0769
-14 7 15 2.9726 -0.0775
-14 7 16 1.6982 -0.3267
-14 8 -12 1.0377 0.2165
-14 8 -11 0.0147 0.2524
-14 8 -10 1.1428 -0.4791
-14 8 -9 1.6448 0.3983
-14 8 -8 2.6763 -0.0884
-14 8 -7 -0.1389 -0.2137
-14 8 -6 -0.1619 -0.2968
-14 8 -5 -0.4407 0.1040
-14 8 -4 -0.1402 0.2921
-14 8 -3 -0.7259 0.1024
-14 8 -2 -1.3609 -0.2748
-14 8 -1 2.1269 -0.0026
-14 8 0 0.1927 -0.0403
-14 8 1 -2.8595 0.0401
-14 8 2 0.5605 0.1702
-14 8 3 -0.9412 -0.1472
-14 8 4 -1.0905 0.0282
-14 8 5 -1.0695 0.1408
-14 8 6 -0.0513 -0.0222
-14 8 7 1.2150 -0.1377
-14 8 8 1.0600 -0.1468
-14 8 9 2.5207 -0.0706
-14 8 10 -0.7643 -0.0185
-14 8 11 -0.1788 0.1532
-14 8 12 -0.1356 0.2127
-14 8 13 -2.1494 0.1818
-14 8 14 0.8789 -0.1007
-14 8 15 -0.7553 0.2576
-14 8 16 -0.7674 0.1354
-14 9 -11 -1.3101 0.6276
-14 9 -10 0.5969 -0.1967
-14 9 -9 -0.0791 0.1541
-14 9 -8 1.1649 0.5346
-14 9 -7 0.4796 0.1846
-14 9 -6 1.6423 -0.4235
-14 9 -5 0.3521 -0.1315
-14 9 -4 1.6279 -0.0671
-14 9 -3 -1.9487 0.1750
-14 9 -2 -1.3204 0.1524
-14 9 -1 0.8561 -0.1656
-14 9 0 0.7348 -0.0432
-14 9 1 -1.1863 -0.1217
-14 9 2 0.1168 0.1142
-14 9 3 1.1568 0.1182
-14 9 4 1.8456 0.0157
-14 9 5 -1.0566 -0.0512
-14 9 6 0.9954 -0.1090
-14 9 7 -2.3847 0.0008
-14 9 8 -3.0629 -0.1117
-14 9 9 0.4778 0.1662
-14 9 10 0.1323 -0.1280
-14 9 11 -0.5836 -0.1489
-14 9 12 0.9556 -0.2556
-14 9 13 3.2592 -0.3537
-14 9 14 1.1824 0.0126
-14 9 15 -3.3043 -0.4477
-14 10 -11 0.0999 0.2791
-14 10 -10 -1.1561 0.0821
-14 10 -9 -0.0723 -0.6287
-14 10 -8 -2.5890 0.2618
-14 10 -7 -1.6368 0.3261
-14 10 -6 -0.0462 0.1790
-14 10 -5 -0.7096 -0.1859
-14 10 -4 0.7341 -0.1676
-14 10 -3 -0.7490 -0.0988
-14 10 -2 2.3156 0.3468
-14 10 -1 -0.6193 0.0184
-14 10 0 -0.5950 0.0534
-14 10 1 2.2745 -0.1753
-14 10 2 -0.4323 -0.1042
-14 10 3 0.1071 0.1906
-14 10 4 1.0767 0.0333
-14 10 5 -1.1140 0.2462
-14 10 6 1.9862 0.2709
-14 10 7 0.2844 -0.0484
-14 10 8 -1.9133 0.1284
-14 10 9 -1.9172 0.0327
-14 10 10 0.2256 -0.1537
-14 10 11 0.1987 -0.4451
-14 10 12 0.1029 -0.3469
-14 10 13 1.6279 -0.0046
-14 10 14 -0.8185 0.2825
-14 10 15 0.3862 -0.6613
-14 11 -10 -2.0070 0.2276
-14 11 -9 3.0717 -0.1862
-14 11 -8 -1.0371 -0.4731
-14 11 -7 -0.3400 0.2193
-14 11 -6 -1.6209 0.2666
-14 11 -5 -0.7856 0.0576
-14 11 -4 -0.8024 0.0709
-14 11 -3 0.9185 -0.0878
-14 11 -2 2.0251 -0.0430
-14 11 -1 -1.8096 0.4882
-14 11 0 0.3918 -0.1230
-14 11 1 2.2116 -0.1429
-14 11 2 -2.4996 0.0594
-14 11 3 -1.6946 -0.0303
-14 11 4 0.7180 -0.1252
-14 11 5 -0.5821 0.1122
-14 11 6 -0.4187 0.0891
-14 11 7 1.6119 -0.0482
-14 11 8 3.1354 0.0150
-14 11 9 0.6504 0.1260
-14 11 10 0.2839 0.1938
-14 11 11 0.3717 0.0648
-14 11 12 -2.1035 -0.0079
-14 11 13 -2.0120 0.2291
-14 11 14 -2.1109 -0.2882
-14 12 -9 0.3124 0.5491
-14 12 -8 -0.5117 -0.3298
-14 12 -7 1.8265 -0.0489
-14 12 -6 0.7715 -0.2464
-14 12 -5 1.8675 0.0759
-14 12 -4 -0.8033 -0.1609
-14 12 -3 0.6771 -0.1140
-14 12 -2 -1.1661 -0.5567
-14 12 -1 -1.8603 0.0854
-14 12 0 1.3025 -0.0330
-14 12 1 -0.5477 0.0975
-14 12 2 -0.3758 -0.0334
-14 12 3 0.3954 -0.4549
-14 12 4 -0.8522 -0.4429
-14 12 5 0.9577 -0.1234
-14 12 6 -0.7722 0.0082
-14 12 7 -1.5682 -0.0692
-14 12 8 0.5530 -0.0419
-14 12 9 0.4559 0.3643
-14 12 10 1.0092 0.0645
-14 12 11 -0.0857 0.4018
-14 12 12 -0.5171 0.2739
-14 12 13 1.0204 0.8926
-14 13 -9 -1.4104 -0.0866
-14 13 -8 0.0953 0.0566
-14 13 -7 1.9521 -0.3563
-14 13 -6 0.2509 0.1773
-14 13 -5 0.1952 0.2053
-14 13 -4 -0.9248 -0.0452
-14 13 -3 -0.5573 0.0158
-14 13 -2 -0.9305 0.0598
-14 13 -1 0.6948 -0.1733
-14 13 0 0.2728 0.1596
-14 13 1 -1.9553 0.3858
-14 13 2 2.3419 0.2782
-14 13 3 2.2287 0.2240
-14 13 4 -1.7591 0.1698
-14 13 5 0.9589 0.0654
-14 13 6 0.6066 -0.0583
-14 13 7 -0.2510 -0.4961
-14 13 8 -2.0705 0.1206
-14 13 9 -1.7349 0.0707
-14 13 10 -0.0876 -0.0197
-14 13 11 -1.6279 -0.1469
-14 13 12 0.7001 0.3481
-14 14 -8 -0.2557 0.1116
-14 14 -7 0.1137 -0.3872
-14 14 -6 -1.3719 0.2575
-14 14 -5 -0.9241 0.0353
-14 14 -4 0.4001 0.4083
-14 14 -3 0.5176 0.0996
-14 14 -2 0.6618 0.0582
-14 14 -1 1.9085 0.0297
-14 14 0 -0.1886 -0.2728
-14 14 1 -0.9352 -0.2240
-14 14 2 0.2979 -0.0150
-14 14 3 -0.3127 0.2194
-14 14 4 -0.6914 0.4448
-14 14 5 -1.0146 -0.0048
-14 14 6 0.6154 -0.0757
-14 14 7 2.0443 -0.0919
-14 14 8 -0.4522 -0.1922
-14 14 9 0.2143 -0.3755
-14 14 10 0.8187 -0.4439
-14 14 11 0.3482 -0.7488
-14 15 -6 -0.2794 -0.3175
-14 15 -5 -0.1267 -0.3220
-14 15 -4 0.4615 0.1611
-14 15 -3 1.8351 0.3553
-14 15 -2 -0.8988 -0.3012
-14 15 -1 -0.8723 0.1434
-14 15 0 -0.6757 -0.0896
-14 15 1 -0.3178 -0.2188
-14 15 2 0.1301 -0.1360
-14 15 3 -0.1299 -0.6310
-14 15 4 0.7735 -0.4504
-14 15 5 -1.3189 0.1776
-14 15 6 -0.6871 0.0865
-14 15 7 -1.0172 0.4070
-14 15 8 1.0195 -0.1246
-14 15 9 1.3228 0.2845
-14 15 10 -0.4880 -0.6215
-14 16 -5 0.4628 -0.2172
-14 16 -4 -0.0667 -0.4852
-14 16 -3 0.0810 0.0916
-14 16 -2 -2.1009 0.3602
-14 16 -1 -0.5193 -0.1049
-14 16 0 0.9627 0.3192
-14 16 1 0.7451 -0.2808
-14 16 2 0.2976 0.0507
-14 16 3 -0.7000 0.5763
-14 16 4 0.5405 0.1682
-14 16 5 2.3920 0.4547
-14 16 6 0.6253 0.3090
-14 16 7 -1.7975 0.5178
-14 16 8 0.6360 0.6850
-14 16 9 0.8072 -0.0695
-14 17 -3 -1.3283 -0.9056
-14 17 -2 1.3348 -0.0129
-14 17 -1 1.9580 -0.5372
-14 17 0 0.1905 0.7324
-14 17 1 0.6110 0.8232
-14 17 2 -0.5624 -0.1342
-14 17 3 -0.8153 0.1010
-14 17 4 -0.6993 -0.3597
-14 17 5 0.4424 -1.6062
-14 17 6 0.2633 -0.5335
-14 17 7 1.1980 -0.2393
-14 18 0 -1.8869 -1.3377
-14 18 1 -0.6134 0.4424
-14 18 2 -0.5676 0.0971
-14 18 3 1.3129 -0.3677
-14 18 4 0.3468 1.2104
-13 0 -11 -0.3239 2.1275
-13 0 -9 0.8373 2.0283
-13 0 -7 2.2483 0.3109
-13 0 -5 0.4985 -0.1381
-13 0 -3 -1.9171 0.2679
-13 0 -1 1.3802 -0.1635
-13 0 1 3.2939 -0.2731
-13 0 3 -1.7129 -0.1165
-13 0 5 -3.2928 -0.2859
-13 0 7 3.3652 -0.0558
-13 0 9 -0.6505 -0.0944
-13 0 11 -0.3653 -0.0121
-13 0 13 -2.7013 0.2510
-13 0 15 -2.1813 0.1303
-13 0 17 -0.1172 0.2251
-13 1 -12 -0.1634 0.1285
-13 1 -11 -1.5718 -0.3902
-13 1 -10 0.3029 -0.4807
-13 1 -9 -0.9028 -0.0444
-13 1 -8 -1.0624 -0.2630
-13 1 -7 0.6756 0.1629
-13 1 -6 0.1064 -0.3095
-13 1 -5 0.0609 0.1626
-13 1 -4 0.1514 0.0486
-13 1 -3 0.6211 -0.1865
-13 1 -2 -0.1547 -0.3064
-13 1 -1 -0.9127 0.1230
-13 1 0 0.1014 0.0420
-13 1 1 -1.1544 0.0797
-13 1 2 -1.2918 0.1236
-13 1 3 5.7828 -0.2276
-13 1 4 2.3885 -0.2620
-13 1 5 -4.7978 0.2260
-13 1 6 -0.0567 -0.1212
-13 1 7 2.7056 -0.0486
-13 1 8 -0.5351 -0.1569
-13 1 9 0.8289 -0.0392
-13 1 10 -0.4338 0.0222
-13 1 11 2.6969 0.0988
-13 1 12 1.3435 0.1612
-13 1 13 -2.0256 0.0503
-13 1 14 1.2185 0.0893
-13 1 15 -1.7409 0.0090
-13 1 16 -0.6421 -0.0602
-13 1 17 2.3521 -0.2788
-13 1 18 -0.3179 -0.8832
-13 2 -12 1.7773 0.6282
-13 2 -11 0.1670 -1.1489
-13 2 -10 -1.2275 0.2846
-13 2 -9 0.0548 -1.0816
-13 2 -8 0.4000 -0.1550
-13 2 -7 -1.8585 -0.0368
-13 2 -6 -1.7691 -0.0956
-13 2 -5 -0.7497 0.1381
-13 2 -4 0.7209 0.1992
-13 2 -3 1.5265 -0.0099
-13 2 -2 0.5474 0.0396
-13 2 -1 -0.8927 0.3297
-13 2 0 1.9602 -0.1927
-13 2 1 -2.5157 0.2244
-13 2 2 -2.4239 0.2236
-13 2 3 1.1549 0.0609
-13 2 4 -0.4674 -0.0068
-13 2 5 0.1133 0.1938
-13 2 6 2.4340 -0.1347
-13 2 7 -1.3342 0.0496
-13 2 8 -1.0512 -0.1070
-13 2 9 0.8946 0.0408
-13 2 10 -0.9682 -0.1125
-13 2 11 -0.0884 0.0962
-13 2 12 -2.0037 0.0423
-13 2 13 1.1973 0.0212
-13 2 14 2.9396 -0.0168
-13 2 15 2.4420 -0.0678
-13 2 16 -0.3765 0.0649
-13 2 17 1.3065 0.0374
-13 2 18 -1.6329 0.7814
-13 3 -12 1.7587 0.0791
-13 3 -11 -0.0394 -0.2738
-13 3 -10 -1.5342 0.3088
-13 3 -9 1.3558 -0.0558
-13 3 -8 1.5423 0.2129
-13 3 -7 -0.8936 0.1152
-13 3 -6 0.8800 -0.0409
-13 3 -5 2.0152 -0.2855
-13 3 -4 -0.6030 0.1783
-13 3 -3 -1.9099 0.0648
-13 3 -2 0.1031 0.0257
-13 3 -1 -0.8566 0.0331
-13 3 0 0.1642 -0.1532
-13 3 1 1.7118 -0.1320
-13 3 2 2.6367 -0.0821
-13 3 3 -2.6975 0.1677
-13 3 4 -3.4530 0.0005
-13 3 5 3.0222 -0.1394
-13 3 6 0.5350 -0.1882
-13 3 7 -5.4582 -0.2138
-13 3 8 -0.0820 0.1562
-13 3 9 1.3541 0.2537
-13 3 10 0.6614 -0.2935
-13 3 11 -1.5468 -0.0646
-13 3 12 -2.3413 0.0770
-13 3 13 1.4925 -0.0197
-13 3 14 -1.8957 -0.1271
-13 3 15 -0.2855 0.0423
-13 3 16 -1.0297 0.0605
-13 3 17 -1.7364 -0.0391
-13 3 18 1.5523 0.0353
-13 4 -12 -0.3450 0.2966
-13 4 -11 0.1971 0.4706
-13 4 -10 1.3146 0.1938
-13 4 -9 0.0612 0.3147
-13 4 -8 -0.3423 -0.0420
-13 4 -7 0.2357 -0.0094
-13 4 -6 1.4278 0.0805
-13 4 -5 0.6098 -0.2341
-13 4 -4 -0.9202 -0.0955
-13 4 -3 -0.0941 -0.1662
-13 4 -2 0.1256 0.0979
-13 4 -1 -0.3371 -0.3381
-13 4 0 -2.8109 -0.0080
-13 4 1 0.0718 -0.1106
-13 4 2 2.6819 0.0380
-13 4 3 0.1587 -0.0497
-13 4 4 -0.7720 -0.0195
-13 4 5 3.2746 0.1002
-13 4 6 -0.1633 0.1163
-13 4 7 -0.6722 0.0746
-13 4 8 2.1618 0.1823
-13 4 9 0.1877 -0.0531
-13 4 10 0.2036 -0.1267
-13 4 11 0.0151 -0.0004
-13 4 12 1.7589 0.0651
-13 4 13 0.7802 -0.0717
-13 4 14 -2.0726 0.0933
-13 4 15 -1.7756 0.0696
-13 4 16 1.3184 -0.1916
-13 4 17 -1.8369 0.0638
-13 4 18 1.1383 -0.6353
-13 5 -12 -0.9434 0.0876
-13 5 -11 -0.3593 -0.0236
-13 5 -10 1.2126 0.0883
-13 5 -9 0.1450 -0.2239
-13 5 -8 -0.2753 0.1640
-13 5 -7 0.2987 0.0680
-13 5 -6 -1.6592 0.3811
-13 5 -5 -2.5929 0.0907
-13 5 -4 0.8203 -0.1702
-13 5 -3 1.9151 -0.0232
-13 5 -2 -0.9461 0.4679
-13 5 -1 2.8206 -0.0400
-13 5 0 1.5323 0.0500
-13 5 1 -2.3170 0.1397
-13 5 2 -2.5236 0.0813
-13 5 3 0.1859 -0.0826
-13 5 4 0.5502 0.2381
-13 5 5 -1.3272 0.1364
-13 5 6 -0.8652 0.1483
-13 5 7 3.7294 -0.0088
-13 5 8 -0.7385 0.1314
-13 5 9 -0.8777 -0.1154
-13 5 10 0.5694 0.1833
-13 5 11 0.3128 -0.1652
-13 5 12 1.2814 -0.2054
-13 5 13 -1.3726 0.0152
-13 5 14 0.5504 -0.1504
-13 5 15 0.0486 -0.0854
-13 5 16 3.3101 -0.1155
-13 5 17 3.3817 0.3152
-13 6 -12 -0.9092 -0.1867
-13 6 -11 -1.9313 -0.3212
-13 6 -10 -0.7346 0.0193
-13 6 -9 -0.3148 -0.0355
-13 6 -8 -0.3969 -0.0142
-13 6 -7 0.7555 -0.1072
-13 6 -6 -0.0811 -0.1645
-13 6 -5 -0.2973 0.1609
-13 6 -4 1.3462 -0.1126
-13 6 -3 0.1904 -0.0014
-13 6 -2 -1.7596 -0.1323
-13 6 -1 0.5621 0.1874
-13 6 0 2.1691 0.0407
-13 6 1 0.4243 0.0459
-13 6 2 -0.2856 -0.1841
-13 6 3 0.0858 -0.2107
-13 6 4 1.9833 -0.0985
-13 6 5 -3.2923 -0.0733
-13 6 6 -1.3281 0.0817
-13 6 7 1.4370 -0.1823
-13 6 8 -2.6986 -0.0668
-13 6 9 -1.0051 0.0105
-13 6 10 -0.0050 0.1158
-13 6 11 -0.0480 -0.0131
-13 6 12 0.3430 -0.0706
-13 6 13 0.1210 0.0253
-13 6 14 1.0384 -0.0743
-13 6 15 0.2200 0.1826
-13 6 16 -2.4651 0.4128
-13 6 17 0.1750 0.2497
-13 7 -12 0.6421 -0.0805
-13 7 -11 -0.5553 -0.2922
-13 7 -10 -0.1891 -0.1108
-13 7 -9 -1.1820 0.2681
-13 7 -8 -1.1995 -0.2384
-13 7 -7 0.2119 0.0148
-13 7 -6 1.2157 -0.3319
-13 7 -5 0.6546 0.2030
-13 7 -4 -0.4324 -0.0302
-13 7 -3 -1.0645 0.0074
-13 7 -2 1.2348 -0.4125
-13 7 -1 -1.4754 0.1688
-13 7 0 -2.3429 0.0537
-13 7 1 0.9827 -0.0511
-13 7 2 1.7496 0.0374
-13 7 3 -0.6103 0.0369
-13 7 4 1.4532 -0.1804
-13 7 5 -0.0803 -0.0766
-13 7 6 2.1814 -0.1259
-13 7 7 -0.4771 0.0326
-13 7 8 0.9143 -0.0928
-13 7 9 -0.1253 0.1515
-13 7 10 -0.1568 0.0016
-13 7 11 0.1206 0.2767
-13 7 12 -1.9028 0.2280
-13 7 13 1.0661 -0.0223
-13 7 14 0.6457 0.2784
-13 7 15 0.3596 0.0934
-13 7 16 -2.4464 -0.3184
-13 7 17 -2.3807 -0.7388
-13 8 -12 0.6108 0.3753
-13 8 -11 2.2058 -0.1086
-13 8 -10 1.6753 -0.1349
-13 8 -9 1.6364 -0.0970
-13 8 -8 -0.1449 0.0691
-13 8 -7 -0.1735 -0.1859
-13 8 -6 -0.1859 0.1588
-13 8 -5 -0.5817 0.0907
-13 8 -4 -0.7963 0.1592
-13 8 -3 -1.7519 0.0972
-13 8 -2 1.8117 -0.0654
-13 8 -1 0.4711 -0.2710
-13 8 0 -1.9191 0.0034
-13 8 1 0.3958 0.1329
-13 8 2 -0.2619 0.0287
-13 8 3 -0.8957 0.1433
-13 8 4 -1.8391 0.1030
-13 8 5 0.1864 -0.0265
-13 8 6 1.8898 -0.1388
-13 8 7 -1.6993 0.0274
-13 8 8 2.3462 -0.0078
-13 8 9 0.7647 -0.2222
-13 8 10 -0.8874 -0.0426
-13 8 11 -0.2944 0.1058
-13 8 12 -0.9838 0.0594
-13 8 13 -0.3851 -0.0015
-13 8 14 -2.1982 0.0008
-13 8 15 -1.2869 -0.1328
-13 8 16 3.0450 -0.5636
-13 9 -12 -1.6045 0.1548
-13 9 -11 0.8358 0.1943
-13 9 -10 -0.6208 0.1904
-13 9 -9 1.1049 -0.0553
-13 9 -8 0.4594 0.4202
-13 9 -7 1.7528 -0.3494
-13 9 -6 0.4546 0.1495
-13 9 -5 0.8198 -0.0949
-13 9 -4 0.0208 0.2191
-13 9 -3 0.1610 0.0474
-13 9 -2 -0.0780 0.1490
-13 9 -1 -0.2098 -0.1949
-13 9 0 0.3601 -0.0289
-13 9 1 0.5904 0.1045
-13 9 2 -0.4200 -0.1476
-13 9 3 1.3931 0.0328
-13 9 4 -1.2055 0.1893
-13 9 5 0.6137 -0.0021
-13 9 6 -1.5626 -0.1264
-13 9 7 -2.5898 0.0001
-13 9 8 0.0827 0.0975
-13 9 9 1.3804 -0.3107
-13 9 10 -0.6829 -0.0410
-13 9 11 -0.2100 -0.0458
-13 9 12 3.2785 -0.2083
-13 9 13 0.9656 -0.0532
-13 9 14 -0.5726 -0.3017
-13 9 15 0.2881 0.1395
-13 9 16 2.6536 0.2476
-13 10 -12 -0.6184 -0.2247
-13 10 -11 -1.4033 0.2713
-13 10 -10 -0.3572 0.0533
-13 10 -9 -2.6066 -0.1699
-13 10 -8 -1.6306 0.1592
-13 10 -7 -0.5754 0.2390
-13 10 -6 -1.8185 -0.2207
-13 10 -5 1.4144 -0.2137
-13 10 -4 -0.0379 -0.0906
-13 10 -3 2.9440 -0.0832
-13 10 -2 -1.2856 0.1320
-13 10 -1 -1.6188 0.1622
-13 10 0 2.0837 -0.0932
-13 10 1 -0.4526 -0.1378
-13 10 2 -0.4739 -0.0796
-13 10 3 1.4727 -0.0765
-13 10 4 -0.2263 0.2142
-13 10 5 1.3515 0.2159
-13 10 6 -0.3626 -0.0589
-13 10 7 0.9586 0.3026
-13 10 8 -1.3122 0.2261
-13 10 9 -1.4188 0.2100
-13 10 10 1.4671 -0.2562
-13 10 11 0.1168 -0.0037
-13 10 12 0.1573 -0.0689
-13 10 13 -0.1476 -0.0944
-13 10 14 1.5189 -0.0000
-13 10 15 1.7576 0.3306
-13 11 -11 -1.9769 -0.2013
-13 11 -10 2.8700 0.1059
-13 11 -9 -1.5448 -0.0233
-13 11 -8 0.3815 -0.2170
-13 11 -7 -0.1472 0.2481
-13 11 -6 -1.5829 0.2352
-13 11 -5 -0.6498 -0.0042
-13 11 -4 -1.3137 -0.1977
-13 11 -3 0.9858 -0.0901
-13 11 -2 -0.9461 0.1974
-13 11 -1 1.1681 0.0441
-13 11 0 1.9591 0.0838
-13 11 1 -2.3352 0.1500
-13 11 2 -1.2911 0.1376
-13 11 3 0.5550 -0.0437
-13 11 4 0.0332 -0.0840
-13 11 5 -0.3062 -0.1009
-13 11 6 -0.1984 0.0358
-13 11 7 2.3932 0.1233
-13 11 8 1.1635 0.2995
-13 11 9 -0.7114 -0.0456
-13 11 10 1.4115 -0.0157
-13 11 11 -1.0027 -0.0310
-13 11 12 -2.7873 -0.0234
-13 11 13 -1.8880 -0.1309
-13 11 14 -0.9863 0.2849
-13 11 15 -0.6230 0.1763
-13 12 -11 -0.0796 -0.2555
-13 12 -10 0.1892 0.0335
-13 12 -9 0.5495 0.1507
-13 12 -8 2.5456 -0.0974
-13 12 -7 1.0213 -0.4556
-13 12 -6 2.3236 0.2129
-13 12 -5 -0.4165 -0.0285
-13 12 -4 0.4273 -0.2453
-13 12 -3 -1.7652 -0.1319
-13 12 -2 -0.1938 0.2206
-13 12 -1 1.9399 -0.0823
-13 12 0 -1.7403 -0.0924
-13 12 1 0.4558 -0.0172
-13 12 2 1.1175 -0.2130
-13 12 3 -1.3131 -0.1705
-13 12 4 0.1024 -0.0160
-13 12 5 0.1710 -0.1545
-13 12 6 -0.6878 -0.1060
-13 12 7 -0.9286 -0.3387
-13 12 8 -0.1261 0.0295
-13 12 9 1.0880 -0.5798
-13 12 10 -1.1761 0.4827
-13 12 11 0.1525 0.0849
-13 12 12 1.7312 0.4198
-13 12 13 0.3550 -0.0633
-13 12 14 -0.0623 0.3385
-13 13 -10 -1.5375 -0.2406
-13 13 -9 1.0504 -0.1169
-13 13 -8 1.2785 0.0690
-13 13 -7 -3.1314 -0.0138
-13 13 -6 0.6238 -0.2838
-13 13 -5 -0.4474 0.2561
-13 13 -4 1.0650 0.2001
-13 13 -3 -1.0632 0.1674
-13 13 -2 0.7552 -0.1704
-13 13 -1 -0.2324 -0.0791
-13 13 0 -3.7085 -0.0619
-13 13 1 2.5256 0.1074
-13 13 2 2.0745 0.1386
-13 13 3 -1.7564 -0.0671
-13 13 4 0.6900 0.0116
-13 13 5 1.2160 -0.0998
-13 13 6 0.5992 -0.2821
-13 13 7 -1.2141 -0.0645
-13 13 8 -1.8955 -0.3748
-13 13 9 0.4290 0.2894
-13 13 10 -2.4373 0.2537
-13 13 11 0.0207 0.3011
-13 13 12 2.0407 0.0467
-13 13 13 1.1130 -0.4660
-13 14 -9 -1.6202 -0.1443
-13 14 -8 0.3627 -0.3313
-13 14 -7 -1.4640 0.4830
-13 14 -6 0.1390 -0.0894
-13 14 -5 0.2599 0.1062
-13 14 -4 -0.1015 0.2277
-13 14 -3 0.3666 0.0796
-13 14 -2 0.3943 -0.2175
-13 14 -1 -0.3168 -0.0343
-13 14 0 0.1577 0.0539
-13 14 1 0.1448 -0.2535
-13 14 2 -0.4513 0.1698
-13 14 3 -0.2013 0.4537
-13 14 4 -0.7522 0.1404
-13 14 5 -0.7770 0.2058
-13 14 6 0.4705 0.3712
-13 14 7 0.5052 0.3335
-13 14 8 0.5008 -0.3351
-13 14 9 0.7199 0.1407
-13 14 10 0.8076 -0.5318
-13 14 11 1.0725 0.0278
-13 14 12 -0.5723 -0.9206
-13 14 13 -1.0784 -0.2550
-13 15 -8 -0.7755 0.1879
-13 15 -7 1.6448 -0.1074
-13 15 -6 -0.4837 0.5998
-13 15 -5 0.5376 -0.4515
-13 15 -4 1.0823 -0.2096
-13 15 -3 -0.1870 -0.2131
-13 15 -2 -1.1037 0.1369
-13 15 -1 0.5183 -0.0655
-13 15 0 2.5924 0.2366
-13 15 1 -1.2288 0.0126
-13 15 2 -0.9255 -0.4032
-13 15 3 1.0952 -0.1488
-13 15 4 -0.6311 -0.0921
-13 15 5 -0.9279 -0.0786
-13 15 6 -1.5892 0.3447
-13 15 7 0.5581 -0.0095
-13 15 8 2.3326 0.3427
-13 15 9 -0.3588 -0.4295
-13 15 10 -0.2298 0.3632
-13 15 11 0.9969 -0.5246
-13 15 12 -0.8663 -0.2685
-13 16 -7 1.2160 -0.8795
-13 16 -6 -0.7013 0.2689
-13 16 -5 -0.8796 0.0473
-13 16 -4 0.0500 -0.0809
-13 16 -3 -1.1650 0.0474
-13 16 -2 0.7830 0.0768
-13 16 -1 0.0546 0.1902
-13 16 0 -0.2067 -0.0423
-13 16 1 -0.7057 0.4188
-13 16 2 -0.8627 0.2977
-13 16 3 0.1257 -0.1368
-13 16 4 2.1816 -0.1850
-13 16 5 2.5080 -0.1668
-13 16 6 0.1303 0.2334
-13 16 7 -0.2614 0.0400
-13 16 8 0.2815 -0.2201
-13 16 9 -0.3818 0.3317
-13 16 10 -0.8787 0.9859
-13 17 -5 -1.6171 0.5358
-13 17 -4 -0.9330 -0.2260
-13 17 -3 1.3193 0.0372
-13 17 -2 1.9950 -0.4420
-13 17 -1 -1.8296 0.4972
-13 17 0 -0.7622 0.2761
-13 17 1 1.5053 -0.4031
-13 17 2 0.6480 -0.2044
-13 17 3 -0.2666 -0.1831
-13 17 4 -0.8779 -0.5044
-13 17 5 -0.5601 0.0956
-13 17 6 1.3371 -0.3762
-13 17 7 -1.0280 -0.0299
-13 17 8 -1.9765 -0.7950
-13 17 9 -1.1248 0.7485
-13 18 -3 0.2055 1.1761
-13 18 -2 -1.9684 -0.0235
-13 18 -1 -0.8988 -1.3595
-13 18 0 1.1466 -0.4247
-13 18 1 0.9017 -0.3992
-13 18 2 0.7837 0.1421
-13 18 3 0.2649 1.5540
-13 18 4 -2.1475 0.5940
-13 18 5 -2.1392 -0.1554
-13 18 6 -0.7020 -0.6204
-13 18 7 -0.1437 0.1333
-13 19 0 -1.2913 0.1764
-13 19 1 -1.6620 0.1547
-13 19 2 -0.5630 -0.9949
-13 19 3 -0.6215 -0.1594
-12 0 -10 -1.1178 3.7340
-12 0 -8 1.8938 2.2631
-12 0 -6 -0.4775 0.2074
-12 0 -4 -1.3490 0.5753
-12 0 -2 0.6977 0.6431
-12 0 0 1.6664 -0.1368
-12 0 2 2.5319 -0.1570
-12 0 4 -5.7481 0.0423
-12 0 6 4.0769 -0.3494
-12 0 8 -0.9926 -0.1383
-12 0 10 1.1209 -0.2842
-12 0 12 -3.1550 0.0027
-12 0 14 -1.5070 0.0233
-12 0 16 0.4534 0.0272
-12 0 18 -0.9545 0.4756
-12 1 -11 -0.1182 -0.7802
-12 1 -10 -1.8693 -0.1658
-12 1 -9 -0.0250 -1.1255
-12 1 -8 0.6482 0.2564
-12 1 -7 -0.3441 -0.4556
-12 1 -6 0.2918 0.3718
-12 1 -5 0.3951 -0.0429
-12 1 -4 1.9626 -0.0441
-12 1 -3 0.2664 -0.3484
-12 1 -2 -1.0509 -0.1471
-12 1 -1 0.7306 -0.1422
-12 1 0 -1.3634 0.1281
-12 1 1 -2.1932 0.2724
-12 1 2 4.0311 -0.1588
-12 1 3 1.9149 -0.2398
-12 1 4 -3.5758 0.1333
-12 1 5 0.6746 -0.1702
-12 1 6 -0.3467 -0.0936
-12 1 7 -1.1328 -0.2277
-12 1 8 2.6326 -0.0385
-12 1 9 -0.6581 -0.1394
-12 1 10 2.2988 0.1759
-12 1 11 0.6558 0.2121
-12 1 12 -0.2816 0.0069
-12 1 13 1.0323 0.2300
-12 1 14 0.2532 0.0210
-12 1 15 -1.0473 0.2332
-12 1 16 1.6668 -0.0962
-12 1 17 -0.3612 -0.1209
-12 1 18 -0.6168 -0.2119
-12 2 -11 -0.3406 0.2516
-12 2 -10 1.5750 -2.2975
-12 2 -9 0.6994 0.0531
-12 2 -8 -1.5253 -1.1053
-12 2 -7 -0.4469 -0.1363
-12 2 -6 0.1182 -0.2873
-12 2 -5 -0.8842 -0.0057
-12 2 -4 0.3779 -0.2797
-12 2 -3 0.7384 0.2710
-12 2 -2 -0.5035 -0.3365
-12 2 -1 1.5764 -0.1289
-12 2 0 -0.9850 0.2113
-12 2 1 -1.5555 0.0785
-12 2 2 -2.2940 0.0974
-12 2 3 -1.4584 0.0799
-12 2 4 3.2868 0.1113
-12 2 5 3.3695 -0.1107
-12 2 6 -3.0678 0.2424
-12 2 7 0.1252 0.1123
-12 2 8 2.6794 0.1433
-12 2 9 -1.7108 -0.2076
-12 2 10 -1.5724 0.2066
-12 2 11 -1.8987 -0.0075
-12 2 12 2.6457 0.1911
-12 2 13 2.6335 0.0292
-12 2 14 1.4736 -0.0925
-12 2 15 -1.4011 -0.0174
-12 2 16 0.4409 -0.0867
-12 2 17 -0.9895 -0.0053
-12 2 18 -0.0809 -0.1890
-12 3 -11 -0.1495 0.8849
-12 3 -10 1.2939 -0.1874
-12 3 -9 -0.6933 0.9073
-12 3 -8 -0.6741 0.2011
-12 3 -7 1.7324 0.4615
-12 3 -6 1.4479 0.0670
-12 3 -5 -0.7883 0.2332
-12 3 -4 -2.8127 -0.0972
-12 3 -3 -0.2170 0.3533
-12 3 -2 -1.0570 0.1307
-12 3 -1 -1.8541 -0.0509
-12 3 0 2.0572 0.0303
-12 3 1 5.2943 -0.1650
-12 3 2 -1.8531 0.1037
-12 3 3 -3.8627 -0.0759
-12 3 4 2.7377 -0.0363
-12 3 5 -0.5337 -0.1001
-12 3 6 -4.0880 -0.0865
-12 3 7 0.7349 0.0032
-12 3 8 -0.0058 -0.0080
-12 3 9 0.3754 -0.2066
-12 3 10 -1.3129 -0.0178
-12 3 11 -0.0724 -0.1204
-12 3 12 0.7418 -0.2106
-12 3 13 -2.9958 -0.1386
-12 3 14 -2.0567 0.0092
-12 3 15 1.5008 -0.2482
-12 3 16 -1.2153 0.1012
-12 3 17 1.3644 -0.1728
-12 3 18 2.3434 -0.1968
-12 4 -11 0.3385 0.5088
-12 4 -10 -0.1941 0.8852
-12 4 -9 -0.8860 -0.1443
-12 4 -8 -0.0271 0.3087
-12 4 -7 -0.2232 -0.1390
-12 4 -6 -0.1794 -0.0271
-12 4 -5 1.3620 -0.3129
-12 4 -4 1.0492 0.0754
-12 4 -3 -0.0097 -0.0440
-12 4 -2 0.5000 -0.0052
-12 4 -1 -1.4946 -0.0601
-12 4 0 -1.3433 -0.2644
-12 4 1 1.7183 -0.0845
-12 4 2 1.5960 0.0055
-12 4 3 0.5768 -0.0485
-12 4 4 0.8353 0.0122
-12 4 5 -1.6444 0.1110
-12 4 6 1.3669 0.0314
-12 4 7 0.7832 0.0689
-12 4 8 -2.0824 -0.0921
-12 4 9 0.8654 0.0190
-12 4 10 0.0467 -0.0582
-12 4 11 1.6814 -0.0228
-12 4 12 -1.1971 -0.1002
-12 4 13 -2.2097 0.2107
-12 4 14 -0.5946 0.1075
-12 4 15 2.6057 -0.1042
-12 4 16 -1.2905 0.2103
-12 4 17 0.0399 -0.1109
-12 4 18 0.0821 0.2564
-12 5 -11 0.0635 -0.2009
-12 5 -10 0.8121 -0.0067
-12 5 -9 0.3756 -0.1209
-12 5 -8 0.5682 -0.0936
-12 5 -7 -1.8693 0.0624
-12 5 -6 -1.8661 0.0585
-12 5 -5 1.3528 -0.1721
-12 5 -4 2.1853 0.1507
-12 5 -3 -1.8434 0.0518
-12 5 -2 2.5510 -0.0252
-12 5 -1 3.5555 0.2935
-12 5 0 -2.8197 0.0619
-12 5 1 -4.6224 0.0745
-12 5 2 -0.7157 0.0148
-12 5 3 2.1989 0.3532
-12 5 4 -1.5343 -0.0388
-12 5 5 -0.7987 0.1099
-12 5 6 4.6043 0.0898
-12 5 7 -0.6586 0.2284
-12 5 8 -0.3697 0.0505
-12 5 9 1.2289 0.3748
-12 5 10 0.7988 -0.1292
-12 5 11 -0.3911 0.0099
-12 5 12 -1.4516 0.1217
-12 5 13 2.1910 -0.1684
-12 5 14 2.9076 0.0268
-12 5 15 -0.0444 0.0562
-12 5 16 1.7698 0.0223
-12 5 17 -1.5023 0.2109
-12 5 18 -3.5385 0.3533
-12 6 -11 1.2669 -0.2678
-12 6 -10 -0.2057 -0.1730
-12 6 -9 -0.2393 0.1016
-12 6 -8 1.6312 -0.4374
-12 6 -7 0.2688 -0.0092
-12 6 -6 -0.2576 0.3113
-12 6 -5 -0.4637 0.0690
-12 6 -4 -0.5777 -0.2332
-12 6 -3 -1.0555 -0.0716
-12 6 -2 0.0966 0.0729
-12 6 -1 -0.2423 0.1042
-12 6 0 0.5823 0.1521
-12 6 1 1.2949 -0.1413
-12 6 2 0.1681 -0.1934
-12 6 3 1.2128 0.0238
-12 6 4 -2.8672 -0.1668
-12 6 5 -0.6945 -0.0778
-12 6 6 0.6389 -0.0258
-12 6 7 -1.2911 -0.1746
-12 6 8 0.2031 -0.1448
-12 6 9 -1.1266 0.0745
-12 6 10 1.2641 0.0736
-12 6 11 0.3676 -0.0553
-12 6 12 0.9611 -0.0395
-12 6 13 0.6326 0.0030
-12 6 14 -0.0691 0.1233
-12 6 15 -3.8628 -0.1326
-12 6 16 -0.3230 -0.0047
-12 6 17 0.1879 0.5018
-12 6 18 0.8597 -0.4514
-12 7 -11 0.7485 -0.1578
-12 7 -10 -2.8076 0.1549
-12 7 -9 -0.8864 0.2122
-12 7 -8 0.2718 -0.0133
-12 7 -7 0.9423 -0.3970
-12 7 -6 0.4884 0.0854
-12 7 -5 -1.0758 -0.0202
-12 7 -4 -1.6228 0.1167
-12 7 -3 2.2214 -0.2899
-12 7 -2 -0.3527 -0.0461
-12 7 -1 -3.7591 -0.2144
-12 7 0 1.7832 -0.0162
-12 7 1 2.9891 -0.0262
-12 7 2 -0.1101 0.0180
-12 7 3 -0.1071 -0.1813
-12 7 4 0.4097 0.0229
-12 7 5 2.7165 -0.1321
-12 7 6 -2.6244 0.0372
-12 7 7 0.6302 -0.2210
-12 7 8 0.2428 0.0059
-12 7 9 -1.3508 -0.1298
-12 7 10 0.1151 0.2852
-12 7 11 -0.8535 -0.0886
-12 7 12 0.0231 0.0527
-12 7 13 -1.1131 0.2274
-12 7 14 -1.0893 0.0454
-12 7 15 0.4136 0.0738
-12 7 16 -1.2740 -0.0674
-12 7 17 1.3221 0.0231
-12 8 -11 0.3249 -0.0019
-12 8 -10 0.0436 -0.3957
-12 8 -9 0.0211 0.0363
-12 8 -8 -0.5856 0.0486
-12 8 -7 0.3128 0.1421
-12 8 -6 -0.5920 -0.0875
-12 8 -5 0.0801 -0.0030
-12 8 -4 -0.6378 0.2838
-12 8 -3 1.5125 -0.0881
-12 8 -2 -0.0153 -0.1423
-12 8 -1 -0.3083 -0.0006
-12 8 0 1.5946 0.0412
-12 8 1 -2.2636 0.0540
-12 8 2 -1.9164 0.1985
-12 8 3 -1.3206 0.0474
-12 8 4 1.1911 -0.0085
-12 8 5 1.8907 -0.0252
-12 8 6 -2.9702 0.0162
-12 8 7 1.4046 0.0801
-12 8 8 0.9657 -0.1257
-12 8 9 -0.4566 -0.0635
-12 8 10 -1.7938 -0.0623
-12 8 11 0.4742 -0.0885
-12 8 12 -0.2542 0.0836
-12 8 13 -1.2009 -0.1589
-12 8 14 -0.9954 -0.1954
-12 8 15 3.9071 -0.0504
-12 8 16 1.8057 -0.3197
-12 8 17 -0.8973 -0.5725
-12 9 -11 -0.6291 0.4485
-12 9 -10 2.1300 -0.3636
-12 9 -9 0.8978 0.1749
-12 9 -8 1.6219 -0.0275
-12 9 -7 0.0129 0.4713
-12 9 -6 0.6938 -0.0682
-12 9 -5 0.7206 0.1405
-12 9 -4 0.6645 -0.1935
-12 9 -3 -0.8063 0.3353
-12 9 -2 -1.9548 0.0398
-12 9 -1 1.6703 0.0930
-12 9 0 0.7435 0.0234
-12 9 1 -1.6908 -0.1493
-12 9 2 1.2493 0.0114
-12 9 3 0.0022 0.1712
-12 9 4 0.1098 -0.1029
-12 9 5 -1.3997 -0.0121
-12 9 6 -0.7392 0.0824
-12 9 7 -0.0092 0.1245
-12 9 8 0.4792 -0.2101
-12 9 9 0.7140 0.0903
-12 9 10 -0.2335 -0.0466
-12 9 11 1.9308 -0.0402
-12 9 12 1.2052 -0.1787
-12 9 13 1.2349 0.1348
-12 9 14 0.4394 -0.1407
-12 9 15 -0.8264 -0.3338
-12 9 16 0.2759 0.1367
-12 9 17 -1.6607 -0.3068
-12 10 -11 -0.1558 0.5371
-12 10 -10 -1.3349 0.0736
-12 10 -9 -1.3796 -0.0669
-12 10 -8 -0.6346 -0.0162
-12 10 -7 -2.7876 -0.0877
-12 10 -6 1.7636 -0.2557
-12 10 -5 -0.2875 -0.0870
-12 10 -4 1.8825 -0.2164
-12 10 -3 -0.8631 0.1626
-12 10 -2 -1.2749 0.0958
-12 10 -1 1.2799 -0.0165
-12 10 0 -1.9248 -0.0612
-12 10 1 0.5263 -0.1408
-12 10 2 2.2025 -0.1248
-12 10 3 0.2493 0.1092
-12 10 4 0.0629 0.1362
-12 10 5 -1.0110 0.0301
-12 10 6 3.1932 0.3569
-12 10 7 0.3485 0.1235
-12 10 8 -2.2123 0.2114
-12 10 9 1.1738 -0.0316
-12 10 10 1.6652 0.2497
-12 10 11 -2.1877 0.0522
-12 10 12 -0.5830 -0.0691
-12 10 13 1.2693 0.2478
-12 10 14 1.1295 -0.0842
-12 10 15 -2.6226 0.0126
-12 10 16 -1.7423 1.0024
-12 11 -11 1.6389 -0.1073
-12 11 -10 -1.7893 0.4264
-12 11 -9 0.2485 -0.3110
-12 11 -8 -0.4980 -0.1099
-12 11 -7 -0.8596 0.1674
-12 11 -6 -0.0155 0.0069
-12 11 -5 -2.3369 -0.2037
-12 11 -4 0.0898 0.1863
-12 11 -3 -0.0430 -0.1003
-12 11 -2 2.6548 -0.0721
-12 11 -1 0.8615 0.0255
-12 11 0 -2.0277 0.1284
-12 11 1 0.1440 0.2984
-12 11 2 -0.6447 0.1180
-12 11 3 -0.7938 -0.1597
-12 11 4 0.0562 -0.1685
-12 11 5 -1.0342 -0.0622
-12 11 6 1.3506 -0.0894
-12 11 7 1.1517 0.0178
-12 11 8 -0.9249 -0.0728
-12 11 9 0.5119 0.0577
-12 11 10 -0.1728 0.0125
-12 11 11 -2.0581 -0.1789
-12 11 12 -1.6187 0.0540
-12 11 13 -0.9499 -0.1254
-12 11 14 0.0123 0.4209
-12 11 15 0.4350 0.4683
-12 11 16 -1.2834 0.2783
-12 12 -11 -0.1565 -0.7094
-12 12 -10 0.2123 0.0639
-12 12 -9 3.1392 0.0873
-12 12 -8 0.1887 -0.1532
-12 12 -7 2.8265 0.1179
-12 12 -6 0.2114 0.1081
-12 12 -5 0.8158 -0.0769
-12 12 -4 -1.3226 0.0992
-12 12 -3 -0.5170 0.1667
-12 12 -2 1.7439 -0.1385
-12 12 -1 -2.0190 -0.2495
-12 12 0 1.8889 -0.1310
-12 12 1 1.2902 0.0691
-12 12 2 -1.3808 -0.0046
-12 12 3 -0.3214 0.0249
-12 12 4 1.2928 -0.0730
-12 12 5 -0.1676 0.0100
-12 12 6 -2.7726 -0.4571
-12 12 7 -1.2353 -0.0704
-12 12 8 1.2230 -0.3492
-12 12 9 -0.8317 0.2197
-12 12 10 -0.8880 -0.4103
-12 12 11 3.5818 0.0458
-12 12 12 0.1703 0.2651
-12 12 13 -0.1675 0.2123
-12 12 14 0.2707 0.0206
-12 12 15 0.9728 -0.1362
-12 13 -11 -0.6014 -0.0185
-12 13 -10 0.2359 -0.2756
-12 13 -9 1.2184 0.2925
-12 13 -8 -2.8859 0.0760
-12 13 -7 0.3303 -0.3348
-12 13 -6 -1.3048 0.0453
-12 13 -5 1.2998 0.2381
-12 13 -4 -0.4618 -0.0881
-12 13 -3 0.3972 -0.1243
-12 13 -2 -0.6643 -0.1503
-12 13 -1 -3.6194 -0.0838
-12 13 0 1.8613 0.0247
-12 13 1 0.9496 -0.0711
-12 13 2 -0.1739 -0.3283
-12 13 3 0.8596 -0.0929
-12 13 4 0.8380 0.1373
-12 13 5 1.2223 0.1437
-12 13 6 -0.9277 0.0006
-12 13 7 -1.0778 -0.3470
-12 13 8 1.1489 0.3287
-12 13 9 -1.6864 0.1052
-12 13 10 -1.0304 -0.0647
-12 13 11 1.7487 0.0464
-12 13 12 0.7490 -0.1561
-12 13 13 -0.3547 0.1874
-12 13 14 -0.6292 -0.9338
-12 14 -10 -0.9474 -0.3719
-12 14 -9 -0.2302 -0.4452
-12 14 -8 -0.3439 0.1174
-12 14 -7 0.2125 0.2085
-12 14 -6 -0.7175 -0.2336
-12 14 -5 -0.3018 0.0603
-12 14 -4 0.3593 0.1743
-12 14 -3 -0.0002 -0.1501
-12 14 -2 -0.3307 0.3197
-12 14 -1 1.1341 0.3861
-12 14 0 -0.6898 -0.0774
-12 14 1 -1.2587 -0.0686
-12 14 2 -0.0136 0.2955
-12 14 3 -0.6367 0.0581
-12 14 4 -2.0976 0.2022
-12 14 5 0.0278 0.2902
-12 14 6 1.9197 0.2439
-12 14 7 1.0819 -0.1617
-12 14 8 0.4006 0.2735
-12 14 9 0.1097 -0.0849
-12 14 10 2.1712 0.0246
-12 14 11 -1.2406 -0.2663
-12 14 12 -1.0470 -0.1921
-12 14 13 -0.6969 -0.7964
-12 14 14 1.3267 -0.4533
-12 15 -9 -1.9029 0.1871
-12 15 -8 1.4958 -0.1362
-12 15 -7 0.0098 0.6519
-12 15 -6 1.0140 -0.1734
-12 15 -5 1.3173 -0.2662
-12 15 -4 0.3958 0.1044
-12 15 -3 -0.9727 -0.0495
-12 15 -2 0.2177 -0.0057
-12 15 -1 3.7940 0.3576
-12 15 0 -1.2902 0.1107
-12 15 1 -1.5501 -0.2058
-12 15 2 0.3412 -0.0128
-12 15 3 -0.0072 -0.2386
-12 15 4 0.3579 -0.3539
-12 15 5 -1.5238 0.1672
-12 15 6 0.0840 -0.0792
-12 15 7 1.0659 0.4273
-12 15 8 -0.2518 -0.0566
-12 15 9 -0.5007 0.5817
-12 15 10 1.0183 -0.3258
-12 15 11 -1.3654 0.2249
-12 15 12 -0.9212 0.6428
-12 15 13 1.5836 -0.1366
-12 16 -8 0.9723 -0.2430
-12 16 -7 -1.0369 -0.0698
-12 16 -6 -1.2424 0.2637
-12 16 -5 -0.2032 -0.0433
-12 16 -4 -0.6103 -0.1821
-12 16 -3 1.2740 -0.0016
-12 16 -2 -0.9940 -0.2934
-12 16 -1 -1.0644 -0.1283
-12 16 0 -0.2965 0.0035
-12 16 1 0.0335 0.1226
-12 16 2 0.7818 0.1300
-12 16 3 1.4137 0.2777
-12 16 4 2.9390 -0.2836
-12 16 5 0.6617 -0.0427
-12 16 6 -0.4090 -0.0746
-12 16 7 -0.5552 -0.2375
-12 16 8 -0.7439 0.0857
-12 16 9 0.6738 -0.0796
-12 16 10 -1.5736 -0.0561
-12 16 11 -1.2671 0.7681
-12 16 12 1.3714 0.6086
-12 17 -7 0.9458 -1.1502
-12 17 -6 -1.4974 -0.1487
-12 17 -5 -0.8106 0.1619
-12 17 -4 0.2900 -0.1080
-12 17 -3 1.5328 0.0056
-12 17 -2 -1.5127 0.0292
-12 17 -1 -0.8843 -0.1470
-12 17 0 2.6489 -0.2135
-12 17 1 1.1785 0.0454
-12 17 2 -0.0145 0.0622
-12 17 3 -1.2309 0.1517
-12 17 4 -2.5580 0.3152
-12 17 5 0.1938 -0.5826
-12 17 6 -0.1038 -0.0966
-12 17 7 -0.9433 -0.7377
-12 17 8 -1.7890 0.1627
-12 17 9 1.5492 -1.2202
-12 17 10 0.4399 0.2533
-12 18 -5 1.0275 0.1511
-12 18 -4 -0.4705 0.6836
-12 18 -3 -2.0552 0.0931
-12 18 -2 0.5167 -0.2061
-12 18 -1 1.6946 -0.4172
-12 18 0 0.5802 -0.0481
-12 18 1 -0.3207 0.0856
-12 18 2 -1.1809 0.5934
-12 18 3 -0.7270 -0.3517
-12 18 4 -1.5071 0.0143
-12 18 5 -0.9485 0.0427
-12 18 6 -0.1040 0.6113
-12 18 7 1.0023 0.3530
-12 18 8 0.2768 -0.8824
-12 18 9 0.0637 0.0720
-12 19 -3 0.4627 -0.6830
-12 19 -2 1.0059 0.5781
-12 19 -1 -2.6711 0.6915
-12 19 0 -3.1855 0.2544
-12 19 1 -0.5542 -1.2454
-12 19 2 -0.7824 -0.7019
-12 19 3 1.4157 -0.3466
-12 19 4 2.5777 -0.2367
-12 19 5 -0.1287 1.4063
-12 19 6 2.0209 0.5890
-12 19 7 0.8730 1.2997
-11 0 -9 2.0242 3.9009
-11 0 -7 -0.9413 1.2463
-11 0 -5 0.0288 0.2409
-11 0 -3 -1.5246 0.9614
-11 0 -1 0.5471 0.5658
-11 0 1 4.2490 0.0497
-11 0 3 -7.4042 0.2983
-11 0 5 4.4510 -0.1141
-11 0 7 1.3958 -0.1073
-11 0 9 2.8530 -0.1165
-11 0 11 -3.4455 -0.2190
-11 0 13 -0.5165 -0.0912
-11 0 15 -1.0197 -0.0345
-11 0 17 -1.8689 0.0036
-11 0 19 0.0621 0.6965
-11 1 -10 0.4078 -1.1461
-11 1 -9 -0.8124 0.1817
-11 1 -8 -0.7175 -0.6315
-11 1 -7 0.7964 0.3363
-11 1 -6 0.3747 -0.2026
-11 1 -5 2.0090 0.2878
-11 1 -4 0.7231 -0.0933
-11 1 -3 -1.6841 -0.2389
-11 1 -2 0.7282 -0.2727
-11 1 -1 -0.7723 0.0373
-11 1 0 -2.4663 -0.0073
-11 1 1 1.4882 0.1091
-11 1 2 1.8423 -0.1284
-11 1 3 0.5471 -0.0977
-11 1 4 1.1264 -0.1098
-11 1 5 -5.1985 -0.0452
-11 1 6 -1.6155 -0.0673
-11 1 7 3.1604 -0.0889
-11 1 8 -1.4380 -0.3558
-11 1 9 2.2400 0.1644
-11 1 10 -0.0352 0.0160
-11 1 11 1.3002 -0.0261
-11 1 12 1.2573 0.1842
-11 1 13 0.9023 -0.0440
-11 1 14 -1.4846 0.0189
-11 1 15 0.7019 0.0613
-11 1 16 0.0632 0.2217
-11 1 17 0.0864 -0.0954
-11 1 18 0.8030 -0.1848
-11 1 19 -2.3574 -0.3137
-11 2 -10 0.1679 0.2467
-11 2 -9 -1.2433 -2.3076
-11 2 -8 1.2717 -0.2791
-11 2 -7 0.4250 -0.8030
-11 2 -6 -2.0908 -0.4223
-11 2 -5 -1.0870 -0.2031
-11 2 -4 1.0269 0.0799
-11 2 -3 1.2120 -0.7338
-11 2 -2 0.7698 0.1033
-11 2 -1 0.6647 -0.3219
-11 2 0 0.3293 -0.2205
-11 2 1 -3.6973 0.0326
-11 2 2 -3.0434 0.0264
-11 2 3 5.4224 -0.1392
-11 2 4 3.1677 0.1890
-11 2 5 -4.4900 0.0436
-11 2 6 1.3717 0.1131
-11 2 7 1.6794 0.0235
-11 2 8 -2.2211 -0.0842
-11 2 9 -2.4337 0.0681
-11 2 10 -1.0611 -0.0835
-11 2 11 2.6908 0.3017
-11 2 12 0.5160 0.0381
-11 2 13 0.4312 0.0380
-11 2 14 -0.4532 0.0162
-11 2 15 1.3451 -0.0290
-11 2 16 -0.6041 -0.3152
-11 2 17 1.6570 0.0164
-11 2 18 0.4220 -0.2732
-11 2 19 -0.8918 -0.3843
-11 3 -10 -1.6497 1.0489
-11 3 -9 0.2309 0.2147
-11 3 -8 2.0015 0.8075
-11 3 -7 0.0912 0.7533
-11 3 -6 -0.2826 0.1968
-11 3 -5 -2.3487 -0.0915
-11 3 -4 -0.7933 0.4054
-11 3 -3 -0.2076 0.1758
-11 3 -2 -2.7602 0.2129
-11 3 -1 0.9138 0.1012
-11 3 0 5.7726 0.0613
-11 3 1 -0.0012 0.0068
-11 3 2 -4.1682 -0.0209
-11 3 3 0.0785 0.0405
-11 3 4 -1.8228 0.0590
-11 3 5 0.2781 0.1042
-11 3 6 2.3944 -0.1528
-11 3 7 -1.6962 -0.1264
-11 3 8 0.9756 0.1161
-11 3 9 -0.5742 -0.0672
-11 3 10 1.9921 -0.1301
-11 3 11 -0.2635 -0.1504
-11 3 12 -3.9254 -0.0542
-11 3 13 -1.5743 0.0169
-11 3 14 3.5202 -0.2248
-11 3 15 -0.1029 0.0486
-11 3 16 0.2991 -0.0298
-11 3 17 1.2910 -0.1492
-11 3 18 -1.6105 -0.0577
-11 3 19 0.5716 0.4351
-11 4 -10 -0.0327 0.0205
-11 4 -9 -0.3175 0.7492
-11 4 -8 -1.8205 -0.6153
-11 4 -7 -0.0195 0.2848
-11 4 -6 3.0786 -0.2866
-11 4 -5 1.8759 0.1356
-11 4 -4 -0.7107 -0.1732
-11 4 -3 0.2893 0.3621
-11 4 -2 0.6989 0.0149
-11 4 -1 -3.0184 -0.0796
-11 4 0 -1.3764 -0.1903
-11 4 1 1.4788 -0.0111
-11 4 2 3.2692 0.0114
-11 4 3 -0.2022 0.0516
-11 4 4 -2.3597 -0.0822
-11 4 5 3.5312 0.1187
-11 4 6 -0.6224 -0.0841
-11 4 7 -3.2658 0.0753
-11 4 8 1.6182 0.0701
-11 4 9 0.0994 -0.0522
-11 4 10 -0.0221 -0.0947
-11 4 11 -1.6062 -0.0851
-11 4 12 0.3607 0.1058
-11 4 13 1.2885 -0.0643
-11 4 14 0.0705 0.0281
-11 4 15 -2.9646 0.0691
-11 4 16 -0.1407 0.1225
-11 4 17 -1.6522 -0.0288
-11 4 18 -0.6007 -0.0310
-11 4 19 2.3553 -0.3556
-11 5 -10 0.3409 -0.1460
-11 5 -9 0.4600 -0.1562
-11 5 -8 -1.5994 -0.1048
-11 5 -7 -0.5932 -0.1508
-11 5 -6 0.3418 -0.0637
-11 5 -5 1.6435 0.2310
-11 5 -4 -1.6425 -0.3037
-11 5 -3 0.9745 0.0501
-11 5 -2 4.5972 0.1137
-11 5 -1 -1.6025 0.0029
-11 5 0 -3.5556 0.0745
-11 5 1 -1.5271 0.2190
-11 5 2 2.8140 0.1481
-11 5 3 -1.0254 -0.1229
-11 5 4 -0.0602 0.0265
-11 5 5 3.0077 0.0723
-11 5 6 -1.9684 0.1664
-11 5 7 0.5408 0.1578
-11 5 8 1.0378 0.2927
-11 5 9 1.3327 0.0099
-11 5 10 -1.9098 0.1853
-11 5 11 -1.2896 0.1228
-11 5 12 2.9205 -0.1378
-11 5 13 2.3231 0.0477
-11 5 14 -3.2589 0.1497
-11 5 15 0.0802 -0.1056
-11 5 16 0.5025 0.0898
-11 5 17 -2.1926 0.2471
-11 5 18 1.0815 0.3871
-11 6 -10 -0.8839 0.1625
-11 6 -9 2.1495 -0.5100
-11 6 -8 0.5772 0.4049
-11 6 -7 -0.8470 0.0385
-11 6 -6 -1.9148 0.1272
-11 6 -5 -1.0604 -0.1769
-11 6 -4 0.1653 -0.0177
-11 6 -3 -0.1417 -0.2321
-11 6 -2 -2.7765 -0.0556
-11 6 -1 1.0761 0.1742
-11 6 0 3.7554 0.0351
-11 6 1 0.7877 -0.0557
-11 6 2 -0.7463 -0.0050
-11 6 3 -3.5454 -0.1267
-11 6 4 0.1804 -0.1049
-11 6 5 -0.7642 -0.0312
-11 6 6 -0.4591 -0.1386
-11 6 7 2.2106 -0.2320
-11 6 8 -1.8032 0.0044
-11 6 9 1.3751 -0.0468
-11 6 10 0.9600 -0.0509
-11 6 11 0.5373 -0.0154
-11 6 12 -0.5084 0.1697
-11 6 13 -0.9300 0.0664
-11 6 14 -1.3710 -0.3081
-11 6 15 1.8039 0.0183
-11 6 16 1.8019 0.0855
-11 6 17 1.9780 0.0881
-11 6 18 0.5644 0.1769
-11 7 -10 -0.0033 0.1227
-11 7 -9 0.3910 0.0478
-11 7 -8 0.6428 -0.2311
-11 7 -7 0.3169 -0.1277
-11 7 -6 0.0933 -0.0993
-11 7 -5 -1.1176 0.0775
-11 7 -4 2.5434 0.0039
-11 7 -3 0.3065 -0.1887
-11 7 -2 -4.8988 -0.2296
-11 7 -1 2.4624 0.0376
-11 7 0 1.2849 -0.1477
-11 7 1 -0.6792 -0.1384
-11 7 2 -0.1609 -0.0932
-11 7 3 1.1224 0.0848
-11 7 4 2.6383 -0.0622
-11 7 5 -3.3177 0.0495
-11 7 6 1.3436 -0.2208
-11 7 7 0.5151 -0.0923
-11 7 8 -1.8671 -0.1973
-11 7 9 -1.2786 0.1359
-11 7 10 0.5407 -0.2316
-11 7 11 0.1310 0.1968
-11 7 12 -1.4278 0.0180
-11 7 13 -0.5157 -0.1655
-11 7 14 2.6725 0.2017
-11 7 15 0.3104 0.4480
-11 7 16 -1.7396 -0.2295
-11 7 17 1.0663 -0.3938
-11 7 18 -0.7259 -0.6714
-11 8 -10 0.9181 -0.2189
-11 8 -9 -1.0792 0.0183
-11 8 -8 0.0965 0.1384
-11 8 -7 -0.0784 -0.1083
-11 8 -6 0.6030 -0.0681
-11 8 -5 -0.0272 0.2059
-11 8 -4 0.8745 0.0439
-11 8 -3 -0.6023 0.2907
-11 8 -2 1.3439 0.0585
-11 8 -1 3.0662 -0.0889
-11 8 0 -4.2335 -0.0001
-11 8 1 -2.8286 0.0609
-11 8 2 0.3119 0.0186
-11 8 3 2.6646 0.0428
-11 8 4 0.8125 0.1692
-11 8 5 -3.1256 -0.0061
-11 8 6 1.2432 0.1092
-11 8 7 -0.4958 0.1074
-11 8 8 0.6471 -0.0046
-11 8 9 -1.4630 -0.0765
-11 8 10 0.5451 -0.1173
-11 8 11 0.8358 0.0246
-11 8 12 0.0238 -0.2679
-11 8 13 -0.9575 0.0176
-11 8 14 0.9942 -0.0060
-11 8 15 0.7647 -0.1603
-11 8 16 -2.3547 -0.2372
-11 8 17 -1.6237 -0.1470
-11 8 18 1.4489 -0.3543
-11 9 -10 0.7202 0.2739
-11 9 -9 1.3021 0.0165
-11 9 -8 -0.8510 0.6096
-11 9 -7 0.4311 0.0136
-11 9 -6 -0.0913 0.0928
-11 9 -5 0.1505 -0.0902
-11 9 -4 -1.1036 0.1804
-11 9 -3 -1.9353 0.1265
-11 9 -2 3.1737 0.0738
-11 9 -1 -0.5569 -0.0990
-11 9 0 -1.4343 0.1024
-11 9 1 2.3132 0.0242
-11 9 2 0.2722 -0.0036
-11 9 3 -0.9303 -0.1642
-11 9 4 -1.7159 0.1110
-11 9 5 1.0179 -0.0233
-11 9 6 -0.2054 0.1516
-11 9 7 -0.9088 -0.0471
-11 9 8 1.4926 0.1088
-11 9 9 1.7687 -0.0888
-11 9 10 -0.5663 0.1032
-11 9 11 -0.3527 -0.2570
-11 9 12 1.7521 0.2655
-11 9 13 -0.3878 -0.0190
-11 9 14 -2.4559 -0.3501
-11 9 15 -0.2373 -0.2374
-11 9 16 2.1997 -0.1491
-11 9 17 -0.7998 0.5240
-11 10 -10 -1.5478 0.0565
-11 10 -9 -0.5679 -0.1520
-11 10 -8 -1.8304 -0.1638
-11 10 -7 2.0536 -0.1230
-11 10 -6 -0.5759 -0.1077
-11 10 -5 0.9629 -0.0812
-11 10 -4 -0.1279 0.0252
-11 10 -3 -0.0717 -0.2006
-11 10 -2 -0.1192 0.0436
-11 10 -1 -4.6035 0.0397
-11 10 0 1.8431 0.0213
-11 10 1 3.1160 -0.0253
-11 10 2 -0.6619 0.0452
-11 10 3 -1.0225 0.0818
-11 10 4 -0.1643 -0.0140
-11 10 5 4.5281 0.1382
-11 10 6 0.6876 -0.0202
-11 10 7 -1.6967 0.2158
-11 10 8 -0.4758 0.0478
-11 10 9 1.6493 0.2652
-11 10 10 -2.2748 0.1484
-11 10 11 -1.3314 0.2053
-11 10 12 1.0653 0.2534
-11 10 13 0.5692 -0.3183
-11 10 14 -0.3957 0.2452
-11 10 15 -0.9199 0.4414
-11 10 16 2.2049 0.2058
-11 10 17 1.4773 0.6282
-11 11 -10 0.7604 -0.2035
-11 11 -9 -1.5410 0.0424
-11 11 -8 0.2440 -0.1757
-11 11 -7 0.7049 -0.1044
-11 11 -6 -1.6037 -0.0475
-11 11 -5 0.0627 0.1331
-11 11 -4 -0.7516 -0.2147
-11 11 -3 2.5717 -0.1609
-11 11 -2 -0.1466 -0.0575
-11 11 -1 -0.4632 0.1358
-11 11 0 1.6173 0.1709
-11 11 1 -2.1457 0.1416
-11 11 2 -1.6432 -0.1081
-11 11 3 0.7263 -0.0610
-11 11 4 -0.7523 -0.1924
-11 11 5 -0.2455 -0.1517
-11 11 6 0.3873 -0.2608
-11 11 7 -0.2582 0.0773
-11 11 8 0.4410 -0.0281
-11 11 9 -1.1898 0.0104
-11 11 10 0.2747 -0.0992
-11 11 11 0.3028 0.0803
-11 11 12 -1.0576 -0.3681
-11 11 13 1.0408 0.2128
-11 11 14 1.2723 0.4819
-11 11 15 -0.9925 0.2038
-11 11 16 -2.8931 0.1824
-11 12 -10 3.2824 -0.0527
-11 12 -9 0.4223 0.0269
-11 12 -8 1.6735 0.2316
-11 12 -7 -0.6309 -0.0887
-11 12 -6 0.7414 0.2115
-11 12 -5 -0.0636 0.0616
-11 12 -4 -1.1921 -0.0315
-11 12 -3 0.7775 0.0515
-11 12 -2 -0.7010 -0.1222
-11 12 -1 3.6406 -0.0891
-11 12 0 0.5853 -0.0406
-11 12 1 -1.5116 0.0013
-11 12 2 0.4003 0.0361
-11 12 3 1.3603 0.1652
-11 12 4 -0.5175 0.1058
-11 12 5 -4.2105 -0.2911
-11 12 6 -1.2986 -0.0097
-11 12 7 1.4986 -0.1864
-11 12 8 0.5501 -0.0754
-11 12 9 -2.0013 -0.6229
-11 12 10 3.2599 0.0154
-11 12 11 1.2172 0.0113
-11 12 12 -1.0217 0.0381
-11 12 13 0.2528 0.1872
-11 12 14 -0.5395 -0.1282
-11 12 15 1.0375 -0.8755
-11 12 16 -0.1982 -0.2044
-11 13 -10 -0.1127 0.2533
-11 13 -9 -0.9444 -0.1883
-11 13 -8 -0.0981 0.1626
-11 13 -7 -2.0235 -0.0972
-11 13 -6 0.7911 -0.0467
-11 13 -5 0.0539 -0.0058
-11 13 -4 1.3506 0.0184
-11 13 -3 -0.8026 -0.0399
-11 13 -2 -2.6030 0.0606
-11 13 -1 0.1658 0.0062
-11 13 0 -1.2257 -0.2293
-11 13 1 1.4099 -0.3890
-11 13 2 1.3995 -0.1310
-11 13 3 -0.3273 0.1087
-11 13 4 1.6357 0.2854
-11 13 5 0.4274 0.0060
-11 13 6 0.2052 0.1545
-11 13 7 1.1170 0.0487
-11 13 8 -1.7699 0.0500
-11 13 9 -0.4999 -0.1641
-11 13 10 0.0544 0.0568
-11 13 11 -0.8718 0.0599
-11 13 12 -0.4490 -0.0533
-11 13 13 -1.4602 -0.4740
-11 13 14 0.3064 -0.0432
-11 13 15 0.8123 -0.6173
-11 14 -10 -0.6574 -0.0917
-11 14 -9 -0.3471 -0.1661
-11 14 -8 0.8047 0.0506
-11 14 -7 -0.7723 0.1485
-11 14 -6 0.2937 -0.0477
-11 14 -5 -0.6834 0.2024
-11 14 -4 0.0270 0.0849
-11 14 -3 -0.3772 0.2445
-11 14 -2 0.6510 0.2394
-11 14 -1 -0.9947 -0.0243
-11 14 0 -1.7370 -0.0997
-11 14 1 0.0899 0.0330
-11 14 2 -0.3295 0.0977
-11 14 3 -1.7247 -0.0737
-11 14 4 -0.1154 0.0883
-11 14 5 2.6517 0.0046
-11 14 6 0.9448 0.0888
-11 14 7 -0.0699 0.2849
-11 14 8 -0.5200 0.1317
-11 14 9 2.9513 0.1673
-11 14 10 -0.8747 -0.0035
-11 14 11 -1.4923 0.0785
-11 14 12 0.3767 -0.5854
-11 14 13 0.7636 0.0255
-11 14 14 2.2299 0.1226
-11 15 -10 -1.4205 0.3092
-11 15 -9 -0.1928 0.2277
-11 15 -8 0.8950 -0.2427
-11 15 -7 1.3813 0.0322
-11 15 -6 1.5351 0.2077
-11 15 -5 0.4352 -0.1492
-11 15 -4 -1.4501 -0.2313
-11 15 -3 0.1689 -0.0630
-11 15 -2 2.9993 0.1661
-11 15 -1 0.2410 -0.0296
-11 15 0 -0.5393 0.1272
-11 15 1 -0.2888 0.2364
-11 15 2 -0.3165 0.0269
-11 15 3 1.4269 -0.3197
-11 15 4 -1.4700 -0.0142
-11 15 5 -0.9497 -0.0027
-11 15 6 -0.8572 0.0358
-11 15 7 -0.8868 0.1158
-11 15 8 0.6911 0.3366
-11 15 9 0.2584 0.1295
-11 15 10 -1.1696 0.4512
-11 15 11 1.0634 -0.0789
-11 15 12 2.1607 0.2251
-11 15 13 0.3197 1.0233
-11 16 -9 0.2746 0.2801
-11 16 -8 -1.8179 0.0071
-11 16 -7 -0.7312 -0.4639
-11 16 -6 -0.7962 0.0786
-11 16 -5 0.4492 -0.2353
-11 16 -4 0.9479 -0.0803
-11 16 -3 -0.6201 -0.3476
-11 16 -2 -0.9274 0.0912
-11 16 -1 -0.3426 -0.1244
-11 16 0 0.8644 0.0892
-11 16 1 1.2848 0.5115
-11 16 2 0.2726 0.3902
-11 16 3 1.4435 -0.2297
-11 16 4 0.5944 -0.2678
-11 16 5 0.2414 0.0727
-11 16 6 -0.2827 -0.2537
-11 16 7 -1.4961 -0.2281
-11 16 8 1.3898 -0.5002
-11 16 9 -1.0384 0.0764
-11 16 10 -1.6683 0.1251
-11 16 11 1.2737 -0.0080
-11 16 12 -0.4605 0.6193
-11 17 -8 -0.2025 -0.1358
-11 17 -7 -0.3568 -0.3664
-11 17 -6 -1.3348 0.0827
-11 17 -5 -1.0120 0.0672
-11 17 -4 1.5161 0.2647
-11 17 -3 -0.7319 0.0457
-11 17 -2 -0.2802 -0.2249
-11 17 -1 1.3240 0.1480
-11 17 0 0.4591 -0.1398
-11 17 1 -0.4289 -0.2300
-11 17 2 -0.1671 -0.1502
-11 17 3 -2.6431 0.1152
-11 17 4 -0.8139 -0.1480
-11 17 5 0.9421 0.0732
-11 17 6 0.9242 -0.3659
-11 17 7 -0.5195 -0.2062
-11 17 8 0.3148 -0.6746
-11 17 9 0.3037 0.2603
-11 17 10 0.6564 -1.1372
-11 17 11 0.3704 -0.2645
-11 18 -7 1.1284 0.9571
-11 18 -6 1.0303 0.0507
-11 18 -5 -0.7671 0.0154
-11 18 -4 -0.2935 -0.1048
-11 18 -3 0.1476 0.6206
-11 18 -2 0.9852 -0.4582
-11 18 -1 0.1390 -0.0010
-11 18 0 -0.3044 -0.2418
-11 18 1 -1.6706 -0.3492
-11 18 2 0.0982 -0.4166
-11 18 3 0.3245 0.2474
-11 18 4 -0.7147 0.4290
-11 18 5 -0.4589 0.4118
-11 18 6 0.3292 0.3084
-11 18 7 0.9882 -0.4167
-11 18 8 -1.0759 0.4767
-11 18 9 -0.4344 0.1686
-11 18 10 0.5761 0.2710
-11 19 -5 0.2959 0.5322
-11 19 -4 0.2075 -0.9701
-11 19 -3 0.0831 0.0848
-11 19 -2 -2.6905 0.4291
-11 19 -1 -2.2151 0.0936
-11 19 0 0.3350 -0.2681
-11 19 1 0.0525 -0.2550
-11 19 2 -0.5829 -0.1165
-11 19 3 2.1472 0.2439
-11 19 4 0.7887 0.5439
-11 19 5 0.8158 -0.0004
-11 19 6 -0.4256 0.8491
-11 19 7 0.3988 0.4594
-11 19 8 0.5703 1.0406
-11 20 -3 0.3916 -0.5147
-11 20 -2 -0.0280 0.1572
-11 20 -1 0.7800 0.2264
-11 20 0 0.7336 0.7551
-11 20 1 2.4958 0.8308
-11 20 2 0.6775 0.3966
-11 20 3 -1.3407 -0.6440
-11 20 4 -0.0988 -1.1565
-11 20 5 0.0408 -1.2858
-11 20 6 -1.8537 -0.1080
-10 0 -8 -0.1039 2.5034
-10 0 -6 0.0456 -0.2592
-10 0 -4 -3.4295 -0.0259
-10 0 -2 0.9219 1.0566
-10 0 0 4.3726 0.4885
-10 0 2 -6.9893 0.1310
-10 0 4 2.6092 0.4278
-10 0 6 3.5364 0.0832
-10 0 8 4.0035 0.1944
-10 0 10 -3.6483 -0.1018
-10 0 12 -0.0826 -0.0560
-10 0 14 -1.9949 -0.0191
-10 0 16 -1.9853 -0.2778
-10 0 18 -0.1219 0.0015
-10 1 -9 -0.6519 -1.0560
-10 1 -8 0.5929 0.3496
-10 1 -7 0.1886 -0.3240
-10 1 -6 1.5552 0.5242
-10 1 -5 0.7481 0.1918
-10 1 -4 -1.0346 0.0425
-10 1 -3 0.4555 -0.0333
-10 1 -2 -0.4112 -0.1875
-10 1 -1 -2.0391 -0.4179
-10 1 0 -0.8490 0.1149
-10 1 1 1.2800 0.0221
-10 1 2 5.0985 -0.1093
-10 1 3 1.6302 0.0129
-10 1 4 -10.6254 -0.0475
-10 1 5 -1.7302 -0.0641
-10 1 6 2.7838 -0.0720
-10 1 7 -2.0988 -0.4114
-10 1 8 2.3306 0.0308
-10 1 9 -0.2791 -0.2355
-10 1 10 3.6928 0.1077
-10 1 11 1.3698 0.0667
-10 1 12 0.6913 -0.1123
-10 1 13 -1.2520 -0.1213
-10 1 14 0.1158 0.0944
-10 1 15 0.4319 0.3258
-10 1 16 0.4087 0.0375
-10 1 17 0.6064 0.2683
-10 1 18 -3.1189 -0.2314
-10 1 19 1.0228 0.0393
-10 2 -9 2.1381 -0.4717
-10 2 -8 -0.2490 -1.3866
-10 2 -7 -2.6482 -0.6472
-10 2 -6 -0.6706 0.0444
-10 2 -5 1.1360 -0.3837
-10 2 -4 2.7669 -0.2962
-10 2 -3 0.2821 0.1480
-10 2 -2 0.6605 -0.8898
-10 2 -1 1.7115 -0.2099
-10 2 0 -3.4484 -0.2409
-10 2 1 -4.5956 -0.1203
-10 2 2 4.8749 -0.1462
-10 2 3 2.3632 0.2778
-10 2 4 -3.0544 -0.3408
-10 2 5 3.0720 -0.0343
-10 2 6 -0.4225 -0.1761
-10 2 7 -2.3746 0.1799
-10 2 8 -2.2848 -0.2030
-10 2 9 -0.8297 0.0035
-10 2 10 2.1199 0.1167
-10 2 11 -2.3355 -0.0443
-10 2 12 0.0268 0.0393
-10 2 13 1.8557 0.1324
-10 2 14 1.9147 0.0219
-10 2 15 -0.9794 -0.1488
-10 2 16 1.7404 0.1001
-10 2 17 0.0705 -0.1004
-10 2 18 -0.5862 -0.2914
-10 2 19 0.8200 -0.4269
-10 3 -9 1.3007 0.8659
-10 3 -8 0.0111 0.9193
-10 3 -7 0.1131 0.3374
-10 3 -6 -1.2272 0.3169
-10 3 -5 -1.0702 0.1375
-10 3 -4 -0.7303 0.1347
-10 3 -3 -2.3088 0.3473
-10 3 -2 -0.4001 0.0946
-10 3 -1 3.7886 0.3536
-10 3 0 2.3251 0.0833
-10 3 1 -1.9940 0.0984
-10 3 2 -2.3982 0.1462
-10 3 3 -3.7983 0.0655
-10 3 4 5.1862 0.1375
-10 3 5 3.5473 0.0692
-10 3 6 -3.0067 0.0394
-10 3 7 2.0698 0.2540
-10 3 8 0.0667 -0.2322
-10 3 9 1.9096 0.1103
-10 3 10 -1.2397 -0.0980
-10 3 11 -3.2492 0.0649
-10 3 12 -0.4161 0.0787
-10 3 13 2.8415 -0.0350
-10 3 14 -0.4106 -0.0884
-10 3 15 -0.0269 0.0370
-10 3 16 -0.1165 -0.1722
-10 3 17 -1.8943 -0.3517
-10 3 18 2.3818 0.1762
-10 3 19 -1.8189 0.2926
-10 4 -9 -2.4919 -0.5612
-10 4 -8 0.6011 0.6295
-10 4 -7 3.3301 -0.3275
-10 4 -6 1.1599 0.0954
-10 4 -5 -1.0147 -0.2629
-10 4 -4 -0.8710 0.3069
-10 4 -3 2.2995 0.0428
-10 4 -2 -2.4641 0.4063
-10 4 -1 -3.8369 -0.2256
-10 4 0 0.1293 0.0125
-10 4 1 5.0942 -0.0335
-10 4 2 0.5828 0.0629
-10 4 3 -2.0058 -0.1071
-10 4 4 3.4490 0.1826
-10 4 5 -3.2391 -0.1543
-10 4 6 -2.8154 0.1851
-10 4 7 2.8792 -0.0823
-10 4 8 -0.0775 0.1446
-10 4 9 -1.3382 -0.0693
-10 4 10 -1.3311 0.0132
-10 4 11 3.5058 -0.0071
-10 4 12 1.9897 -0.1467
-10 4 13 -3.6071 0.0717
-10 4 14 -3.5204 -0.1118
-10 4 15 1.6658 0.0159
-10 4 16 -1.2507 -0.1344
-10 4 17 0.3429 0.1464
-10 4 18 2.2843 0.2454
-10 4 19 -1.7788 -0.3853
-10 5 -9 -0.6889 -0.0251
-10 5 -8 -0.6840 -0.2003
-10 5 -7 -0.5835 -0.2404
-10 5 -6 0.7111 0.0980
-10 5 -5 -0.4844 -0.3259
-10 5 -4 1.0132 0.1266
-10 5 -3 3.9138 -0.3918
-10 5 -2 0.1269 0.1003
-10 5 -1 -0.3405 -0.0009
-10 5 0 -2.3463 0.1529
-10 5 1 0.3387 -0.1109
-10 5 2 -1.5248 -0.0772
-10 5 3 1.8451 -0.0219
-10 5 4 0.9933 -0.0368
-10 5 5 -3.4125 -0.0469
-10 5 6 1.8079 0.1016
-10 5 7 0.2607 0.0929
-10 5 8 0.7562 0.1684
-10 5 9 -1.6323 0.1891
-10 5 10 -0.9684 0.1102
-10 5 11 2.3609 -0.1582
-10 5 12 0.3060 -0.0225
-10 5 13 -3.5063 0.0991
-10 5 14 1.3918 0.0347
-10 5 15 1.4907 0.0562
-10 5 16 -0.9654 0.2976
-10 5 17 0.7324 0.1461
-10 5 18 -0.3103 0.1443
-10 5 19 0.7359 -0.0470
-10 6 -9 1.0470 0.4160
-10 6 -8 -1.2507 -0.4272
-10 6 -7 -1.7335 0.1801
-10 6 -6 -0.9117 -0.0358
-10 6 -5 0.3818 0.0600
-10 6 -4 0.2673 -0.1963
-10 6 -3 -4.7414 -0.1545
-10 6 -2 0.4617 0.0044
-10 6 -1 4.9651 0.1739
-10 6 0 1.3726 0.0074
-10 6 1 -1.1909 0.0313
-10 6 2 -3.8512 0.0332
-10 6 3 0.6850 -0.1080
-10 6 4 -1.5229 -0.0827
-10 6 5 1.0402 0.0212
-10 6 6 2.9706 -0.1283
-10 6 7 -2.8837 0.0037
-10 6 8 0.5262 -0.2599
-10 6 9 1.7065 -0.0182
-10 6 10 0.9067 -0.1039
-10 6 11 -1.6065 0.1350
-10 6 12 -1.2746 0.0946
-10 6 13 1.6310 -0.1765
-10 6 14 2.8896 0.1691
-10 6 15 -0.5435 -0.2580
-10 6 16 0.8127 0.1966
-10 6 17 -0.9974 0.2490
-10 6 18 -1.5340 0.0813
-10 6 19 1.2978 0.4498
-10 7 -9 -0.0894 0.1090
-10 7 -8 0.8180 -0.2592
-10 7 -7 1.4234 0.0633
-10 7 -6 -0.5554 -0.0347
-10 7 -5 1.6739 0.1558
-10 7 -4 -0.2558 -0.1179
-10 7 -3 -4.7080 0.0142
-10 7 -2 2.5822 -0.1329
-10 7 -1 -1.3470 -0.1381
-10 7 0 -1.5214 -0.1592
-10 7 1 1.8950 -0.0258
-10 7 2 2.4437 -0.0085
-10 7 3 1.3472 -0.0138
-10 7 4 -3.7274 0.0858
-10 7 5 2.5820 -0.0707
-10 7 6 0.4573 -0.0942
-10 7 7 -1.7063 -0.2557
-10 7 8 -1.5117 -0.0578
-10 7 9 0.7758 -0.2153
-10 7 10 0.7179 0.2083
-10 7 11 -1.5121 -0.0689
-10 7 12 0.1506 -0.1552
-10 7 13 2.3068 0.0009
-10 7 14 -0.0686 0.2124
-10 7 15 -3.0349 -0.2482
-10 7 16 -0.3407 -0.1578
-10 7 17 0.8998 -0.2813
-10 7 18 -0.6733 -0.6066
-10 8 -9 -1.2569 0.0766
-10 8 -8 0.2651 -0.0229
-10 8 -7 0.5730 0.0291
-10 8 -6 0.2431 0.1656
-10 8 -5 0.7097 0.0987
-10 8 -4 -0.6953 0.3462
-10 8 -3 3.5207 0.1054
-10 8 -2 3.5532 -0.0233
-10 8 -1 -4.8998 -0.0249
-10 8 0 -2.4891 -0.0945
-10 8 1 0.4154 0.0017
-10 8 2 2.5105 0.0873
-10 8 3 -0.3806 0.2654
-10 8 4 -2.2821 0.0064
-10 8 5 1.1637 0.0533
-10 8 6 -1.2153 0.1657
-10 8 7 1.9020 0.0069
-10 8 8 0.4342 0.1136
-10 8 9 -0.7389 -0.0284
-10 8 10 -0.4167 0.0639
-10 8 11 1.2616 -0.2124
-10 8 12 -0.2478 0.1745
-10 8 13 -1.0905 -0.0434
-10 8 14 0.1264 -0.0699
-10 8 15 -0.0683 0.2361
-10 8 16 -0.3597 -0.1762
-10 8 17 2.5140 -0.5551
-10 8 18 -0.0609 -0.1557
-10 9 -9 -0.6234 0.2818
-10 9 -8 0.1102 0.1381
-10 9 -7 -1.4707 0.0551
-10 9 -6 -0.1209 0.0728
-10 9 -5 -0.6852 -0.1259
-10 9 -4 -0.9774 -0.0997
-10 9 -3 3.5493 0.0060
-10 9 -2 -2.8915 -0.0495
-10 9 -1 -0.3002 0.2247
-10 9 0 4.5003 0.0435
-10 9 1 -1.1296 -0.0693
-10 9 2 -2.1914 -0.1065
-10 9 3 -1.1652 0.0100
-10 9 4 3.0480 -0.1778
-10 9 5 -1.0675 0.1264
-10 9 6 -2.5886 0.0584
-10 9 7 1.0922 0.0960
-10 9 8 2.5697 0.0117
-10 9 9 -1.0746 0.2040
-10 9 10 -1.5757 -0.2506
-10 9 11 2.0646 0.1522
-10 9 12 -0.7169 0.0643
-10 9 13 -1.2367 0.1056
-10 9 14 -0.1665 -0.0500
-10 9 15 2.5783 -0.1395
-10 9 16 -0.0299 -0.0533
-10 9 17 -1.6480 0.5228
-10 9 18 0.1728 0.9004
-10 10 -9 0.3205 -0.1999
-10 10 -8 2.4045 -0.0851
-10 10 -7 -0.8909 -0.0737
-10 10 -6 -0.0469 -0.0619
-10 10 -5 -0.4747 -0.0820
-10 10 -4 0.6517 -0.2075
-10 10 -3 -1.3545 0.1289
-10 10 -2 -5.6508 0.0618
-10 10 -1 2.5742 0.0770
-10 10 0 3.1958 0.1089
-10 10 1 -1.4292 0.0384
-10 10 2 -0.7072 0.1102
-10 10 3 1.3353 -0.0961
-10 10 4 3.8708 -0.0786
-10 10 5 -0.2751 -0.0037
-10 10 6 -1.0267 0.2468
-10 10 7 -0.9239 -0.0085
-10 10 8 -0.3677 0.0790
-10 10 9 -0.6910 0.0606
-10 10 10 0.4092 0.1795
-10 10 11 -0.4721 0.2030
-10 10 12 -0.7970 -0.2051
-10 10 13 0.6512 0.2138
-10 10 14 -0.5874 -0.3056
-10 10 15 -0.1912 0.0780
-10 10 16 -0.3212 0.6808
-10 10 17 -2.3691 0.6199
-10 11 -9 -0.2282 -0.1675
-10 11 -8 0.0622 -0.2776
-10 11 -7 0.1931 -0.0030
-10 11 -6 0.8759 -0.0389
-10 11 -5 -1.5637 -0.1182
-10 11 -4 1.6445 0.1026
-10 11 -3 -0.2507 -0.1035
-10 11 -2 2.0963 0.1472
-10 11 -1 1.7276 -0.1757
-10 11 0 -4.3040 0.0436
-10 11 1 -1.1383 -0.0116
-10 11 2 1.2936 0.0541
-10 11 3 -0.6791 -0.1444
-10 11 4 -2.5792 -0.0065
-10 11 5 0.2498 -0.2640
-10 11 6 1.9611 0.0294
-10 11 7 1.4167 -0.2382
-10 11 8 -2.1380 -0.0473
-10 11 9 0.5564 0.0156
-10 11 10 2.2741 -0.0091
-10 11 11 -1.8221 -0.3732
-10 11 12 1.0133 -0.0283
-10 11 13 1.0179 -0.0519
-10 11 14 -0.1347 0.0020
-10 11 15 -2.6569 0.4382
-10 11 16 1.6574 -0.1163
-10 11 17 1.5756 -0.7160
-10 12 -9 0.4539 0.2677
-10 12 -8 -1.8206 0.0107
-10 12 -7 0.6272 0.2125
-10 12 -6 1.2295 0.0959
-10 12 -5 -0.4196 -0.1292
-10 12 -4 -0.2938 0.1763
-10 12 -3 -0.3006 -0.0674
-10 12 -2 4.1123 -0.0169
-10 12 -1 -0.4220 -0.2247
-10 12 0 -1.6235 -0.0596
-10 12 1 2.0375 0.0708
-10 12 2 0.5177 0.0680
-10 12 3 -1.1009 0.0602
-10 12 4 -3.1251 -0.0460
-10 12 5 -0.6345 0.0377
-10 12 6 1.0982 -0.2295
-10 12 7 -0.0055 -0.0564
-10 12 8 -1.2505 -0.3227
-10 12 9 1.7709 0.0701
-10 12 10 0.7268 -0.2277
-10 12 11 0.1788 -0.0612
-10 12 12 0.5732 0.1003
-10 12 13 -0.5363 0.0368
-10 12 14 0.8682 0.0675
-10 12 15 0.9092 -0.4522
-10 12 16 1.1611 -0.7709
-10 13 -9 0.8022 0.2606
-10 13 -8 -0.5493 0.0623
-10 13 -7 -0.1741 -0.1452
-10 13 -6 -0.9067 0.0173
-10 13 -5 1.8207 0.1152
-10 13 -4 -0.5877 -0.1850
-10 13 -3 -1.8624 0.0995
-10 13 -2 -1.1223 -0.0898
-10 13 -1 -2.1286 0.0128
-10 13 0 2.5529 -0.2257
-10 13 1 1.5450 -0.0541
-10 13 2 -1.1781 -0.1203
-10 13 3 1.4142 0.2006
-10 13 4 2.3993 0.0660
-10 13 5 0.8434 0.4861
-10 13 6 -0.4421 -0.0850
-10 13 7 -2.4555 0.1670
-10 13 8 0.6585 0.0513
-10 13 9 0.1422 -0.0174
-10 13 10 -3.3912 0.1654
-10 13 11 0.3475 0.0253
-10 13 12 -1.0340 0.0741
-10 13 13 0.5088 0.1046
-10 13 14 -0.3519 -0.3918
-10 13 15 1.5337 -0.2846
-10 13 16 -2.4069 -0.3228
-10 14 -9 0.7383 -0.1546
-10 14 -8 -0.0916 0.2055
-10 14 -7 0.1760 0.2452
-10 14 -6 -1.9714 -0.1631
-10 14 -5 -0.2700 0.2152
-10 14 -4 0.7798 0.0124
-10 14 -3 0.5486 0.0600
-10 14 -2 -0.8848 -0.0363
-10 14 -1 -1.0545 0.1233
-10 14 0 0.0366 0.0114
-10 14 1 -1.1351 0.1668
-10 14 2 -0.6459 -0.0988
-10 14 3 -0.1726 -0.0452
-10 14 4 1.0090 -0.1274
-10 14 5 0.9380 0.0225
-10 14 6 0.1273 0.1767
-10 14 7 0.7528 0.0353
-10 14 8 1.9990 0.1229
-10 14 9 -0.4026 -0.0240
-10 14 10 -0.6802 0.2132
-10 14 11 -0.0046 -0.1132
-10 14 12 0.2080 0.3816
-10 14 13 1.3110 -0.3149
-10 14 14 -2.1510 0.2930
-10 14 15 -0.7206 0.8181
-10 15 -9 0.3564 -0.4227
-10 15 -8 1.1607 -0.2618
-10 15 -7 1.6401 0.4624
-10 15 -6 1.1557 -0.2768
-10 15 -5 -1.4777 -0.1807
-10 15 -4 0.0695 0.2113
-10 15 -3 1.3613 -0.0427
-10 15 -2 0.5584 -0.0357
-10 15 -1 0.7457 0.1027
-10 15 0 -0.3440 0.3217
-10 15 1 -1.1986 0.0753
-10 15 2 1.2403 -0.1509
-10 15 3 -0.4330 -0.1218
-10 15 4 -1.7265 0.0270
-10 15 5 -1.8889 -0.3229
-10 15 6 -1.2782 0.0096
-10 15 7 1.7735 0.0943
-10 15 8 0.1726 0.2192
-10 15 9 -1.8109 0.3447
-10 15 10 3.2117 -0.3978
-10 15 11 1.1841 0.3354
-10 15 12 0.1960 0.1392
-10 15 13 -1.6966 0.1398
-10 15 14 0.8679 0.8279
-10 16 -9 -1.8291 0.2400
-10 16 -8 -0.2284 -0.5187
-10 16 -7 -1.1076 -0.1429
-10 16 -6 1.2169 0.1474
-10 16 -5 0.8139 -0.1919
-10 16 -4 -0.8848 -0.0288
-10 16 -3 -0.5598 0.1957
-10 16 -2 -0.5028 -0.0477
-10 16 -1 0.6907 -0.1140
-10 16 0 1.6692 0.2482
-10 16 1 0.2875 0.0330
-10 16 2 0.4487 -0.1245
-10 16 3 0.2389 0.0936
-10 16 4 1.3828 0.1988
-10 16 5 -0.2900 -0.0359
-10 16 6 -1.4851 -0.3260
-10 16 7 0.0613 -0.2414
-10 16 8 0.0516 0.1080
-10 16 9 -1.4971 -0.3819
-10 16 10 -0.1449 -0.3315
-10 16 11 -0.8100 0.2564
-10 16 12 -1.4791 -1.0956
-10 16 13 -1.7971 0.0690
-10 17 -9 -0.0069 0.2446
-10 17 -8 -0.2126 0.1400
-10 17 -7 -1.7271 -0.2548
-10 17 -6 -2.0810 0.1073
-10 17 -5 1.7101 0.1017
-10 17 -4 -0.1797 -0.0380
-10 17 -3 0.2419 -0.0568
-10 17 -2 0.8149 -0.0280
-10 17 -1 -0.6258 -0.1984
-10 17 0 -0.7855 -0.3054
-10 17 1 0.6476 -0.1038
-10 17 2 -0.6793 -0.0234
-10 17 3 -1.7401 0.2936
-10 17 4 1.2969 0.0386
-10 17 5 1.8538 -0.0955
-10 17 6 1.1066 -0.0434
-10 17 7 -0.6923 -0.1468
-10 17 8 -1.2441 0.1217
-10 17 9 2.0414 -0.7254
-10 17 10 -0.6852 0.1565
-10 17 11 0.8487 -0.7088
-10 17 12 2.4121 -0.0366
-10 18 -8 0.0082 0.8357
-10 18 -7 1.6721 0.0698
-10 18 -6 0.0752 -0.4235
-10 18 -5 0.9507 -0.0497
-10 18 -4 -0.3377 0.3178
-10 18 -3 -0.2441 -0.2589
-10 18 -2 0.3167 0.0442
-10 18 -1 0.0744 -0.0422
-10 18 0 -1.5657 -0.2374
-10 18 1 -0.7780 -0.0716
-10 18 2 0.7794 0.1023
-10 18 3 0.0998 -0.2411
-10 18 4 -1.1807 -0.0118
-10 18 5 -0.2604 -0.0053
-10 18 6 0.7601 0.1854
-10 18 7 -0.4158 0.3526
-10 18 8 -1.7257 -0.1609
-10 18 9 1.5235 0.8776
-10 18 10 -1.1594 0.5670
-10 18 11 -0.6574 0.1411
-10 19 -7 0.1009 0.2681
-10 19 -6 0.5144 0.4870
-10 19 -5 -1.2989 -0.2780
-10 19 -4 -0.2981 -0.3573
-10 19 -3 -1.2998 -0.0979
-10 19 -2 -1.1145 0.2958
-10 19 -1 1.1884 0.3655
-10 19 0 0.5136 0.1463
-10 19 1 -1.7082 -0.3459
-10 19 2 0.0179 0.4958
-10 19 3 1.9699 -0.1151
-10 19 4 -0.3335 0.0192
-10 19 5 -1.2859 0.5608
-10 19 6 0.3139 -0.0414
-10 19 7 1.7008 0.3890
-10 19 8 2.2882 -0.2157
-10 19 9 -0.8971 0.8566
-10 20 -5 -1.1032 0.3062
-10 20 -4 1.2827 0.0264
-10 20 -3 0.7769 0.2961
-10 20 -2 -0.4542 -0.2276
-10 20 -1 0.0635 -0.1191
-10 20 0 2.0668 0.5811
-10 20 1 1.7980 0.0261
-10 20 2 -1.4354 -0.0463
-10 20 3 -0.3250 0.1142
-10 20 4 0.5056 -0.7180
-10 20 5 -1.5163 0.2700
-10 20 6 -0.3328 -0.3362
-10 20 7 -0.1650 -1.2355
-10 21 -2 -0.5734 -0.2470
-10 21 -1 -0.9326 -0.2617
-10 21 0 -0.3552 0.3624
-10 21 1 1.7538 0.0033
-10 21 2 0.7283 -0.8258
-10 21 3 -0.5087 0.8013
-10 21 4 0.7095 -0.2109
-9 0 -7 -0.5043 -0.2553
-9 0 -5 -3.8803 -1.8953
-9 0 -3 1.3696 -0.0390
-9 0 -1 2.5845 0.6183
-9 0 1 -4.1963 -0.0611
-9 0 3 -2.8129 0.3583
-9 0 5 6.1724 0.3367
-9 0 7 4.3713 0.2109
-9 0 9 -2.5350 0.2346
-9 0 11 -1.0138 0.1140
-9 0 13 -1.8853 0.0501
-9 0 15 -1.8022 -0.1409
-9 0 17 -0.8337 -0.2139
-9 0 19 0.8071 -0.3898
-9 1 -8 -0.2470 -0.3432
-9 1 -7 1.9551 0.5580
-9 1 -6 0.7230 0.3052
-9 1 -5 -0.2295 0.2994
-9 1 -4 0.4168 0.4582
-9 1 -3 -1.4959 -0.2493
-9 1 -2 -1.6894 -0.2519
-9 1 -1 -2.6150 -0.1014
-9 1 0 0.4201 0.1040
-9 1 1 8.8854 0.0747
-9 1 2 2.4003 0.0192
-9 1 3 -13.0641 -0.0689
-9 1 4 -1.1226 -0.0904
-9 1 5 3.0285 0.0705
-9 1 6 -2.7576 -0.1726
-9 1 7 1.7599 -0.0751
-9 1 8 -0.4473 -0.2971
-9 1 9 5.9128 0.1977
-9 1 10 1.1754 -0.1079
-9 1 11 -0.5915 -0.0401
-9 1 12 0.1125 -0.0289
-9 1 13 -1.1132 -0.0189
-9 1 14 0.1619 0.1361
-9 1 15 0.2728 0.1093
-9 1 16 0.4507 0.0506
-9 1 17 -2.6224 0.0125
-9 1 18 0.4745 -0.2849
-9 1 19 1.4396 -0.0468
-9 1 20 -0.3663 0.0819
-9 2 -8 -2.4730 -0.6442
-9 2 -7 0.3772 0.1593
-9 2 -6 1.2652 -0.6964
-9 2 -5 2.6734 0.8372
-9 2 -4 0.2375 -0.1192
-9 2 -3 0.3440 -0.2484
-9 2 -2 1.9472 0.0760
-9 2 -1 -1.1356 -0.4481
-9 2 0 -4.7249 -0.2340
-9 2 1 1.7093 -0.0086
-9 2 2 0.2568 -0.0029
-9 2 3 1.7843 -0.3910
-9 2 4 5.4430 -0.0218
-9 2 5 -3.6504 -0.3667
-9 2 6 -2.8526 0.1316
-9 2 7 -1.6479 -0.3709
-9 2 8 -1.1819 0.0989
-9 2 9 0.9871 -0.2131
-9 2 10 -4.0309 -0.1664
-9 2 11 0.2453 -0.1108
-9 2 12 3.6536 0.1285
-9 2 13 1.3951 0.0064
-9 2 14 -1.2127 0.0299
-9 2 15 1.3233 0.0763
-9 2 16 0.2528 -0.1654
-9 2 17 1.2991 -0.1941
-9 2 18 0.0303 0.0143
-9 2 19 -0.9238 0.2134
-9 2 20 3.4210 -0.4801
-9 3 -8 0.5884 0.3660
-9 3 -7 -1.1386 0.8429
-9 3 -6 -1.4045 -0.2299
-9 3 -5 -1.9002 0.3444
-9 3 -4 -1.4004 -0.0188
-9 3 -3 0.5410 0.0402
-9 3 -2 1.5656 0.1828
-9 3 -1 3.6816 0.0645
-9 3 0 1.1007 0.1566
-9 3 1 -3.3808 0.1680
-9 3 2 -5.8486 0.0175
-9 3 3 6.4607 -0.0413
-9 3 4 2.4873 0.3158
-9 3 5 -3.9171 0.1819
-9 3 6 4.4758 0.1155
-9 3 7 0.4533 -0.1595
-9 3 8 0.5565 0.3681
-9 3 9 -1.9470 -0.1059
-9 3 10 -1.4501 0.2203
-9 3 11 1.0045 0.1544
-9 3 12 -0.4493 0.1108
-9 3 13 -0.6794 -0.0200
-9 3 14 1.0838 0.0497
-9 3 15 -0.0325 -0.1596
-9 3 16 -2.0819 -0.0439
-9 3 17 2.7520 0.0090
-9 3 18 -1.4294 0.1479
-9 3 19 -1.8445 0.3295
-9 3 20 2.4003 0.1862
-9 4 -8 2.5799 -0.5458
-9 4 -7 0.2732 0.0298
-9 4 -6 -0.8767 -0.4219
-9 4 -5 -0.6887 -0.1760
-9 4 -4 1.9913 -0.0848
-9 4 -3 -1.6916 0.3353
-9 4 -2 -4.1434 -0.0228
-9 4 -1 -2.4156 0.0963
-9 4 0 3.8307 -0.0425
-9 4 1 2.3705 0.0196
-9 4 2 0.9093 0.0861
-9 4 3 1.4758 0.1708
-9 4 4 -6.7304 -0.1131
-9 4 5 -0.6172 0.2465
-9 4 6 4.9311 -0.1117
-9 4 7 -0.9694 0.4259
-9 4 8 -1.3800 -0.0111
-9 4 9 -0.3715 0.1038
-9 4 10 4.6919 0.0008
-9 4 11 2.0162 -0.0109
-9 4 12 -5.3816 -0.0004
-9 4 13 -1.3920 -0.1831
-9 4 14 3.0389 -0.0922
-9 4 15 -1.2919 -0.1112
-9 4 16 -0.5668 0.2861
-9 4 17 -0.1265 0.3251
-9 4 18 -1.2021 -0.1432
-9 4 19 -0.9731 -0.1330
-9 5 -8 -0.9454 -0.2602
-9 5 -7 0.4572 -0.1388
-9 5 -6 0.4658 -0.0946
-9 5 -5 2.9300 0.1116
-9 5 -4 2.0854 -0.4971
-9 5 -3 -0.6549 0.1632
-9 5 -2 2.8577 -0.0993
-9 5 -1 -1.8796 -0.0067
-9 5 0 -2.7894 -0.1646
-9 5 1 -3.0726 0.0713
-9 5 2 3.8230 -0.1018
-9 5 3 0.8894 -0.0099
-9 5 4 -3.0399 -0.1807
-9 5 5 3.0222 -0.0547
-9 5 6 -2.3773 -0.1069
-9 5 7 -0.4502 0.0138
-9 5 8 0.2410 -0.0525
-9 5 9 -0.0339 0.0866
-9 5 10 0.6105 -0.2443
-9 5 11 -1.7714 -0.1189
-9 5 12 -1.1941 -0.0726
-9 5 13 2.9701 0.0472
-9 5 14 -0.2540 0.0781
-9 5 15 -1.8098 0.2390
-9 5 16 1.4919 -0.1152
-9 5 17 -1.1852 -0.1671
-9 5 18 2.1866 0.1042
-9 5 19 1.5443 -0.4931
-9 6 -8 -0.7783 0.3432
-9 6 -7 -0.8563 0.0582
-9 6 -6 -0.7677 0.1870
-9 6 -5 0.1457 0.1894
-9 6 -4 -4.4274 -0.0306
-9 6 -3 -0.0541 -0.0563
-9 6 -2 4.7856 0.0212
-9 6 -1 2.2689 0.0565
-9 6 0 0.8619 0.0748
-9 6 1 -3.1222 0.0894
-9 6 2 -0.8042 -0.1112
-9 6 3 -2.1705 -0.0309
-9 6 4 3.0499 0.1072
-9 6 5 2.4171 -0.1493
-9 6 6 -5.0411 0.0303
-9 6 7 0.5842 -0.2836
-9 6 8 2.1298 0.0605
-9 6 9 1.0017 -0.2486
-9 6 10 -2.1576 0.0048
-9 6 11 -2.0130 0.0913
-9 6 12 3.1362 0.0454
-9 6 13 1.2984 0.2145
-9 6 14 -3.2092 -0.1806
-9 6 15 0.6753 0.0947
-9 6 16 1.6444 0.1392
-9 6 17 0.0464 0.0083
-9 6 18 0.6569 -0.1182
-9 6 19 2.4502 -0.0145
-9 7 -8 2.1981 0.1825
-9 7 -7 -0.4567 -0.0727
-9 7 -6 0.6861 -0.0088
-9 7 -5 -1.8235 -0.1484
-9 7 -4 -2.3933 0.1433
-9 7 -3 2.9443 -0.2262
-9 7 -2 -4.2383 0.0240
-9 7 -1 -2.7960 -0.0827
-9 7 0 3.5741 -0.0027
-9 7 1 3.7519 -0.2267
-9 7 2 -0.2655 -0.0102
-9 7 3 -3.9973 -0.0324
-9 7 4 2.9746 0.0816
-9 7 5 0.4212 -0.0287
-9 7 6 0.0690 -0.1553
-9 7 7 -0.8850 0.0146
-9 7 8 -0.6054 -0.0932
-9 7 9 -0.1062 0.0857
-9 7 10 -0.5403 0.0752
-9 7 11 1.3940 -0.0061
-9 7 12 0.8447 -0.1126
-9 7 13 -1.0058 -0.2074
-9 7 14 -0.7470 -0.1437
-9 7 15 0.6716 0.0735
-9 7 16 0.0426 -0.1906
-9 7 17 0.2517 -0.1028
-9 7 18 -3.0013 -0.2959
-9 7 19 -0.5317 0.5843
-9 8 -8 0.2918 0.1591
-9 8 -7 0.6458 0.0616
-9 8 -6 1.8721 0.0960
-9 8 -5 -1.0035 0.0434
-9 8 -4 4.2261 0.1517
-9 8 -3 2.8407 0.2274
-9 8 -2 -4.7209 0.0601
-9 8 -1 -0.8659 -0.1778
-9 8 0 -1.3502 0.0127
-9 8 1 0.5970 0.1011
-9 8 2 -0.0266 0.1547
-9 8 3 -0.2068 0.0538
-9 8 4 0.5654 0.0556
-9 8 5 -1.8771 0.1859
-9 8 6 3.5597 -0.0078
-9 8 7 1.6351 0.2366
-9 8 8 -1.3812 0.0274
-9 8 9 -1.9485 0.1952
-9 8 10 1.8996 -0.0385
-9 8 11 1.8153 0.1757
-9 8 12 -1.4773 -0.0227
-9 8 13 0.3008 0.0331
-9 8 14 1.2706 0.2172
-9 8 15 0.0005 -0.0381
-9 8 16 -0.3860 -0.4184
-9 8 17 -0.3941 0.0038
-9 8 18 -0.7767 0.1021
-9 9 -8 -2.8131 0.1366
-9 9 -7 -0.3811 -0.0077
-9 9 -6 0.1841 -0.1933
-9 9 -5 0.0867 -0.1051
-9 9 -4 1.7459 -0.0859
-9 9 -3 -4.1601 0.0033
-9 9 -2 1.9137 -0.0572
-9 9 -1 6.7264 0.0842
-9 9 0 -2.4328 -0.0245
-9 9 1 -3.0364 0.0525
-9 9 2 0.0467 -0.1391
-9 9 3 3.8213 -0.0620
-9 9 4 -1.7935 0.0261
-9 9 5 -4.1263 0.0337
-9 9 6 -0.0866 0.0323
-9 9 7 2.1375 0.0392
-9 9 8 0.1388 0.1654
-9 9 9 0.0162 -0.1475
-9 9 10 0.9180 0.0418
-9 9 11 -1.9621 0.0077
-9 9 12 0.2545 0.1998
-9 9 13 0.2154 0.3059
-9 9 14 -0.4332 -0.0927
-9 9 15 -0.3132 -0.2766
-9 9 16 0.0952 0.3388
-9 9 17 0.2747 0.1530
-9 9 18 2.0977 -0.0705
-9 10 -8 -0.5781 -0.1475
-9 10 -7 -0.7869 0.0497
-9 10 -6 -2.1014 -0.1420
-9 10 -5 1.4678 0.0877
-9 10 -4 -1.3778 0.0193
-9 10 -3 -4.3133 -0.0545
-9 10 -2 2.5712 -0.0364
-9 10 -1 0.7248 0.1871
-9 10 0 -1.0097 0.0830
-9 10 1 0.9775 0.1584
-9 10 2 1.7063 0.0064
-9 10 3 1.2935 -0.1588
-9 10 4 -0.8301 -0.0109
-9 10 5 1.0346 0.0461
-9 10 6 -0.7596 -0.1001
-9 10 7 -2.6430 -0.0425
-9 10 8 -0.7762 -0.1280
-9 10 9 2.4322 -0.1060
-9 10 10 -1.7877 0.0369
-9 10 11 -2.8593 -0.0229
-9 10 12 0.8736 -0.0525
-9 10 13 -0.4011 -0.5463
-9 10 14 -0.8152 0.1673
-9 10 15 -0.6540 0.2910
-9 10 16 0.2121 0.4118
-9 10 17 -0.2957 0.4197
-9 10 18 -0.4012 -0.2116
-9 11 -8 1.7493 -0.2879
-9 11 -7 2.1084 -0.0456
-9 11 -6 -1.6794 0.0631
-9 11 -5 0.8967 0.2495
-9 11 -4 -0.1392 -0.1078
-9 11 -3 3.1921 0.0782
-9 11 -2 0.5871 -0.1790
-9 11 -1 -6.3738 -0.0576
-9 11 0 0.4092 0.0447
-9 11 1 1.9027 -0.0374
-9 11 2 -1.4020 -0.0162
-9 11 3 -3.5959 0.0572
-9 11 4 0.3049 -0.0551
-9 11 5 4.2004 -0.0545
-9 11 6 1.8614 -0.2605
-9 11 7 -2.0291 -0.0192
-9 11 8 0.1653 -0.0310
-9 11 9 1.4232 -0.0650
-9 11 10 -0.9811 -0.2374
-9 11 11 1.3050 -0.0161
-9 11 12 0.6025 -0.2804
-9 11 13 0.5372 -0.1341
-9 11 14 -0.0952 0.3775
-9 11 15 1.2493 0.0973
-9 11 16 0.1599 -0.2915
-9 11 17 -0.9233 -0.0990
-9 12 -8 -0.3991 0.2077
-9 12 -7 1.1772 -0.0981
-9 12 -6 1.1487 0.0339
-9 12 -5 -0.9878 0.0035
-9 12 -4 -1.2350 -0.0640
-9 12 -3 3.1880 0.0202
-9 12 -2 -0.4207 -0.1064
-9 12 -1 -0.2285 -0.0434
-9 12 0 3.0982 -0.0161
-9 12 1 -0.6455 -0.2389
-9 12 2 -1.4801 -0.1106
-9 12 3 -0.0962 0.1539
-9 12 4 -0.2285 -0.0220
-9 12 5 -1.3178 -0.0638
-9 12 6 -1.4191 0.1749
-9 12 7 0.9477 0.0096
-9 12 8 2.4334 0.0960
-9 12 9 -1.3248 -0.1393
-9 12 10 1.4724 0.1313
-9 12 11 1.9637 -0.0261
-9 12 12 -0.4509 0.1765
-9 12 13 0.0653 0.4306
-9 12 14 0.5641 -0.6019
-9 12 15 1.8364 -0.2659
-9 12 16 -0.9637 0.0482
-9 12 17 -0.1144 -1.2294
-9 13 -8 -1.2558 0.2620
-9 13 -7 -2.0959 -0.2131
-9 13 -6 1.7031 0.0298
-9 13 -5 -0.2345 -0.2095
-9 13 -4 -0.7375 0.0896
-9 13 -3 -1.2944 -0.0316
-9 13 -2 -1.6624 0.2316
-9 13 -1 3.0472 0.0333
-9 13 0 0.2725 -0.0206
-9 13 1 -1.8968 -0.1432
-9 13 2 1.4398 0.0871
-9 13 3 2.9265 0.1455
-9 13 4 1.3891 0.2910
-9 13 5 -1.6353 -0.0726
-9 13 6 -2.3837 0.2452
-9 13 7 0.7893 0.1966
-9 13 8 0.3805 0.1135
-9 13 9 -3.7492 0.1873
-9 13 10 -0.1691 0.1470
-9 13 11 -0.1485 0.0986
-9 13 12 0.1023 0.1240
-9 13 13 -1.3773 -0.1871
-9 13 14 0.2625 -0.1849
-9 13 15 -1.1193 -0.3650
-9 13 16 0.1227 -0.0164
-9 14 -8 0.3929 0.2995
-9 14 -7 -2.0568 -0.0888
-9 14 -6 -0.5389 0.0647
-9 14 -5 1.4645 0.0791
-9 14 -4 1.4554 0.0311
-9 14 -3 -1.2238 -0.0072
-9 14 -2 -0.4553 0.1077
-9 14 -1 -0.2873 -0.0032
-9 14 0 -2.5112 0.1204
-9 14 1 0.1984 0.0624
-9 14 2 0.9721 0.0409
-9 14 3 -1.7789 -0.2133
-9 14 4 0.6029 -0.0761
-9 14 5 1.5772 -0.1118
-9 14 6 2.1638 -0.0900
-9 14 7 0.3543 -0.0556
-9 14 8 -1.6264 -0.1945
-9 14 9 1.4404 0.1383
-9 14 10 -0.2681 -0.0104
-9 14 11 -0.7330 0.3316
-9 14 12 0.0315 -0.2848
-9 14 13 -1.7330 0.0719
-9 14 14 0.2073 0.5238
-9 14 15 -1.4548 0.4377
-9 15 -8 1.7725 -0.0693
-9 15 -7 1.4128 0.0385
-9 15 -6 -1.0129 -0.0282
-9 15 -5 -0.7462 0.2300
-9 15 -4 -0.4526 -0.1708
-9 15 -3 0.2826 -0.1504
-9 15 -2 1.2178 -0.1654
-9 15 -1 0.2893 0.0310
-9 15 0 -0.8523 0.0723
-9 15 1 0.8718 0.0318
-9 15 2 0.2750 0.0657
-9 15 3 -1.5978 -0.0328
-9 15 4 -2.3296 -0.2381
-9 15 5 -1.1946 -0.0883
-9 15 6 1.7845 -0.0381
-9 15 7 0.7031 -0.0119
-9 15 8 -1.9796 -0.1024
-9 15 9 3.3997 -0.2484
-9 15 10 0.5336 0.2093
-9 15 11 -0.1947 -0.2564
-9 15 12 0.3700 0.1458
-9 15 13 1.1800 0.6981
-9 15 14 -0.1092 -0.3968
-9 15 15 0.6736 0.4960
-9 16 -8 -1.2857 -0.2296
-9 16 -7 1.7898 -0.0199
-9 16 -6 0.9327 -0.0340
-9 16 -5 -0.6930 -0.0235
-9 16 -4 -0.8977 0.1598
-9 16 -3 0.9394 -0.0177
-9 16 -2 -0.2292 -0.0097
-9 16 -1 1.3495 0.0034
-9 16 0 1.1052 -0.0826
-9 16 1 0.3007 0.0176
-9 16 2 -1.1405 0.2727
-9 16 3 2.0160 0.1119
-9 16 4 -0.0183 0.0737
-9 16 5 -1.4105 -0.0715
-9 16 6 -1.1504 0.0218
-9 16 7 -0.1663 0.1035
-9 16 8 -0.1811 -0.3040
-9 16 9 -1.4283 -0.2831
-9 16 10 -1.1351 -0.0885
-9 16 11 -1.0152 -0.6998
-9 16 12 -0.4619 0.0415
-9 16 13 2.7847 -0.6199
-9 16 14 -0.6302 -0.0254
-9 17 -8 -1.3399 0.0892
-9 17 -7 -0.8852 -0.0940
-9 17 -6 0.4203 0.0940
-9 17 -5 0.3839 -0.0733
-9 17 -4 0.2456 0.1860
-9 17 -3 1.1137 -0.0828
-9 17 -2 -1.1929 0.0141
-9 17 -1 -1.4189 0.1191
-9 17 0 0.3612 -0.1095
-9 17 1 0.9273 -0.1385
-9 17 2 -1.5660 0.0008
-9 17 3 1.1088 -0.1202
-9 17 4 2.2677 0.0722
-9 17 5 1.3446 0.2933
-9 17 6 -0.5556 0.1159
-9 17 7 -1.9436 0.0881
-9 17 8 3.1350 0.0500
-9 17 9 -0.3482 0.2626
-9 17 10 1.3898 -0.5467
-9 17 11 2.1870 0.2839
-9 17 12 -1.2590 -0.1784
-9 17 13 -0.9932 -0.7720
-9 18 -8 1.6207 0.2497
-9 18 -7 0.4687 -0.0163
-9 18 -6 0.3545 -0.1053
-9 18 -5 -0.6741 -0.1178
-9 18 -4 -0.1056 -0.1937
-9 18 -3 -0.7709 0.2436
-9 18 -2 0.5462 -0.1302
-9 18 -1 -1.1902 0.0839
-9 18 0 -1.5379 -0.2734
-9 18 1 0.3308 -0.2467
-9 18 2 1.1417 -0.4211
-9 18 3 -1.5079 -0.0581
-9 18 4 -0.7536 -0.0915
-9 18 5 0.7685 0.2633
-9 18 6 0.4233 0.0663
-9 18 7 -1.0943 -0.1638
-9 18 8 0.6153 0.7170
-9 18 9 -0.3522 0.3706
-9 18 10 -0.4147 0.7968
-9 18 11 0.3038 0.7345
-9 18 12 1.0496 -0.2009
-9 19 -8 -0.2812 -0.1048
-9 19 -7 -0.9431 0.0835
-9 19 -6 -0.9177 0.0424
-9 19 -5 -0.3622 -0.2388
-9 19 -4 1.0352 -0.5239
-9 19 -3 -1.1611 0.3607
-9 19 -2 1.6227 0.2108
-9 19 -1 1.2617 0.0640
-9 19 0 -1.1992 -0.0731
-9 19 1 -1.4312 0.5155
-9 19 2 1.5278 0.2690
-9 19 3 -0.4903 0.1241
-9 19 4 -1.5835 0.0848
-9 19 5 0.7149 -0.5072
-9 19 6 0.7147 -0.1470
-9 19 7 2.2827 -0.0093
-9 19 8 -3.2294 0.1713
-9 19 9 -1.0228 -0.6226
-9 19 10 -0.4480 0.8147
-9 20 -6 -0.0467 0.5016
-9 20 -5 1.0254 0.5020
-9 20 -4 0.3640 0.3886
-9 20 -3 -0.9563 -0.3135
-9 20 -2 -0.7161 -0.0854
-9 20 -1 1.5927 -0.3397
-9 20 0 2.5414 0.2088
-9 20 1 -0.6831 0.4703
-9 20 2 -1.3821 0.5980
-9 20 3 1.0714 -0.4167
-9 20 4 -0.5420 0.1219
-9 20 5 -0.7321 -0.3779
-9 20 6 -1.0852 -0.6282
-9 20 7 2.0503 -0.1977
-9 20 8 -0.0492 -1.0130
-9 20 9 0.4994 0.0216
-9 21 -4 0.0176 0.2130
-9 21 -3 0.5412 -0.6232
-9 21 -2 -1.2824 0.4253
-9 21 -1 -1.1111 0.4815
-9 21 0 1.0744 -0.2906
-9 21 1 1.7582 -1.0484
-9 21 2 -0.6237 0.0530
-9 21 3 0.4664 -0.2263
-9 21 4 1.0190 0.1448
-9 21 5 -0.7184 1.0493
-9 21 6 -1.0572 0.3041
-8 0 -6 -4.3840 -3.1264
-8 0 -4 0.3071 -2.6813
-8 0 -2 0.5382 -0.3920
-8 0 0 2.1837 -0.0342
-8 0 2 -10.5170 -0.4036
-8 0 4 10.4492 0.2153
-8 0 6 2.6768 -0.0208
-8 0 8 -1.3095 0.3059
-8 0 10 -3.4454 0.1924
-8 0 12 -1.4910 0.0470
-8 0 14 -0.2097 0.1359
-8 0 16 -1.0059 -0.0782
-8 0 18 2.4971 -0.1595
-8 0 20 -0.9283 -0.8044
-8 1 -7 1.0999 0.3052
-8 1 -6 0.1648 0.3701
-8 1 -5 0.4186 0.8757
-8 1 -4 -2.6407 0.0361
-8 1 -3 -1.6238 0.6306
-8 1 -2 -1.9951 -0.2912
-8 1 -1 -0.3767 0.0830
-8 1 0 9.4624 0.0379
-8 1 1 2.6693 -0.1001
-8 1 2 -10.6106 0.0123
-8 1 3 0.7304 0.0011
-8 1 4 0.3817 0.1276
-8 1 5 -4.1419 -0.0032
-8 1 6 1.3652 0.0258
-8 1 7 -0.2498 -0.1608
-8 1 8 6.4041 0.0412
-8 1 9 0.7043 -0.1201
-8 1 10 -1.0028 0.1385
-8 1 11 2.0061 0.1352
-8 1 12 -2.0510 -0.1207
-8 1 13 -0.5419 -0.0496
-8 1 14 0.8126 0.0696
-8 1 15 0.1557 -0.2951
-8 1 16 -1.6095 0.1771
-8 1 17 0.1190 -0.1263
-8 1 18 0.9803 -0.1533
-8 1 19 0.1988 0.3031
-8 1 20 -4.3346 0.2341
-8 2 -7 0.3855 -0.7366
-8 2 -6 2.6783 1.8035
-8 2 -5 0.5982 -0.4670
-8 2 -4 1.5969 1.5077
-8 2 -3 1.5964 0.1428
-8 2 -2 0.9990 -0.0520
-8 2 -1 -4.0895 -0.1525
-8 2 0 -4.0973 -0.0127
-8 2 1 -2.5349 -0.2771
-8 2 2 7.5341 0.0250
-8 2 3 8.2639 0.0369
-8 2 4 -7.6546 -0.2491
-8 2 5 -2.4466 -0.1295
-8 2 6 0.0792 -0.1760
-8 2 7 -1.6840 0.1267
-8 2 8 0.5967 -0.2512
-8 2 9 -4.6239 -0.0701
-8 2 10 1.6264 -0.2124
-8 2 11 3.6348 0.0142
-8 2 12 0.5351 -0.0077
-8 2 13 -0.1628 0.0749
-8 2 14 0.4218 -0.0308
-8 2 15 0.2182 -0.0318
-8 2 16 2.1135 -0.2049
-8 2 17 -0.4862 0.3215
-8 2 18 -2.7879 0.1266
-8 2 19 2.7085 0.0027
-8 2 20 0.3350 -0.1528
-8 3 -7 -2.3942 -0.4956
-8 3 -6 -2.0260 0.6830
-8 3 -5 -0.7091 -0.6894
-8 3 -4 1.5176 -0.1143
-8 3 -3 0.7405 -0.4780
-8 3 -2 2.4814 -0.1451
-8 3 -1 2.9522 0.0600
-8 3 0 -1.4161 0.0820
-8 3 1 -5.2863 -0.0010
-8 3 2 3.1369 -0.0597
-8 3 3 -1.8670 0.1994
-8 3 4 -2.1692 0.1180
-8 3 5 8.6830 0.0473
-8 3 6 -0.2251 0.1062
-8 3 7 -1.5501 0.2766
-8 3 8 -1.5461 -0.1149
-8 3 9 0.1252 0.2153
-8 3 10 1.8297 0.0752
-8 3 11 -4.2499 0.0692
-8 3 12 -1.0792 0.1590
-8 3 13 2.3322 0.0649
-8 3 14 -0.3783 -0.1037
-8 3 15 -1.8228 0.2599
-8 3 16 1.4627 -0.1757
-8 3 17 -0.9551 -0.0305
-8 3 18 -0.4914 0.0848
-8 3 19 1.5449 -0.0127
-8 3 20 3.0780 -0.4086
-8 4 -7 0.1231 -0.5621
-8 4 -6 -0.0009 -0.6108
-8 4 -5 0.2678 -0.1749
-8 4 -4 -3.7611 -0.4464
-8 4 -3 -2.2620 0.2797
-8 4 -2 -3.2358 0.1742
-8 4 -1 0.9136 0.1447
-8 4 0 4.6450 0.1348
-8 4 1 5.0412 0.2007
-8 4 2 0.0615 0.0820
-8 4 3 -10.1707 0.0650
-8 4 4 2.1218 0.1402
-8 4 5 5.1595 -0.0011
-8 4 6 -2.8890 0.3700
-8 4 7 -0.0413 -0.0563
-8 4 8 0.3871 0.0714
-8 4 9 4.1034 0.0420
-8 4 10 0.7940 0.1390
-8 4 11 -4.3004 -0.0467
-8 4 12 1.3143 -0.1195
-8 4 13 2.1744 -0.0384
-8 4 14 -2.1929 -0.0022
-8 4 15 -1.0261 0.1617
-8 4 16 -1.3037 0.3011
-8 4 17 0.2475 0.1136
-8 4 18 1.0598 0.1528
-8 4 19 -3.9728 0.3534
-8 4 20 -0.3314 0.3273
-8 5 -7 1.1285 0.1250
-8 5 -6 4.0950 0.0307
-8 5 -5 1.1017 -0.1276
-8 5 -4 -1.7578 0.1583
-8 5 -3 4.3495 -0.1923
-8 5 -2 0.3301 0.0375
-8 5 -1 -4.3184 -0.0985
-8 5 0 -5.8047 0.0886
-8 5 1 2.4714 -0.1416
-8 5 2 2.7059 -0.0608
-8 5 3 0.0287 -0.1351
-8 5 4 3.2433 -0.2449
-8 5 5 -6.6209 -0.2617
-8 5 6 -0.6110 -0.2797
-8 5 7 3.3680 -0.2468
-8 5 8 -0.2892 0.0209
-8 5 9 -1.4324 -0.1875
-8 5 10 -3.0103 -0.1103
-8 5 11 2.3442 -0.1702
-8 5 12 3.9427 -0.1229
-8 5 13 -2.4529 0.0468
-8 5 14 -1.6643 0.1442
-8 5 15 3.4796 -0.2401
-8 5 16 -0.3849 -0.0981
-8 5 17 1.4257 0.0143
-8 5 18 0.5486 -0.2896
-8 5 19 -1.7950 -0.2087
-8 5 20 -1.7896 -0.4088
-8 6 -7 -2.0855 0.2437
-8 6 -6 -0.5346 0.4082
-8 6 -5 -2.3091 0.1142
-8 6 -4 1.9569 0.2736
-8 6 -3 2.2654 -0.2183
-8 6 -2 1.5281 0.0226
-8 6 -1 3.9653 0.0088
-8 6 0 -1.6086 -0.1634
-8 6 1 -3.5660 -0.0033
-8 6 2 -3.2771 0.0603
-8 6 3 5.3526 0.0414
-8 6 4 1.4342 -0.1634
-8 6 5 -5.9557 0.1319
-8 6 6 1.5917 0.0006
-8 6 7 1.5010 0.1949
-8 6 8 0.2023 -0.2290
-8 6 9 -1.6346 -0.0055
-8 6 10 -1.4622 0.0163
-8 6 11 2.5116 0.1082
-8 6 12 -0.9762 0.1872
-8 6 13 -3.7560 0.0215
-8 6 14 2.1140 -0.0207
-8 6 15 3.0749 -0.0590
-8 6 16 0.1646 -0.1445
-8 6 17 -1.4869 -0.4517
-8 6 18 0.7624 -0.1400
-8 6 19 3.9498 0.1223
-8 7 -7 0.2296 -0.1410
-8 7 -6 -3.0664 -0.2758
-8 7 -5 -0.7614 0.1010
-8 7 -4 3.3839 -0.0796
-8 7 -3 -6.6037 0.2354
-8 7 -2 -4.5637 -0.1826
-8 7 -1 4.0336 0.0576
-8 7 0 5.1975 -0.2764
-8 7 1 0.3909 -0.0046
-8 7 2 -3.7976 -0.1220
-8 7 3 2.2021 0.1265
-8 7 4 -0.6041 0.1245
-8 7 5 2.9437 0.0964
-8 7 6 -0.3003 0.1808
-8 7 7 -3.2644 0.0143
-8 7 8 -0.3900 0.0261
-8 7 9 1.2554 0.1651
-8 7 10 3.2100 0.0424
-8 7 11 -1.5512 -0.0476
-8 7 12 -2.5741 -0.2487
-8 7 13 1.6514 -0.0922
-8 7 14 1.8387 -0.0026
-8 7 15 -3.0996 -0.1130
-8 7 16 -0.5178 0.0868
-8 7 17 -2.5320 0.0100
-8 7 18 0.2533 0.4536
-8 7 19 0.7833 0.2257
-8 8 -7 3.6178 0.1908
-8 8 -6 -1.0497 -0.0138
-8 8 -5 2.4448 0.1102
-8 8 -4 1.1857 0.2547
-8 8 -3 -2.2406 0.1002
-8 8 -2 1.7926 -0.0298
-8 8 -1 -3.7333 0.0040
-8 8 0 -2.2368 0.1874
-8 8 1 1.5797 -0.0406
-8 8 2 1.6036 0.1126
-8 8 3 -0.9084 0.0885
-8 8 4 -2.7673 0.1302
-8 8 5 4.3049 -0.0708
-8 8 6 2.4100 0.0675
-8 8 7 -0.8102 -0.0737
-8 8 8 -1.7222 0.2264
-8 8 9 0.6318 0.0163
-8 8 10 1.9952 0.0946
-8 8 11 -0.7582 -0.0094
-8 8 12 0.8473 0.0134
-8 8 13 1.2208 0.0732
-8 8 14 -1.0202 0.0650
-8 8 15 -1.6220 -0.0167
-8 8 16 0.5894 0.2188
-8 8 17 0.2340 0.3180
-8 8 18 -0.7010 0.1548
-8 8 19 -1.9430 -0.7031
-8 9 -7 0.6559 -0.1597
-8 9 -6 1.2345 0.1159
-8 9 -5 0.1384 -0.3169
-8 9 -4 -4.5110 -0.0664
-8 9 -3 4.4700 -0.4663
-8 9 -2 7.3310 0.2287
-8 9 -1 -2.8448 -0.0197
-8 9 0 -3.1276 0.1460
-8 9 1 0.2981 -0.1118
-8 9 2 2.7347 0.1421
-8 9 3 -2.0564 -0.1560
-8 9 4 -2.8317 -0.0699
-8 9 5 -1.8542 -0.0668
-8 9 6 0.7214 -0.0425
-8 9 7 1.4092 0.0045
-8 9 8 1.9244 -0.0284
-8 9 9 -0.1903 0.0860
-8 9 10 -3.8843 -0.0425
-8 9 11 1.8558 -0.0343
-8 9 12 1.6953 0.4043
-8 9 13 -2.2123 0.0861
-8 9 14 -0.9912 -0.0321
-8 9 15 3.0803 0.2328
-8 9 16 0.6646 -0.2171
-8 9 17 2.0062 -0.1730
-8 9 18 1.0875 0.4829
-8 10 -7 -4.2720 -0.1520
-8 10 -6 1.4535 0.1141
-8 10 -5 0.0226 -0.1689
-8 10 -4 -2.4586 -0.1043
-8 10 -3 1.4619 0.0147
-8 10 -2 -3.2674 0.1300
-8 10 -1 0.2847 0.1377
-8 10 0 3.5705 0.0400
-8 10 1 0.5123 0.1397
-8 10 2 -0.6218 -0.1264
-8 10 3 -0.2860 -0.0992
-8 10 4 3.7004 -0.1477
-8 10 5 -0.5231 -0.1147
-8 10 6 -4.7446 0.0001
-8 10 7 -1.6292 -0.1856
-8 10 8 2.2133 -0.2508
-8 10 9 -0.7277 -0.1203
-8 10 10 -2.6336 -0.0004
-8 10 11 0.5645 -0.1262
-8 10 12 -0.5918 -0.2074
-8 10 13 -0.4639 0.0767
-8 10 14 0.1485 -0.1069
-8 10 15 0.7221 0.0455
-8 10 16 -2.3460 0.1976
-8 10 17 -0.2473 -0.1545
-8 10 18 0.7926 -0.3705
-8 11 -7 -0.9722 0.2661
-8 11 -6 0.4005 0.0928
-8 11 -5 -0.1959 0.0780
-8 11 -4 2.9333 0.0190
-8 11 -3 -0.7753 0.1582
-8 11 -2 -6.3396 -0.1115
-8 11 -1 1.5379 -0.0632
-8 11 0 1.8475 -0.1550
-8 11 1 -2.3429 0.0166
-8 11 2 -2.5873 0.0264
-8 11 3 0.3551 0.1811
-8 11 4 3.1207 0.0063
-8 11 5 2.2830 -0.0321
-8 11 6 -0.3723 0.0415
-8 11 7 1.2607 -0.0725
-8 11 8 -1.1362 0.0022
-8 11 9 -0.6519 -0.1047
-8 11 10 2.5893 0.1089
-8 11 11 -0.8435 -0.1603
-8 11 12 -0.4892 -0.1889
-8 11 13 1.4875 0.0252
-8 11 14 1.2190 -0.1071
-8 11 15 -2.3970 -0.0378
-8 11 16 -1.4229 -0.0531
-8 11 17 0.7484 -0.4032
-8 11 18 1.0037 -0.7781
-8 12 -7 3.1277 0.1417
-8 12 -6 -0.7405 -0.0377
-8 12 -5 -2.3156 0.0068
-8 12 -4 2.1388 0.0607
-8 12 -3 -0.2092 -0.0680
-8 12 -2 2.3662 0.0472
-8 12 -1 2.8048 -0.2090
-8 12 0 -2.2640 -0.2575
-8 12 1 -0.8214 -0.1996
-8 12 2 2.1196 0.1157
-8 12 3 0.0800 -0.0884
-8 12 4 -3.9789 0.1776
-8 12 5 -2.4347 0.3185
-8 12 6 2.9202 0.0764
-8 12 7 3.3978 0.1371
-8 12 8 -2.3210 0.0245
-8 12 9 0.4590 0.3019
-8 12 10 2.6856 -0.0756
-8 12 11 0.1197 0.0936
-8 12 12 -0.4852 0.1717
-8 12 13 0.1718 -0.4249
-8 12 14 1.7148 0.1151
-8 12 15 -1.2402 0.0647
-8 12 16 1.7506 -0.7199
-8 12 17 0.6252 0.4862
-8 13 -7 1.2285 -0.1885
-8 13 -6 -0.6872 -0.0165
-8 13 -5 -0.0390 -0.0034
-8 13 -4 -0.8794 0.0835
-8 13 -3 -1.2316 0.0651
-8 13 -2 2.7213 0.0816
-8 13 -1 -0.9645 0.1065
-8 13 0 -2.0775 -0.0042
-8 13 1 2.6135 0.1078
-8 13 2 1.7554 0.0888
-8 13 3 0.9183 -0.0174
-8 13 4 -0.2287 -0.0413
-8 13 5 -1.9024 0.0992
-8 13 6 -0.4324 0.1511
-8 13 7 -1.2334 0.2459
-8 13 8 -1.4775 0.0918
-8 13 9 0.1961 0.0931
-8 13 10 -0.6718 -0.1336
-8 13 11 0.4750 0.1676
-8 13 12 -0.8873 0.0104
-8 13 13 -0.0340 0.0551
-8 13 14 -0.2383 0.0985
-8 13 15 0.7866 -0.1511
-8 13 16 1.3589 0.4810
-8 14 -7 -1.5677 0.0197
-8 14 -6 0.8607 -0.0286
-8 14 -5 2.5041 0.0998
-8 14 -4 -0.9841 -0.0507
-8 14 -3 0.1779 0.0724
-8 14 -2 -0.9201 -0.1485
-8 14 -1 -2.9635 0.1213
-8 14 0 0.8437 0.1454
-8 14 1 1.7961 0.2281
-8 14 2 -3.7022 -0.1663
-8 14 3 -0.6772 -0.0352
-8 14 4 2.7759 -0.3370
-8 14 5 2.7784 -0.2173
-8 14 6 -0.3658 -0.1582
-8 14 7 -2.7334 -0.3915
-8 14 8 2.6030 0.0684
-8 14 9 1.2599 -0.1524
-8 14 10 -1.9898 0.1473
-8 14 11 -1.3481 0.0541
-8 14 12 -1.1764 0.2487
-8 14 13 0.0275 0.2110
-8 14 14 -1.0444 0.0707
-8 14 15 0.5151 0.3532
-8 14 16 -2.2052 0.5416
-8 15 -7 -0.5774 0.1897
-8 15 -6 -0.3105 -0.1293
-8 15 -5 -1.3033 -0.0535
-8 15 -4 0.2488 -0.2424
-8 15 -3 1.0329 -0.1848
-8 15 -2 0.0799 -0.0291
-8 15 -1 0.2819 0.0470
-8 15 0 0.7719 0.1806
-8 15 1 -0.7491 0.0830
-8 15 2 -0.9489 -0.1289
-8 15 3 -0.6707 -0.0503
-8 15 4 -1.6348 -0.0029
-8 15 5 1.0834 -0.0531
-8 15 6 1.0869 -0.1524
-8 15 7 -0.7956 -0.3248
-8 15 8 2.0973 0.0344
-8 15 9 -0.5630 0.0364
-8 15 10 -0.2042 -0.1435
-8 15 11 1.6910 -0.0092
-8 15 12 1.6270 0.2055
-8 15 13 -1.0185 -0.2671
-8 15 14 -0.6306 0.0802
-8 15 15 0.2226 -0.5149
-8 16 -7 0.6010 0.1387
-8 16 -6 -0.0234 0.0699
-8 16 -5 -1.4709 -0.0379
-8 16 -4 1.6648 0.1786
-8 16 -3 -1.1465 0.0635
-8 16 -2 0.2485 0.1464
-8 16 -1 1.6990 -0.1694
-8 16 0 0.2431 -0.0839
-8 16 1 -2.0208 -0.0766
-8 16 2 2.2142 -0.0474
-8 16 3 1.3422 0.1117
-8 16 4 -1.6176 0.2770
-8 16 5 -1.7455 0.1578
-8 16 6 -0.8167 0.0716
-8 16 7 0.8138 0.1572
-8 16 8 -1.4738 -0.2027
-8 16 9 -2.6072 -0.1004
-8 16 10 -0.0670 -0.2183
-8 16 11 0.7879 -0.1781
-8 16 12 1.9698 -0.7197
-8 16 13 0.9421 0.1064
-8 16 14 0.5599 -0.2933
-8 17 -7 -1.5239 -0.0497
-8 17 -6 -0.3852 0.1334
-8 17 -5 0.5795 -0.0121
-8 17 -4 0.8630 0.1254
-8 17 -3 -0.6475 0.0091
-8 17 -2 -0.6116 0.1239
-8 17 -1 -0.2194 -0.1984
-8 17 0 1.3620 -0.1278
-8 17 1 -0.4963 -0.0245
-8 17 2 0.8727 -0.0587
-8 17 3 1.1885 0.1782
-8 17 4 1.2999 0.1955
-8 17 5 -0.0975 0.1571
-8 17 6 -0.8778 0.1035
-8 17 7 2.5936 0.3834
-8 17 8 -0.4160 0.0871
-8 17 9 1.8353 -0.0035
-8 17 10 1.4639 0.0743
-8 17 11 -2.2411 -0.2581
-8 17 12 -1.9219 0.1403
-8 17 13 0.5898 0.6116
-8 18 -7 0.5481 -0.3925
-8 18 -6 -0.2221 -0.2982
-8 18 -5 1.1485 -0.1158
-8 18 -4 -1.8178 0.0387
-8 18 -3 0.2593 -0.1422
-8 18 -2 0.2023 0.0287
-8 18 -1 -1.9134 -0.2048
-8 18 0 0.1323 -0.2469
-8 18 1 1.1591 0.1277
-8 18 2 -1.3855 0.0254
-8 18 3 -1.8777 -0.1737
-8 18 4 1.1213 -0.0642
-8 18 5 0.6122 -0.1534
-8 18 6 -0.1958 0.0657
-8 18 7 -0.4062 0.1309
-8 18 8 -0.6976 0.0285
-8 18 9 2.5142 0.7107
-8 18 10 -0.2112 0.1524
-8 18 11 -0.5240 0.1491
-8 18 12 0.0772 0.9354
-8 19 -7 1.1956 0.2214
-8 19 -6 0.3059 -0.1638
-8 19 -5 1.1779 -0.0562
-8 19 -4 -1.0509 0.1296
-8 19 -3 0.6239 0.2038
-8 19 -2 1.6357 -0.0146
-8 19 -1 -0.5288 0.2951
-8 19 0 -1.8190 0.2398
-8 19 1 0.3963 0.2459
-8 19 2 -0.2216 -0.0105
-8 19 3 -0.9369 -0.2861
-8 19 4 0.0657 -0.1957
-8 19 5 -0.6738 -0.2575
-8 19 6 0.7628 -0.1049
-8 19 7 -2.6405 -0.1707
-8 19 8 -1.3191 -0.2700
-8 19 9 -0.4235 0.0881
-8 19 10 -1.5787 -0.7093
-8 19 11 0.1692 0.6947
-8 20 -7 -0.0385 1.1715
-8 20 -6 0.0763 0.1900
-8 20 -5 -1.1461 0.2952
-8 20 -4 -0.0186 -0.0502
-8 20 -3 -0.7476 0.2433
-8 20 -2 0.2336 -0.7824
-8 20 -1 2.4985 0.0069
-8 20 0 -0.4576 0.6566
-8 20 1 -1.2188 -0.0082
-8 20 2 1.0630 -0.0327
-8 20 3 1.1336 0.1402
-8 20 4 -1.2178 -0.2738
-8 20 5 -0.0931 -0.0037
-8 20 6 2.1486 -0.3687
-8 20 7 1.5802 -0.5738
-8 20 8 1.0599 0.4105
-8 20 9 -2.1938 -0.6078
-8 21 -5 -0.0670 -0.2349
-8 21 -4 1.7293 -0.8301
-8 21 -3 -0.2431 0.3046
-8 21 -2 -2.0723 0.6841
-8 21 -1 0.2812 -0.1835
-8 21 0 1.5659 -0.1817
-8 21 1 0.2463 -0.6122
-8 21 2 0.1827 -0.2980
-8 21 3 0.8268 0.7678
-8 21 4 -0.4285 0.2635
-8 21 5 0.8851 0.2621
-8 21 6 -1.5539 0.7074
-8 21 7 0.3800 -0.3115
-8 21 8 1.9797 0.5435
-8 22 -2 -0.3805 0.4386
-8 22 -1 -1.6520 -0.5268
-8 22 0 0.8941 0.0591
-8 22 1 0.1580 0.1524
-8 22 2 -0.8514 -0.6465
-8 22 3 -0.2786 0.5930
-8 22 4 0.8106 0.2766
-8 22 5 0.4893 -0.4715
-7 0 -5 -1.1890 -4.8873
-7 0 -3 1.2174 -2.6667
-7 0 -1 6.9586 -0.2688
-7 0 1 -17.4195 -0.8052
-7 0 3 11.7694 -0.5746
-7 0 5 3.3254 -0.2496
-7 0 7 -0.5149 -0.1356
-7 0 9 -4.0977 -0.0124
-7 0 11 -1.3301 -0.0555
-7 0 13 2.5652 0.1823
-7 0 15 -0.9541 0.1302
-7 0 17 2.3469 0.0510
-7 0 19 -0.5502 0.0370
-7 1 -6 0.6951 0.9374
-7 1 -5 -3.0458 0.2995
-7 1 -4 -1.7041 1.3176
-7 1 -3 -0.9482 -0.3938
-7 1 -2 -1.2029 0.2352
-7 1 -1 4.2354 -0.2809
-7 1 0 2.5588 -0.1375
-7 1 1 -2.3994 0.0853
-7 1 2 4.0070 0.1531
-7 1 3 -7.6994 0.0522
-7 1 4 -6.4367 0.0980
-7 1 5 5.2051 0.2529
-7 1 6 -0.1143 0.1762
-7 1 7 5.3307 -0.1629
-7 1 8 -0.1434 0.1679
-7 1 9 0.5818 0.1783
-7 1 10 3.4344 0.1569
-7 1 11 -2.8106 -0.0830
-7 1 12 -0.9434 -0.0585
-7 1 13 0.4103 -0.0149
-7 1 14 -0.5779 -0.3253
-7 1 15 -1.0588 0.1164
-7 1 16 0.2236 -0.1026
-7 1 17 -0.6087 -0.0837
-7 1 18 0.2347 0.0825
-7 1 19 -1.2136 0.1708
-7 1 20 0.1485 -0.3564
-7 2 -6 1.7989 -0.6091
-7 2 -5 2.6415 2.8117
-7 2 -4 1.1129 -0.0271
-7 2 -3 0.4099 1.3472
-7 2 -2 -2.9343 0.2325
-7 2 -1 -7.4289 0.1530
-7 2 0 -4.5231 -0.0823
-7 2 1 11.2269 0.4329
-7 2 2 9.6522 0.0716
-7 2 3 -8.2226 0.3160
-7 2 4 0.5759 -0.1396
-7 2 5 -0.4987 0.2526
-7 2 6 -3.4370 -0.0292
-7 2 7 1.0856 0.0526
-7 2 8 -4.3050 0.0729
-7 2 9 2.0280 -0.1347
-7 2 10 1.9784 -0.1261
-7 2 11 -0.4815 0.0204
-7 2 12 2.1569 -0.0414
-7 2 13 -1.0238 -0.0514
-7 2 14 -0.4868 0.0296
-7 2 15 1.6745 -0.2228
-7 2 16 -0.6266 0.2755
-7 2 17 -2.3825 0.0305
-7 2 18 1.4738 0.1798
-7 2 19 0.1533 -0.1310
-7 2 20 -0.2991 0.2969
-7 3 -6 -1.1307 -0.9889
-7 3 -5 0.5562 -0.0107
-7 3 -4 1.7924 -1.0972
-7 3 -3 1.7167 -0.2150
-7 3 -2 3.1187 -0.3251
-7 3 -1 4.0999 -0.1618
-7 3 0 -2.8197 -0.1222
-7 3 1 -3.3700 0.0525
-7 3 2 -9.3426 -0.1854
-7 3 3 2.4682 -0.1428
-7 3 4 13.8040 -0.1130
-7 3 5 -4.3962 0.0676
-7 3 6 -2.3742 -0.1985
-7 3 7 -0.3237 -0.0628
-7 3 8 1.2536 -0.0469
-7 3 9 1.1321 -0.0861
-7 3 10 -6.5532 -0.0395
-7 3 11 -1.1503 0.2691
-7 3 12 2.4957 0.0502
-7 3 13 -0.7175 0.0473
-7 3 14 -0.2706 0.1902
-7 3 15 1.0120 -0.1263
-7 3 16 -0.5428 0.1269
-7 3 17 2.1932 0.1241
-7 3 18 0.1529 -0.0233
-7 3 19 0.7638 -0.3526
-7 3 20 -0.1433 0.1268
-7 4 -6 -1.6370 -0.2375
-7 4 -5 -5.6998 -1.0035
-7 4 -4 0.2543 0.2256
-7 4 -3 -1.3834 -0.1812
-7 4 -2 -2.5275 0.3944
-7 4 -1 4.4735 0.1366
-7 4 0 7.0069 0.1654
-7 4 1 0.9523 -0.1021
-7 4 2 -10.8014 0.1763
-7 4 3 2.4010 -0.1123
-7 4 4 1.8836 0.0731
-7 4 5 -3.6100 0.0380
-7 4 6 3.3528 0.0565
-7 4 7 -0.2431 -0.0079
-7 4 8 2.6034 0.0828
-7 4 9 0.0026 0.1498
-7 4 10 -1.2786 0.0357
-7 4 11 3.6946 0.0557
-7 4 12 -0.7619 0.0845
-7 4 13 -2.4061 0.0876
-7 4 14 0.2985 0.0427
-7 4 15 -1.0336 0.2998
-7 4 16 0.1867 0.1785
-7 4 17 1.1257 0.1187
-7 4 18 -3.3199 -0.0463
-7 4 19 -1.0366 -0.1131
-7 4 20 1.6996 0.1815
-7 5 -6 1.6290 0.1049
-7 5 -5 -0.1038 0.0468
-7 5 -4 2.7010 -0.1071
-7 5 -3 0.3806 0.0229
-7 5 -2 -3.1519 -0.0099
-7 5 -1 -8.8171 -0.0574
-7 5 0 -1.7794 0.0355
-7 5 1 5.1615 -0.1968
-7 5 2 6.1443 0.0307
-7 5 3 2.4613 -0.1946
-7 5 4 -10.7945 -0.1147
-7 5 5 1.9669 -0.2560
-7 5 6 5.0990 -0.1322
-7 5 7 -1.7865 -0.0928
-7 5 8 -2.8339 -0.0412
-7 5 9 -2.2307 -0.0131
-7 5 10 4.8762 -0.1482
-7 5 11 4.0827 -0.2659
-7 5 12 -3.2855 -0.0600
-7 5 13 -0.5763 -0.0497
-7 5 14 3.6903 -0.2206
-7 5 15 -0.5643 -0.0760
-7 5 16 -0.4864 -0.1862
-7 5 17 -2.2437 -0.2992
-7 5 18 1.2762 -0.1045
-7 5 19 -0.3119 -0.0645
-7 5 20 0.1796 0.2700
-7 6 -6 -1.1121 0.2229
-7 6 -5 4.6524 0.5547
-7 6 -4 -1.2576 -0.1345
-7 6 -3 -1.3008 0.0131
-7 6 -2 8.0779 -0.1407
-7 6 -1 1.3556 -0.2510
-7 6 0 -4.7669 0.1102
-7 6 1 -5.3677 0.1288
-7 6 2 6.0885 -0.0336
-7 6 3 0.9798 0.0293
-7 6 4 -4.8265 0.2105
-7 6 5 2.7694 0.1744
-7 6 6 -1.0823 0.1320
-7 6 7 0.1169 0.0116
-7 6 8 -0.0553 0.0369
-7 6 9 -0.2937 -0.0499
-7 6 10 -0.6073 -0.0110
-7 6 11 -3.5966 0.0572
-7 6 12 -1.7712 0.0536
-7 6 13 3.1368 -0.1852
-7 6 14 1.0777 -0.1046
-7 6 15 -0.8911 -0.2696
-7 6 16 -0.3476 -0.3544
-7 6 17 0.5708 0.0489
-7 6 18 4.2505 0.0785
-7 6 19 1.2919 -0.2175
-7 6 20 -2.5774 -0.2436
-7 7 -6 -1.3909 0.0181
-7 7 -5 2.5914 0.0566
-7 7 -4 -5.5732 0.2257
-7 7 -3 -4.5288 -0.1745
-7 7 -2 2.4258 0.1206
-7 7 -1 5.6255 -0.0628
-7 7 0 3.4145 0.0127
-7 7 1 -3.3459 -0.0432
-7 7 2 -0.5199 0.0436
-7 7 3 -2.0070 0.1205
-7 7 4 5.1318 0.1806
-7 7 5 0.0217 0.1368
-7 7 6 -5.0529 0.0432
-7 7 7 -0.0127 0.1382
-7 7 8 2.3844 0.1097
-7 7 9 3.4576 -0.0500
-7 7 10 -3.1286 0.0851
-7 7 11 -3.6957 -0.0354
-7 7 12 2.8001 0.0376
-7 7 13 2.3908 -0.0742
-7 7 14 -4.3160 0.1259
-7 7 15 -0.4829 0.1634
-7 7 16 -0.0503 0.1566
-7 7 17 2.3051 0.3378
-7 7 18 -1.6246 0.1573
-7 7 19 -0.6572 0.5214
-7 8 -6 1.0439 -0.0636
-7 8 -5 -1.3577 0.1346
-7 8 -4 1.5571 0.0176
-7 8 -3 4.8790 0.2905
-7 8 -2 -7.0253 -0.0154
-7 8 -1 -5.3307 0.1458
-7 8 0 2.6205 -0.1168
-7 8 1 2.8670 0.0351
-7 8 2 -2.6125 0.0179
-7 8 3 -2.4601 -0.0946
-7 8 4 3.9599 -0.1187
-7 8 5 1.6827 -0.1281
-7 8 6 1.0304 -0.1739
-7 8 7 -0.8539 0.0301
-7 8 8 -1.3282 -0.0662
-7 8 9 0.1500 -0.0148
-7 8 10 1.4018 0.0224
-7 8 11 2.6390 -0.0271
-7 8 12 0.6499 0.1499
-7 8 13 -2.3512 0.2333
-7 8 14 -0.5434 0.1356
-7 8 15 2.2154 0.2828
-7 8 16 -1.1470 0.2316
-7 8 17 -0.5045 0.0519
-7 8 18 -3.8007 0.0065
-7 8 19 -3.4500 0.1868
-7 9 -6 1.2254 -0.4128
-7 9 -5 -4.5185 -0.0441
-7 9 -4 4.2832 -0.5255
-7 9 -3 6.0495 0.2090
-7 9 -2 -1.8480 -0.1534
-7 9 -1 -1.5042 0.0632
-7 9 0 -0.8467 -0.0363
-7 9 1 1.2202 0.1732
-7 9 2 -1.5311 -0.2135
-7 9 3 0.1700 -0.0008
-7 9 4 -2.7810 -0.0830
-7 9 5 -2.0886 -0.0610
-7 9 6 2.1664 -0.1122
-7 9 7 3.1324 0.0034
-7 9 8 0.1592 0.1791
-7 9 9 -4.0434 0.0521
-7 9 10 2.1494 -0.1522
-7 9 11 2.7351 0.2987
-7 9 12 -2.5400 0.0095
-7 9 13 -1.8424 0.1478
-7 9 14 3.5721 0.0385
-7 9 15 0.5672 -0.2507
-7 9 16 0.2632 -0.1171
-7 9 17 0.2149 0.0840
-7 9 18 1.4927 -0.4497
-7 9 19 0.5673 -0.6213
-7 10 -6 1.1973 -0.1699
-7 10 -5 -0.2256 -0.0389
-7 10 -4 -0.4889 0.1250
-7 10 -3 -6.2897 -0.0383
-7 10 -2 2.3049 0.0893
-7 10 -1 5.5315 -0.0836
-7 10 0 -1.1779 0.0792
-7 10 1 -0.9581 0.0120
-7 10 2 1.4066 -0.0569
-7 10 3 3.9743 -0.0383
-7 10 4 0.1431 -0.0867
-7 10 5 -4.3780 0.0498
-7 10 6 -2.3437 -0.0579
-7 10 7 0.3804 -0.1143
-7 10 8 0.2841 -0.1527
-7 10 9 -0.2014 -0.0716
-7 10 10 -0.6204 -0.0715
-7 10 11 -1.8851 0.0711
-7 10 12 -0.3182 -0.3010
-7 10 13 1.8111 -0.3221
-7 10 14 -0.2634 -0.1144
-7 10 15 -3.5042 -0.1709
-7 10 16 1.7915 -0.1600
-7 10 17 0.4183 -0.4999
-7 10 18 -0.1896 -0.4801
-7 11 -6 -1.5142 0.2164
-7 11 -5 2.8444 -0.0166
-7 11 -4 -1.3545 0.2298
-7 11 -3 -4.5913 -0.0522
-7 11 -2 1.8099 -0.1427
-7 11 -1 -0.1905 -0.0350
-7 11 0 -2.5017 0.0730
-7 11 1 -0.8121 -0.0412
-7 11 2 0.7592 0.2537
-7 11 3 -0.3067 -0.0002
-7 11 4 1.8125 0.1647
-7 11 5 2.6914 0.0643
-7 11 6 2.4395 0.0468
-7 11 7 -3.4102 0.0753
-7 11 8 -1.8952 -0.0729
-7 11 9 3.3436 0.0845
-7 11 10 -1.4354 -0.0588
-7 11 11 -1.8476 -0.2135
-7 11 12 1.8059 -0.0458
-7 11 13 1.8460 -0.2059
-7 11 14 -3.0131 0.0299
-7 11 15 -1.4542 0.0276
-7 11 16 2.5596 -0.2647
-7 11 17 0.4353 -0.0946
-7 11 18 -2.4691 1.0379
-7 12 -6 -3.0620 0.0939
-7 12 -5 1.3231 0.0383
-7 12 -4 0.0107 -0.1633
-7 12 -3 4.2858 0.1192
-7 12 -2 1.9614 -0.1710
-7 12 -1 -3.3530 -0.0052
-7 12 0 0.7933 -0.1051
-7 12 1 2.3253 -0.1673
-7 12 2 -0.6309 -0.0789
-7 12 3 -4.0234 0.1601
-7 12 4 -3.3455 0.1958
-7 12 5 2.3089 0.0143
-7 12 6 3.3014 0.1333
-7 12 7 -1.2590 0.0038
-7 12 8 0.0934 0.2363
-7 12 9 1.5819 0.0040
-7 12 10 1.1794 0.0281
-7 12 11 0.4866 0.0232
-7 12 12 -0.0258 -0.0214
-7 12 13 -0.1126 0.3117
-7 12 14 -0.1229 0.0693
-7 12 15 2.6181 0.1110
-7 12 16 -0.5173 0.5520
-7 12 17 -1.7756 0.5591
-7 13 -6 0.7672 -0.0209
-7 13 -5 -0.5008 0.0908
-7 13 -4 -0.6568 -0.0587
-7 13 -3 1.6480 -0.0486
-7 13 -2 -1.5812 0.2625
-7 13 -1 -0.7896 0.0386
-7 13 0 3.6489 0.1088
-7 13 1 -0.1269 0.0066
-7 13 2 -1.0141 -0.0990
-7 13 3 2.7639 0.0349
-7 13 4 -0.0209 -0.1705
-7 13 5 -1.8773 0.0391
-7 13 6 -3.2638 0.0972
-7 13 7 0.9334 -0.0242
-7 13 8 2.1687 0.0246
-7 13 9 -2.3828 -0.0959
-7 13 10 0.2263 0.2298
-7 13 11 0.7143 0.1065
-7 13 12 0.1052 0.0312
-7 13 13 -0.5218 0.4078
-7 13 14 0.9850 -0.0403
-7 13 15 1.1210 0.4539
-7 13 16 -2.2130 0.6671
-7 13 17 -2.1178 -0.1752
-7 14 -6 3.2576 0.1376
-7 14 -5 -0.8262 -0.0125
-7 14 -4 0.6637 0.1140
-7 14 -3 -1.8044 -0.1715
-7 14 -2 -2.7848 0.0007
-7 14 -1 1.1722 0.0206
-7 14 0 0.9835 0.1523
-7 14 1 -4.0386 0.0012
-7 14 2 -0.6137 -0.0054
-7 14 3 2.3410 -0.2428
-7 14 4 2.4635 -0.1943
-7 14 5 0.6676 -0.1251
-7 14 6 -2.8138 -0.3729
-7 14 7 2.1544 0.1010
-7 14 8 1.9605 -0.2132
-7 14 9 -2.7192 -0.0004
-7 14 10 -2.0541 0.1375
-7 14 11 -0.7996 0.1153
-7 14 12 -0.5849 0.0610
-7 14 13 -0.0921 -0.1924
-7 14 14 -0.0426 -0.0102
-7 14 15 -1.9868 -0.2068
-7 14 16 -0.0518 -0.8935
-7 15 -6 -1.0893 -0.0112
-7 15 -5 -0.5809 -0.1400
-7 15 -4 0.2956 -0.1566
-7 15 -3 -0.3686 0.1716
-7 15 -2 1.4934 -0.0958
-7 15 -1 0.7766 0.1608
-7 15 0 -1.9892 -0.0808
-7 15 1 0.0653 -0.0986
-7 15 2 2.6417 0.0788
-7 15 3 -2.9198 0.1318
-7 15 4 -1.3128 0.1048
-7 15 5 1.4051 -0.0844
-7 15 6 0.9362 -0.1036
-7 15 7 0.8142 0.1187
-7 15 8 -2.1689 -0.0848
-7 15 9 0.6323 -0.1143
-7 15 10 2.5884 -0.1647
-7 15 11 1.0219 -0.1255
-7 15 12 -1.1726 -0.1309
-7 15 13 -0.8423 -0.2178
-7 15 14 -0.3820 -0.4855
-7 15 15 1.0123 -0.8268
-7 16 -6 -1.1312 -0.2039
-7 16 -5 1.7493 0.2251
-7 16 -4 -1.3417 -0.0247
-7 16 -3 0.1477 0.1344
-7 16 -2 1.5590 -0.1137
-7 16 -1 -0.1970 -0.1756
-7 16 0 -1.6224 -0.1694
-7 16 1 2.2685 -0.0225
-7 16 2 1.7617 0.0796
-7 16 3 -1.5133 0.2127
-7 16 4 -1.6026 0.1271
-7 16 5 -1.3791 0.0214
-7 16 6 1.3524 0.3251
-7 16 7 -1.6441 -0.1768
-7 16 8 -3.2943 0.1474
-7 16 9 1.6766 -0.0266
-7 16 10 1.4125 -0.1770
-7 16 11 0.1529 -0.1503
-7 16 12 2.0794 -0.0134
-7 16 13 0.8630 -0.2694
-7 16 14 -0.2056 -0.2769
-7 16 15 2.3996 0.5630
-7 17 -6 0.4860 -0.0695
-7 17 -5 1.0152 0.1367
-7 17 -4 -0.1177 0.1094
-7 17 -3 1.2565 -0.2271
-7 17 -2 -1.0305 0.0161
-7 17 -1 0.5028 0.1518
-7 17 0 0.3565 0.2113
-7 17 1 0.2719 -0.0116
-7 17 2 -1.1019 -0.0487
-7 17 3 1.9519 -0.2069
-7 17 4 1.4561 0.0798
-7 17 5 -0.4360 0.1185
-7 17 6 1.1275 0.1335
-7 17 7 -1.0149 0.0025
-7 17 8 2.5517 0.3588
-7 17 9 0.7843 -0.0607
-7 17 10 -2.9406 -0.1371
-7 17 11 -1.6919 0.4854
-7 17 12 0.6269 0.3610
-7 17 13 -0.3377 0.0325
-7 17 14 -0.0747 0.9701
-7 18 -6 0.2712 0.1662
-7 18 -5 -2.1024 -0.2523
-7 18 -4 -0.7459 0.0339
-7 18 -3 1.0822 0.0129
-7 18 -2 -1.4961 -0.0988
-7 18 -1 0.0374 -0.0554
-7 18 0 1.0369 0.0947
-7 18 1 -1.0381 -0.0102
-7 18 2 -2.7462 0.0230
-7 18 3 0.7314 -0.1046
-7 18 4 0.8390 -0.1190
-7 18 5 0.4061 0.1784
-7 18 6 -0.6316 -0.2386
-7 18 7 0.2218 -0.0372
-7 18 8 4.2150 0.0681
-7 18 9 -0.8926 -0.1493
-7 18 10 -1.9609 0.4425
-7 18 11 1.0450 0.2287
-7 18 12 -0.5431 -0.2715
-7 18 13 -1.6949 0.8151
-7 19 -6 -0.1419 0.3027
-7 19 -5 -0.6461 0.0757
-7 19 -4 0.1888 0.0005
-7 19 -3 0.5135 0.1260
-7 19 -2 0.3626 -0.0358
-7 19 -1 -1.1652 -0.0682
-7 19 0 -0.1627 -0.0211
-7 19 1 0.2063 -0.0833
-7 19 2 0.2158 0.0723
-7 19 3 -1.1916 0.2352
-7 19 4 -1.3428 -0.1810
-7 19 5 0.0318 -0.2125
-7 19 6 -1.4278 -0.1393
-7 19 7 -0.1759 0.0259
-7 19 8 -2.4158 -0.2596
-7 19 9 -0.4149 -0.4467
-7 19 10 1.2891 0.5045
-7 19 11 0.1595 -0.7356
-7 19 12 -0.3668 -0.6058
-7 20 -6 -0.1033 -0.1740
-7 20 -5 0.9979 0.1825
-7 20 -4 0.4335 0.1525
-7 20 -3 -1.5574 -0.3970
-7 20 -2 1.2260 -0.0023
-7 20 -1 0.0961 0.4440
-7 20 0 -0.8452 -0.1735
-7 20 1 0.7264 0.0026
-7 20 2 2.7132 0.0843
-7 20 3 -0.8627 -0.3871
-7 20 4 0.9160 0.0198
-7 20 5 1.5254 -0.1867
-7 20 6 0.6818 0.0679
-7 20 7 1.1070 0.2675
-7 20 8 -4.7253 -0.1125
-7 20 9 0.9500 0.1856
-7 20 10 3.9342 0.3283
-7 21 -6 0.7956 -0.2267
-7 21 -5 1.2816 -0.5968
-7 21 -4 0.5912 -0.0176
-7 21 -3 -1.2264 0.4155
-7 21 -2 -0.7331 0.5207
-7 21 -1 1.2376 0.2488
-7 21 0 0.5042 -0.5879
-7 21 1 -0.2511 -0.3693
-7 21 2 0.4429 0.3878
-7 21 3 0.0291 -0.1754
-7 21 4 0.7454 0.0633
-7 21 5 -1.4178 0.6123
-7 21 6 -1.0679 -0.0538
-7 21 7 1.4947 0.1720
-7 21 8 1.8066 -0.6044
-7 22 -4 0.1792 -0.3311
-7 22 -3 1.5452 -0.1937
-7 22 -2 -0.7628 -0.7015
-7 22 -1 1.1354 -0.3082
-7 22 0 -0.1007 0.6268
-7 22 1 -0.8281 -0.0342
-7 22 2 -1.7120 0.5830
-7 22 3 1.0446 0.3518
-7 22 4 -0.8515 -0.4175
-7 22 5 -1.4234 0.3518
-7 22 6 0.1076 -0.2021
-6 0 -4 2.7114 -4.8527
-6 0 -2 4.7881 -1.3188
-6 0 0 -16.0063 -0.3142
-6 0 2 4.1101 -1.1438
-6 0 4 16.0726 -0.3749
-6 0 6 -1.7419 -0.5465
-6 0 8 -2.5036 -0.3077
-6 0 10 -3.4988 -0.0817
-6 0 12 3.8422 -0.0560
-6 0 14 -0.4716 0.1006
-6 0 16 1.0001 0.1560
-6 0 18 0.9001 0.2969
-6 0 20 -2.3758 0.4280
-6 1 -5 -2.1599 1.2813
-6 1 -4 -1.7383 -0.3562
-6 1 -3 -1.4474 0.8927
-6 1 -2 -0.3129 -0.5341
-6 1 -1 1.9240 0.1381
-6 1 0 8.0538 -0.0900
-6 1 1 7.7389 0.1813
-6 1 2 -17.6647 0.0850
-6 1 3 -8.8909 0.1499
-6 1 4 8.8130 0.1918
-6 1 5 -1.5081 0.2748
-6 1 6 3.8890 -0.1297
-6 1 7 -0.3081 0.3093
-6 1 8 2.0935 -0.0079
-6 1 9 3.6289 -0.0006
-6 1 10 -3.1337 -0.0430
-6 1 11 -0.4641 -0.0622
-6 1 12 -1.1860 -0.0498
-6 1 13 -1.5850 -0.0806
-6 1 14 0.5985 -0.0781
-6 1 15 0.5690 -0.0983
-6 1 16 -2.0567 -0.0727
-6 1 17 0.2066 0.1001
-6 1 18 0.9731 0.1096
-6 1 19 0.6247 -0.1521
-6 1 20 -2.9040 -0.0268
-6 2 -5 1.4021 0.0010
-6 2 -4 -0.2781 2.9278
-6 2 -3 -1.8487 0.5980
-6 2 -2 -4.0969 0.8084
-6 2 -1 -6.4015 0.4184
-6 2 0 7.4867 0.2987
-6 2 1 8.6037 0.0516
-6 2 2 -1.6857 0.7101
-6 2 3 7.2958 -0.0382
-6 2 4 -10.7191 0.5397
-6 2 5 -6.2286 -0.1900
-6 2 6 3.1793 0.3681
-6 2 7 -3.1685 0.0815
-6 2 8 0.9120 0.1111
-6 2 9 -0.7909 -0.0516
-6 2 10 0.5542 0.1025
-6 2 11 4.7076 -0.0429
-6 2 12 -1.3565 0.1413
-6 2 13 -1.3532 0.0655
-6 2 14 0.9320 -0.0933
-6 2 15 -0.6445 0.3350
-6 2 16 -0.7361 -0.0095
-6 2 17 0.7142 0.1977
-6 2 18 -1.2410 -0.0639
-6 2 19 -0.7301 0.3121
-6 2 20 1.1748 -0.3358
-6 3 -5 4.2404 -1.3000
-6 3 -4 2.6268 -0.1983
-6 3 -3 0.7716 -0.9419
-6 3 -2 7.8588 -0.6044
-6 3 -1 0.3590 -0.4456
-6 3 0 -9.2621 -0.0972
-6 3 1 -16.7674 -0.4561
-6 3 2 6.5396 -0.2892
-6 3 3 18.4695 -0.3742
-6 3 4 -8.5263 -0.2274
-6 3 5 0.8280 -0.3981
-6 3 6 1.1529 0.0085
-6 3 7 0.4446 -0.2873
-6 3 8 0.8065 -0.1137
-6 3 9 -6.3809 -0.0559
-6 3 10 -0.5882 0.2293
-6 3 11 1.0663 -0.0043
-6 3 12 -0.8204 0.1107
-6 3 13 2.1030 -0.0637
-6 3 14 0.5613 0.0643
-6 3 15 -0.8344 0.2038
-6 3 16 3.4806 0.1440
-6 3 17 -1.0011 -0.1891
-6 3 18 -1.3616 -0.3370
-6 3 19 0.0456 0.0942
-6 3 20 1.4609 -0.0913
-6 4 -5 0.7785 -0.1295
-6 4 -4 -1.3837 -0.9296
-6 4 -3 -4.3197 0.5075
-6 4 -2 0.8483 -0.2033
-6 4 -1 6.8996 0.2860
-6 4 0 6.1556 -0.0599
-6 4 1 -7.2239 0.1660
-6 4 2 -0.9104 -0.1464
-6 4 3 -5.5657 0.1987
-6 4 4 1.0994 -0.1991
-6 4 5 7.1295 0.2933
-6 4 6 -2.7828 -0.1288
-6 4 7 0.6040 -0.0022
-6 4 8 0.7427 0.0066
-6 4 9 2.4385 0.0755
-6 4 10 3.7814 0.1188
-6 4 11 -4.3662 0.0540
-6 4 12 -2.7574 -0.0491
-6 4 13 2.3540 -0.0148
-6 4 14 -1.1882 0.1755
-6 4 15 -0.9758 -0.0962
-6 4 16 -0.2495 -0.0371
-6 4 17 -1.1335 -0.1859
-6 4 18 0.4950 -0.1462
-6 4 19 0.9112 0.0024
-6 4 20 -0.1191 0.6462
-6 5 -5 -0.7216 0.1398
-6 5 -4 -2.3535 -0.0755
-6 5 -3 2.1542 0.0563
-6 5 -2 -8.8761 -0.0075
-6 5 -1 -7.2093 0.3108
-6 5 0 6.0562 -0.1545
-6 5 1 12.0884 0.2104
-6 5 2 2.4199 -0.0481
-6 5 3 -14.5708 0.1955
-6 5 4 5.6513 -0.0270
-6 5 5 2.8666 0.0181
-6 5 6 -3.3198 -0.1042
-6 5 7 -1.6045 0.0357
-6 5 8 -1.8652 0.0131
-6 5 9 4.4758 -0.0442
-6 5 10 3.0504 -0.2501
-6 5 11 -1.6411 -0.0881
-6 5 12 0.8492 -0.1976
-6 5 13 1.6227 -0.0929
-6 5 14 -0.9846 -0.1040
-6 5 15 -0.1357 -0.1597
-6 5 16 -3.4487 -0.1309
-6 5 17 3.0921 0.0143
-6 5 18 1.4161 0.1442
-6 5 19 -1.1228 0.2822
-6 5 20 -0.0224 0.0081
-6 6 -5 -2.2260 0.0739
-6 6 -4 -2.2713 0.3071
-6 6 -3 10.4806 -0.2246
-6 6 -2 4.2860 0.1038
-6 6 -1 -3.7856 -0.0128
-6 6 0 -8.7044 -0.0217
-6 6 1 2.9992 -0.0600
-6 6 2 1.6895 0.0939
-6 6 3 -1.3288 0.0740
-6 6 4 2.3355 0.0820
-6 6 5 -3.7711 -0.0977
-6 6 6 0.8664 0.2821
-6 6 7 2.1711 0.0991
-6 6 8 0.0367 -0.0188
-6 6 9 -4.5499 -0.1112
-6 6 10 -4.9083 -0.0819
-6 6 11 1.7552 0.0224
-6 6 12 4.0006 -0.1447
-6 6 13 -2.4266 0.0062
-6 6 14 -0.7663 -0.1268
-6 6 15 2.6700 -0.0728
-6 6 16 1.6243 0.1455
-6 6 17 1.6310 0.0736
-6 6 18 -0.2583 -0.0738
-6 6 19 -1.7883 -0.0081
-6 6 20 -0.4677 -0.9027
-6 7 -5 -2.2107 0.0554
-6 7 -4 -1.6110 0.0732
-6 7 -3 -3.0317 0.1795
-6 7 -2 2.9253 0.0092
-6 7 -1 8.0726 0.0307
-6 7 0 -1.8262 0.0599
-6 7 1 -3.9245 -0.0304
-6 7 2 -2.7402 0.0224
-6 7 3 7.3193 0.0386
-6 7 4 -0.9264 0.0600
-6 7 5 -3.9133 0.0629
-6 7 6 0.0013 0.1871
-6 7 7 1.1629 0.0686
-6 7 8 3.3572 -0.0315
-6 7 9 -1.8910 0.1215
-6 7 10 -2.6055 0.1743
-6 7 11 1.6885 0.1743
-6 7 12 1.4970 0.0936
-6 7 13 -3.3974 0.2342
-6 7 14 0.3698 0.0586
-6 7 15 0.1570 0.0931
-6 7 16 2.4563 0.0881
-6 7 17 -3.0770 0.2457
-6 7 18 -1.1518 0.1832
-6 7 19 1.9663 -0.2338
-6 7 20 -0.7380 0.0787
-6 8 -5 2.4443 -0.0033
-6 8 -4 6.8570 0.2951
-6 8 -3 -8.8220 -0.0742
-6 8 -2 -6.9153 -0.0658
-6 8 -1 2.3959 -0.0726
-6 8 0 3.9117 -0.0877
-6 8 1 -2.5451 -0.0820
-6 8 2 -1.7076 -0.2441
-6 8 3 3.1551 -0.1098
-6 8 4 -0.9581 -0.1431
-6 8 5 2.6005 -0.1705
-6 8 6 1.0892 -0.2241
-6 8 7 -2.8155 -0.1803
-6 8 8 -1.8350 -0.0974
-6 8 9 3.4280 0.0333
-6 8 10 4.0898 -0.0175
-6 8 11 -0.8561 0.1578
-6 8 12 -3.5239 0.1910
-6 8 13 1.3984 0.0182
-6 8 14 2.6060 0.0366
-6 8 15 -3.5631 0.1088
-6 8 16 -1.6645 -0.0932
-6 8 17 -2.9281 0.2469
-6 8 18 -2.2270 0.0817
-6 8 19 3.3609 -0.6377
-6 9 -5 1.3964 -0.4037
-6 9 -4 3.1607 -0.0432
-6 9 -3 1.6398 -0.4253
-6 9 -2 1.8926 0.0523
-6 9 -1 -3.3163 -0.0591
-6 9 0 -0.2946 0.1009
-6 9 1 -0.0006 -0.0056
-6 9 2 1.4447 0.1675
-6 9 3 -3.2649 -0.0258
-6 9 4 -3.5117 0.0029
-6 9 5 1.2922 -0.0620
-6 9 6 3.9407 -0.0073
-6 9 7 1.3672 0.1275
-6 9 8 -3.3012 0.0829
-6 9 9 0.5115 -0.0753
-6 9 10 1.6137 0.0677
-6 9 11 -1.7120 -0.1961
-6 9 12 -1.4890 -0.0224
-6 9 13 2.8394 -0.0488
-6 9 14 -0.2220 -0.0692
-6 9 15 -0.2832 -0.0503
-6 9 16 0.2703 -0.0325
-6 9 17 2.3536 -0.4271
-6 9 18 1.6301 -0.0601
-6 9 19 -0.3503 0.2877
-6 10 -5 -0.9917 -0.0249
-6 10 -4 -7.8540 -0.0319
-6 10 -3 3.9448 0.0736
-6 10 -2 5.3402 -0.0272
-6 10 -1 -2.4081 0.0026
-6 10 0 -0.3996 0.0686
-6 10 1 3.2216 0.0998
-6 10 2 2.3187 0.1758
-6 10 3 0.1358 -0.0570
-6 10 4 -0.1348 0.0487
-6 10 5 -2.6721 0.1068
-6 10 6 -3.0001 -0.0218
-6 10 7 0.1713 -0.0484
-6 10 8 2.5334 -0.1056
-6 10 9 -1.0984 -0.0261
-6 10 10 -2.7690 0.0529
-6 10 11 0.3278 -0.3989
-6 10 12 3.4419 -0.1572
-6 10 13 -1.0520 -0.1261
-6 10 14 -3.3444 -0.1466
-6 10 15 4.1708 -0.0877
-6 10 16 1.2471 -0.2476
-6 10 17 0.2370 -0.4403
-6 10 18 3.0848 0.1836
-6 10 19 -1.8403 0.7676
-6 11 -5 -0.2368 0.0936
-6 11 -4 -2.4736 0.0871
-6 11 -3 1.2134 0.0816
-6 11 -2 -3.1987 0.0860
-6 11 -1 -1.6486 0.1950
-6 11 0 0.6437 -0.1335
-6 11 1 0.6265 0.0778
-6 11 2 -2.2419 -0.1432
-6 11 3 0.2259 0.1390
-6 11 4 4.3774 0.0279
-6 11 5 3.7378 0.1939
-6 11 6 -4.3081 0.0573
-6 11 7 -2.6260 -0.0120
-6 11 8 3.3334 0.0677
-6 11 9 -0.8544 -0.0249
-6 11 10 -1.7259 -0.0727
-6 11 11 0.9176 0.0864
-6 11 12 1.2728 0.0051
-6 11 13 -2.1719 -0.0091
-6 11 14 -0.8455 0.1835
-6 11 15 2.3911 -0.0186
-6 11 16 -1.0252 -0.0373
-6 11 17 -3.0062 0.6275
-6 11 18 -1.7014 0.1165
-6 12 -5 0.2898 -0.0208
-6 12 -4 4.8692 0.1012
-6 12 -3 0.4406 -0.0232
-6 12 -2 -2.7154 0.1251
-6 12 -1 2.4615 -0.0681
-6 12 0 0.9602 -0.3064
-6 12 1 -2.5778 -0.0438
-6 12 2 -1.6980 -0.0541
-6 12 3 -2.7853 -0.0305
-6 12 4 -1.4652 -0.0492
-6 12 5 2.3795 0.0238
-6 12 6 1.1972 0.0278
-6 12 7 1.4765 0.0621
-6 12 8 -0.6522 0.1533
-6 12 9 0.7428 -0.0240
-6 12 10 1.9729 0.1133
-6 12 11 -0.3662 0.1320
-6 12 12 -2.6562 0.1968
-6 12 13 0.9919 0.1594
-6 12 14 2.5856 0.1935
-6 12 15 -2.7778 0.1207
-6 12 16 -2.1175 0.2125
-6 12 17 1.4864 0.0147
-6 12 18 1.2538 0.1205
-6 13 -5 -0.6587 -0.0238
-6 13 -4 0.5284 -0.1052
-6 13 -3 -2.5300 0.1172
-6 13 -2 1.4036 -0.0067
-6 13 -1 4.0420 -0.0168
-6 13 0 -1.5250 0.0631
-6 13 1 -2.1450 0.0293
-6 13 2 4.6967 0.1333
-6 13 3 2.6067 -0.2090
-6 13 4 -2.0267 0.0065
-6 13 5 -5.0421 -0.2133
-6 13 6 1.6847 -0.0491
-6 13 7 3.3239 -0.0506
-6 13 8 -4.1166 0.0182
-6 13 9 -0.1168 0.1068
-6 13 10 1.9045 -0.0357
-6 13 11 0.5937 -0.0579
-6 13 12 -0.2922 0.2460
-6 13 13 0.5207 -0.0064
-6 13 14 1.0428 0.1268
-6 13 15 -2.1322 0.1512
-6 13 16 0.8361 -0.0133
-6 13 17 1.6163 -0.4046
-6 14 -5 0.3255 -0.0037
-6 14 -4 -1.3945 -0.0810
-6 14 -3 -1.5186 -0.1602
-6 14 -2 0.7340 -0.1459
-6 14 -1 -0.7421 -0.0554
-6 14 0 -3.1143 0.1196
-6 14 1 1.3311 -0.0141
-6 14 2 0.5672 0.0317
-6 14 3 0.2609 0.0264
-6 14 4 3.0916 -0.0510
-6 14 5 -1.7061 -0.1589
-6 14 6 0.9993 0.0523
-6 14 7 0.6581 -0.1258
-6 14 8 -2.4628 -0.1404
-6 14 9 -0.4323 0.0742
-6 14 10 -0.9094 -0.1441
-6 14 11 -1.0049 0.1318
-6 14 12 1.5002 -0.1955
-6 14 13 -1.4415 -0.2356
-6 14 14 -1.0107 -0.1612
-6 14 15 0.6392 -0.2783
-6 14 16 1.9062 -0.3406
-6 15 -5 -0.3258 -0.1207
-6 15 -4 0.0734 0.1767
-6 15 -3 2.8758 -0.0726
-6 15 -2 0.0963 0.1744
-6 15 -1 -2.7217 -0.0741
-6 15 0 0.9860 0.0668
-6 15 1 4.3813 0.0657
-6 15 2 -4.3711 0.0436
-6 15 3 -3.7674 0.2033
-6 15 4 1.5253 0.0484
-6 15 5 2.7921 0.1892
-6 15 6 -0.2142 0.0450
-6 15 7 -2.9045 -0.0042
-6 15 8 2.6627 -0.1963
-6 15 9 2.4489 -0.0706
-6 15 10 -0.9427 0.0223
-6 15 11 -0.9930 -0.1409
-6 15 12 0.1823 -0.2390
-6 15 13 -0.7352 -0.2295
-6 15 14 0.4463 -0.5636
-6 15 15 0.6437 0.1405
-6 15 16 -2.3600 0.2726
-6 16 -5 -0.8218 -0.0240
-6 16 -4 -0.3009 0.0022
-6 16 -3 0.2747 -0.0024
-6 16 -2 -0.9674 0.0004
-6 16 -1 -0.2992 -0.0315
-6 16 0 2.1470 0.0093
-6 16 1 0.8323 -0.0529
-6 16 2 -0.8074 -0.1628
-6 16 3 0.2969 -0.0243
-6 16 4 -2.6493 0.0710
-6 16 5 1.1086 0.0627
-6 16 6 -1.7045 -0.0442
-6 16 7 -2.2777 0.2917
-6 16 8 3.4343 -0.0419
-6 16 9 -0.1918 0.0269
-6 16 10 -1.3363 0.3394
-6 16 11 2.4877 -0.2402
-6 16 12 0.4565 -0.1558
-6 16 13 1.3309 -0.0055
-6 16 14 1.4231 0.5990
-6 16 15 0.5390 0.5977
-6 17 -5 0.2721 0.1599
-6 17 -4 1.6631 -0.1737
-6 17 -3 -1.6358 0.0431
-6 17 -2 -0.3286 0.2185
-6 17 -1 1.4196 0.1332
-6 17 0 -0.4725 -0.1445
-6 17 1 -2.8565 -0.1325
-6 17 2 2.7839 -0.2378
-6 17 3 3.3030 -0.0222
-6 17 4 -0.8180 0.0396
-6 17 5 -0.8209 -0.1712
-6 17 6 -0.3092 0.0509
-6 17 7 2.1556 0.2011
-6 17 8 -0.9050 -0.0614
-6 17 9 -2.7963 0.1042
-6 17 10 -0.0425 0.0851
-6 17 11 0.9584 0.1544
-6 17 12 -2.0004 0.2814
-6 17 13 0.0852 0.7181
-6 17 14 -0.2192 0.7462
-6 18 -5 -0.6165 -0.0226
-6 18 -4 1.3892 0.0728
-6 18 -3 -0.0297 -0.0570
-6 18 -2 0.3836 -0.0199
-6 18 -1 0.6043 -0.1230
-6 18 0 -0.5258 -0.0013
-6 18 1 -2.8645 0.4046
-6 18 2 -0.0443 0.0642
-6 18 3 0.5716 -0.0263
-6 18 4 1.7116 0.0231
-6 18 5 -0.9572 -0.1126
-6 18 6 1.7305 -0.0193
-6 18 7 3.1493 -0.3016
-6 18 8 -2.3188 -0.1106
-6 18 9 -0.3622 0.2855
-6 18 10 1.3254 -0.2618
-6 18 11 -0.6204 0.0251
-6 18 12 -1.2299 0.5303
-6 18 13 -0.7408 0.0467
-6 19 -5 0.2556 -0.1011
-6 19 -4 -0.6509 0.1116
-6 19 -3 0.3564 -0.0938
-6 19 -2 0.3752 -0.2175
-6 19 -1 -1.1567 0.0558
-6 19 0 0.4142 -0.0736
-6 19 1 1.3914 0.2922
-6 19 2 -1.8231 0.1194
-6 19 3 -1.7691 -0.0326
-6 19 4 -0.0014 -0.0158
-6 19 5 -1.0236 0.0451
-6 19 6 0.1015 -0.0011
-6 19 7 -2.4189 -0.1776
-6 19 8 0.0719 -0.0340
-6 19 9 2.3515 -0.1389
-6 19 10 -0.2796 -0.3328
-6 19 11 -0.7385 -0.2160
-6 19 12 1.3953 -0.0501
-6 20 -5 0.2893 0.1683
-6 20 -4 -2.0557 -0.0149
-6 20 -3 -1.2460 0.1648
-6 20 -2 0.9050 -0.0764
-6 20 -1 -0.5442 -0.0777
-6 20 0 -0.2222 -0.1059
-6 20 1 3.8283 -0.1938
-6 20 2 -0.5344 -0.1729
-6 20 3 0.5490 -0.0926
-6 20 4 0.3251 0.1037
-6 20 5 0.5785 0.2956
-6 20 6 0.0477 0.0588
-6 20 7 -3.0388 0.0423
-6 20 8 1.2206 0.3715
-6 20 9 2.0015 0.2820
-6 20 10 -0.4778 -0.2780
-6 20 11 -0.7353 0.0546
-6 21 -5 0.3544 -0.1635
-6 21 -4 0.9010 -0.1311
-6 21 -3 -0.6262 0.5082
-6 21 -2 0.3507 0.2598
-6 21 -1 0.9359 -0.2583
-6 21 0 -0.8989 0.1291
-6 21 1 0.1619 -0.3374
-6 21 2 0.3188 -0.0539
-6 21 3 -0.2430 -0.0632
-6 21 4 -1.3180 -0.0213
-6 21 5 0.3721 -0.1746
-6 21 6 0.5479 0.0586
-6 21 7 2.1314 -0.3138
-6 21 8 0.0046 -0.2259
-6 21 9 -1.3787 0.2845
-6 22 -5 -0.2509 -0.0982
-6 22 -4 1.8188 -0.1972
-6 22 -3 0.9108 -0.5213
-6 22 -2 0.2138 -0.0405
-6 22 -1 0.0303 0.2534
-6 22 0 0.1908 0.5882
-6 22 1 -2.6950 0.3920
-6 22 2 1.7546 -0.1479
-6 22 3 -0.4349 0.1833
-6 22 4 -0.8510 -0.0170
-6 22 5 0.9098 -0.3312
-6 22 6 -1.2692 0.5769
-6 22 7 0.7528 0.2183
-6 23 -2 -0.4572 -0.2199
-6 23 -1 -2.1701 -0.7121
-6 23 0 0.9745 0.0189
-6 23 1 -2.0954 0.5238
-6 23 2 0.4220 -0.5417
-6 23 3 1.2130 0.7526
-6 23 4 1.3212 -0.3129
-5 0 -3 2.0957 -2.6728
-5 0 -1 -6.8458 0.4416
-5 0 1 -14.3073 -0.0540
-5 0 3 38.8347 -0.3619
-5 0 5 -5.8019 -0.2354
-5 0 7 -0.3268 -0.3228
-5 0 9 -6.8515 -0.0444
-5 0 11 3.8304 -0.2917
-5 0 13 1.6588 -0.1867
-5 0 15 -1.0169 0.0864
-5 0 17 2.0031 0.1018
-5 0 19 -1.8647 0.2327
-5 0 21 1.9281 0.6128
-5 1 -4 -1.2177 1.4114
-5 1 -3 1.3177 -0.5681
-5 1 -2 -0.1297 0.4064
-5 1 -1 8.9291 -0.4900
-5 1 0 11.7849 -0.2320
-5 1 1 -20.2701 0.1408
-5 1 2 -9.9531 -0.0792
-5 1 3 -0.9462 -0.2165
-5 1 4 -4.9501 0.0218
-5 1 5 10.5398 0.0716
-5 1 6 0.7764 0.1342
-5 1 7 2.8216 -0.1483
-5 1 8 2.2640 0.0014
-5 1 9 -1.2133 -0.1359
-5 1 10 1.1250 0.0081
-5 1 11 -3.0032 -0.0246
-5 1 12 -2.5795 0.2523
-5 1 13 2.6247 -0.1384
-5 1 14 0.7856 0.1333
-5 1 15 -3.2839 -0.1238
-5 1 16 0.2895 0.1981
-5 1 17 0.8994 0.1105
-5 1 18 0.2932 -0.0092
-5 1 19 0.3549 -0.0275
-5 1 20 0.1983 -0.2277
-5 1 21 -1.0032 -0.1895
-5 2 -4 -3.0431 0.4865
-5 2 -3 0.0308 1.5503
-5 2 -2 -6.6407 0.7356
-5 2 -1 -2.3332 -0.1309
-5 2 0 5.7190 0.2023
-5 2 1 12.2043 0.2230
-5 2 2 16.7887 0.1247
-5 2 3 -28.2872 0.4907
-5 2 4 -8.5039 0.1019
-5 2 5 7.6233 0.3293
-5 2 6 -4.1005 0.0283
-5 2 7 -0.7589 0.2662
-5 2 8 -3.0020 0.1776
-5 2 9 3.0187 0.1637
-5 2 10 5.9678 0.1282
-5 2 11 -1.4583 0.2689
-5 2 12 -1.4976 0.0593
-5 2 13 -0.5902 0.1606
-5 2 14 -1.0233 0.1990
-5 2 15 0.8613 0.0107
-5 2 16 0.3645 -0.0949
-5 2 17 -2.1985 0.0742
-5 2 18 -0.9315 -0.1035
-5 2 19 1.0384 -0.1411
-5 2 20 1.0467 0.0190
-5 2 21 -1.0342 -0.1886
-5 3 -4 -2.3033 -1.1626
-5 3 -3 6.9178 -0.8488
-5 3 -2 5.1241 -0.6054
-5 3 -1 -6.4000 -0.4692
-5 3 0 -23.2445 -0.2384
-5 3 1 4.9000 -0.1901
-5 3 2 20.0334 -0.2744
-5 3 3 -3.8281 -0.3187
-5 3 4 7.8575 -0.1956
-5 3 5 -2.1831 -0.1062
-5 3 6 -2.5743 -0.3060
-5 3 7 1.5004 -0.0384
-5 3 8 -3.0971 -0.0878
-5 3 9 -1.6506 0.0372
-5 3 10 -2.2014 -0.1330
-5 3 11 -0.8563 -0.0019
-5 3 12 4.6114 -0.2938
-5 3 13 -0.1482 0.1795
-5 3 14 -1.5520 -0.1028
-5 3 15 3.8136 0.1512
-5 3 16 -0.9578 -0.2363
-5 3 17 -1.0034 -0.1695
-5 3 18 0.1336 0.0260
-5 3 19 -0.1216 0.2141
-5 3 20 0.5435 -0.0385
-5 4 -4 -0.9521 0.4335
-5 4 -3 -2.0308 -0.5823
-5 4 -2 2.9268 0.5779
-5 4 -1 13.9259 0.1758
-5 4 0 -1.7247 0.1602
-5 4 1 -6.7284 0.0557
-5 4 2 -16.1130 0.1611
-5 4 3 9.4658 -0.1915
-5 4 4 9.7709 0.1712
-5 4 5 -7.4525 -0.2365
-5 4 6 1.0365 -0.1189
-5 4 7 1.7947 -0.1505
-5 4 8 4.9121 -0.0181
-5 4 9 2.3967 0.0132
-5 4 10 -6.1813 -0.0767
-5 4 11 -2.5255 -0.2009
-5 4 12 3.2253 -0.0311
-5 4 13 -1.2944 -0.0186
-5 4 14 -1.1052 -0.1511
-5 4 15 -1.1910 -0.0694
-5 4 16 0.3731 -0.0268
-5 4 17 2.1252 -0.2087
-5 4 18 -0.1810 0.1022
-5 4 19 -0.9571 0.2180
-5 4 20 0.9082 0.0764
-5 5 -4 8.3793 -0.0066
-5 5 -3 -6.5643 0.1143
-5 5 -2 -13.4784 0.2898
-5 5 -1 2.1772 -0.0504
-5 5 0 15.8168 0.2759
-5 5 1 5.1134 -0.0873
-5 5 2 -15.9233 0.2606
-5 5 3 5.7039 0.1476
-5 5 4 -2.0525 0.1195
-5 5 5 -2.5995 0.1165
-5 5 6 2.3761 0.1331
-5 5 7 -2.9691 -0.0024
-5 5 8 0.2487 0.0855
-5 5 9 3.0450 -0.0031
-5 5 10 2.2772 0.0470
-5 5 11 2.7097 -0.0729
-5 5 12 -1.6294 0.1429
-5 5 13 -1.1205 -0.0924
-5 5 14 2.1634 0.1153
-5 5 15 -3.4265 -0.0920
-5 5 16 1.5781 0.0610
-5 5 17 0.6959 0.0913
-5 5 18 -0.3949 0.1598
-5 5 19 0.9150 -0.1482
-5 5 20 0.0034 0.2340
-5 6 -4 6.8801 -0.1095
-5 6 -3 3.8880 0.4290
-5 6 -2 1.7880 -0.2582
-5 6 -1 -11.2602 -0.2268
-5 6 0 -2.4893 -0.0945
-5 6 1 2.9856 -0.0920
-5 6 2 4.8445 -0.1093
-5 6 3 0.1094 0.0144
-5 6 4 -5.6833 -0.1661
-5 6 5 2.5223 0.2752
-5 6 6 2.5674 0.0785
-5 6 7 0.8201 0.1323
-5 6 8 -6.5137 -0.1502
-5 6 9 -4.8462 -0.0884
-5 6 10 3.3954 0.0209
-5 6 11 3.7917 0.0343
-5 6 12 -4.6065 0.0354
-5 6 13 0.1835 -0.0183
-5 6 14 3.9526 -0.0149
-5 6 15 1.8616 0.0394
-5 6 16 -0.0947 0.1419
-5 6 17 -2.2710 0.1877
-5 6 18 -0.5031 -0.1738
-5 6 19 0.0599 -0.1569
-5 6 20 -1.6762 -0.3589
-5 7 -4 -8.8085 0.1855
-5 7 -3 -1.2678 -0.0167
-5 7 -2 13.7291 0.0486
-5 7 -1 1.1141 0.1324
-5 7 0 -6.3256 0.0209
-5 7 1 -3.3024 0.1457
-5 7 2 8.9816 -0.1268
-5 7 3 -2.2172 0.1096
-5 7 4 -1.4046 -0.0209
-5 7 5 0.1645 0.0463
-5 7 6 -2.4278 0.0483
-5 7 7 3.3156 0.1319
-5 7 8 2.1389 0.0079
-5 7 9 -0.9420 0.1555
-5 7 10 -1.4825 0.1207
-5 7 11 -1.2123 0.1372
-5 7 12 -1.1057 0.0769
-5 7 13 1.3540 -0.0921
-5 7 14 -1.8681 0.0401
-5 7 15 1.0250 0.0787
-5 7 16 -1.0889 0.2014
-5 7 17 -0.0341 0.0224
-5 7 18 1.6363 -0.4259
-5 7 19 -0.9084 0.0619
-5 7 20 -2.5064 0.0256
-5 8 -4 -5.5348 -0.2303
-5 8 -3 -5.1995 -0.0617
-5 8 -2 -1.2322 -0.0290
-5 8 -1 3.2541 -0.1568
-5 8 0 -0.1253 -0.0880
-5 8 1 -1.5325 -0.2162
-5 8 2 0.8798 -0.1282
-5 8 3 -2.9022 -0.1129
-5 8 4 3.0946 -0.1196
-5 8 5 3.4556 -0.2681
-5 8 6 -2.4602 -0.1916
-5 8 7 -4.4225 -0.2471
-5 8 8 3.8361 0.0459
-5 8 9 4.3785 -0.0460
-5 8 10 -1.5478 -0.0096
-5 8 11 -3.0790 -0.0457
-5 8 12 3.4672 -0.0148
-5 8 13 1.6072 -0.0684
-5 8 14 -4.7007 0.0730
-5 8 15 -2.0003 -0.1371
-5 8 16 -1.0608 0.0275
-5 8 17 0.4495 -0.1212
-5 8 18 2.3140 -0.2228
-5 8 19 1.6177 -0.1307
-5 9 -4 5.0973 -0.5303
-5 9 -3 5.3145 0.0792
-5 9 -2 -6.7979 -0.0465
-5 9 -1 -1.4371 0.0083
-5 9 0 2.3861 0.2389
-5 9 1 0.6429 0.1103
-5 9 2 -4.5023 0.1045
-5 9 3 -1.8978 0.0172
-5 9 4 -0.2520 0.1391
-5 9 5 2.5415 -0.0375
-5 9 6 3.1984 0.0275
-5 9 7 -1.9636 -0.0533
-5 9 8 -1.8669 0.0450
-5 9 9 -0.3724 -0.0435
-5 9 10 0.1053 -0.1108
-5 9 11 0.3980 -0.1000
-5 9 12 1.5312 -0.0292
-5 9 13 -1.5991 0.0996
-5 9 14 0.4929 -0.1189
-5 9 15 1.9734 -0.0026
-5 9 16 1.0359 -0.0664
-5 9 17 0.6621 0.0562
-5 9 18 -1.5867 0.4511
-5 9 19 -0.6909 -0.4187
-5 10 -4 2.8757 0.2160
-5 10 -3 3.4046 -0.0507
-5 10 -2 -1.7458 0.0631
-5 10 -1 0.9240 -0.0288
-5 10 0 3.6255 0.1432
-5 10 1 0.9658 0.2026
-5 10 2 -0.2502 0.0226
-5 10 3 4.6486 0.0561
-5 10 4 -1.6111 0.1402
-5 10 5 -6.8276 -0.0709
-5 10 6 -0.9341 0.1051
-5 10 7 5.5669 0.0589
-5 10 8 -0.8901 -0.0303
-5 10 9 -2.9299 0.0470
-5 10 10 0.8870 -0.1603
-5 10 11 3.2589 0.1189
-5 10 12 -1.8101 -0.1698
-5 10 13 -1.9225 0.0060
-5 10 14 4.7562 0.0297
-5 10 15 1.8509 -0.1252
-5 10 16 -1.2243 -0.1619
-5 10 17 0.3047 -0.0587
-5 10 18 -1.1303 0.2930
-5 10 19 0.6527 -0.2824
-5 11 -4 0.0279 0.2633
-5 11 -3 -5.0835 0.0199
-5 11 -2 0.1776 0.1526
-5 11 -1 0.8231 -0.0805
-5 11 0 -0.9916 -0.1293
-5 11 1 -1.3657 -0.1819
-5 11 2 -0.1507 -0.0205
-5 11 3 2.6469 -0.0080
-5 11 4 4.6835 0.1313
-5 11 5 -2.4303 0.1035
-5 11 6 -2.7133 0.0677
-5 11 7 2.2047 0.1319
-5 11 8 -0.5399 -0.0217
-5 11 9 -0.4990 0.0283
-5 11 10 -0.3479 0.0101
-5 11 11 -0.5863 0.0857
-5 11 12 -0.9729 0.0376
-5 11 13 0.8714 0.1912
-5 11 14 0.3824 0.0769
-5 11 15 -3.0881 -0.2299
-5 11 16 -1.6897 0.1124
-5 11 17 -0.3283 0.1019
-5 11 18 -0.1424 0.3324
-5 12 -4 -1.1234 -0.0731
-5 12 -3 -1.1260 0.1330
-5 12 -2 3.9077 -0.1642
-5 12 -1 -0.9134 -0.1027
-5 12 0 -4.3703 -0.0213
-5 12 1 0.7126 -0.1849
-5 12 2 -0.7841 -0.0783
-5 12 3 -5.8740 -0.1051
-5 12 4 -0.1282 -0.1271
-5 12 5 3.7186 0.1395
-5 12 6 3.6597 -0.0758
-5 12 7 -3.3770 0.1018
-5 12 8 -0.2216 -0.0938
-5 12 9 3.2374 0.0556
-5 12 10 -0.6833 0.1021
-5 12 11 -3.1437 0.0004
-5 12 12 1.2494 0.2780
-5 12 13 1.7428 -0.0688
-5 12 14 -3.5149 -0.2489
-5 12 15 -1.5651 0.2937
-5 12 16 3.0366 0.1871
-5 12 17 1.3175 0.5252
-5 12 18 2.5230 -0.3552
-5 13 -4 -2.9672 -0.0676
-5 13 -3 2.4538 0.0389
-5 13 -2 3.7040 -0.0970
-5 13 -1 -1.4150 0.1057
-5 13 0 -1.0947 0.1917
-5 13 1 4.1505 0.0900
-5 13 2 3.0000 0.0159
-5 13 3 -0.3027 0.0128
-5 13 4 -5.3439 -0.3317
-5 13 5 0.5874 -0.0708
-5 13 6 3.0672 -0.1407
-5 13 7 -4.7353 -0.0597
-5 13 8 0.8151 -0.0480
-5 13 9 2.1070 -0.0923
-5 13 10 0.3338 0.0066
-5 13 11 1.1097 0.0717
-5 13 12 -0.2726 -0.1837
-5 13 13 0.1213 -0.0490
-5 13 14 0.2573 0.0398
-5 13 15 2.7082 0.1872
-5 13 16 1.3434 -0.2300
-5 13 17 -2.8101 -0.1899
-5 14 -4 0.8620 -0.1544
-5 14 -3 -0.6254 -0.1244
-5 14 -2 -3.2059 -0.1403
-5 14 -1 -1.7240 0.0232
-5 14 0 3.4604 -0.0419
-5 14 1 -1.3338 0.0992
-5 14 2 -2.2710 0.1517
-5 14 3 5.8069 0.0409
-5 14 4 0.8058 0.0444
-5 14 5 -0.2991 -0.0239
-5 14 6 -1.9776 0.0313
-5 14 7 -0.6661 -0.1344
-5 14 8 1.6014 0.1278
-5 14 9 -2.0501 -0.0492
-5 14 10 -1.0282 0.0440
-5 14 11 2.1991 -0.0933
-5 14 12 -2.2287 -0.3028
-5 14 13 -1.0503 0.1647
-5 14 14 1.6071 0.0414
-5 14 15 -0.1126 -0.1887
-5 14 16 -0.9799 -0.4348
-5 14 17 1.3574 -0.9125
-5 15 -4 3.5844 -0.0296
-5 15 -3 -0.4864 0.2634
-5 15 -2 -2.8328 0.0427
-5 15 -1 1.2787 0.1560
-5 15 0 3.6704 -0.0437
-5 15 1 -4.9017 -0.0811
-5 15 2 -3.5701 0.0987
-5 15 3 0.8330 0.1859
-5 15 4 2.8184 0.2133
-5 15 5 -0.5180 0.0028
-5 15 6 -2.5255 0.1630
-5 15 7 4.9471 -0.1373
-5 15 8 0.6973 0.1296
-5 15 9 -3.1752 0.1089
-5 15 10 0.4678 -0.2852
-5 15 11 0.6079 -0.1704
-5 15 12 -0.0876 0.1400
-5 15 13 -0.2466 -0.2199
-5 15 14 -0.7096 0.1067
-5 15 15 -2.6495 0.2144
-5 15 16 -1.8097 0.3159
-5 16 -4 -1.4645 -0.0369
-5 16 -3 -0.4866 0.0662
-5 16 -2 1.9292 0.0293
-5 16 -1 1.7710 0.0066
-5 16 0 -0.7061 -0.0045
-5 16 1 0.1472 -0.2344
-5 16 2 2.5242 -0.1538
-5 16 3 -4.2610 0.0688
-5 16 4 -0.4546 -0.2083
-5 16 5 -0.5403 0.0823
-5 16 6 0.0429 0.1391
-5 16 7 2.7176 -0.1451
-5 16 8 -2.2410 0.1934
-5 16 9 -0.8850 0.1956
-5 16 10 2.8726 -0.1585
-5 16 11 -0.7051 0.1727
-5 16 12 1.9459 0.1471
-5 16 13 1.9551 0.2763
-5 16 14 -0.2583 0.4341
-5 16 15 1.5702 -0.2130
-5 17 -4 -2.0405 -0.0165
-5 17 -3 -0.3415 -0.0801
-5 17 -2 1.9630 0.0206
-5 17 -1 -0.9759 -0.1730
-5 17 0 -3.4576 -0.0085
-5 17 1 3.0806 -0.0178
-5 17 2 3.5486 -0.1030
-5 17 3 -0.5229 -0.1660
-5 17 4 -1.5387 -0.1052
-5 17 5 0.5168 0.0487
-5 17 6 0.9250 -0.1147
-5 17 7 -3.6618 -0.0500
-5 17 8 -0.8609 0.1613
-5 17 9 2.2522 -0.2103
-5 17 10 -0.1347 0.1476
-5 17 11 -2.6791 0.2312
-5 17 12 -0.5306 0.1716
-5 17 13 0.8802 0.1569
-5 17 14 -0.5388 -0.9634
-5 18 -4 0.8905 0.1891
-5 18 -3 0.5474 -0.0301
-5 18 -2 -0.9518 -0.1190
-5 18 -1 -0.2664 0.0293
-5 18 0 -1.3348 0.1810
-5 18 1 -0.3688 0.0433
-5 18 2 -0.3354 0.1309
-5 18 3 2.5841 -0.0553
-5 18 4 -0.9908 0.2214
-5 18 5 1.6606 -0.0574
-5 18 6 1.4602 -0.1633
-5 18 7 -2.3693 0.1886
-5 18 8 2.0478 -0.1938
-5 18 9 0.9962 -0.1948
-5 18 10 -1.6534 0.1729
-5 18 11 -0.1003 -0.1838
-5 18 12 -0.9543 -0.1375
-5 18 13 -1.3593 -0.8170
-5 19 -4 0.0313 0.0659
-5 19 -3 1.3680 -0.1398
-5 19 -2 -1.4718 -0.0312
-5 19 -1 0.0614 0.0638
-5 19 0 2.4431 0.1254
-5 19 1 -1.8993 -0.0724
-5 19 2 -1.9908 0.2488
-5 19 3 -0.2757 0.1520
-5 19 4 -0.6574 -0.0512
-5 19 5 -0.3834 -0.0443
-5 19 6 -0.2811 -0.1778
-5 19 7 1.6469 0.1914
-5 19 8 0.7005 -0.4899
-5 19 9 -1.0932 0.1096
-5 19 10 0.3889 0.0601
-5 19 11 1.4205 0.0105
-5 19 12 0.8353 -0.2818
-5 20 -4 -1.9640 -0.1575
-5 20 -3 0.7711 -0.1473
-5 20 -2 0.3833 0.0561
-5 20 -1 -1.1209 0.1015
-5 20 0 3.1179 -0.0585
-5 20 1 -0.4476 0.1090
-5 20 2 -0.2154 -0.1159
-5 20 3 -0.1620 0.0563
-5 20 4 2.0590 -0.0143
-5 20 5 -0.6720 0.1619
-5 20 6 -1.6760 -0.0051
-5 20 7 1.4999 0.1958
-5 20 8 -1.0106 0.4009
-5 20 9 -0.8484 0.0099
-5 20 10 -0.0891 0.0648
-5 20 11 0.4382 0.2835
-5 21 -4 0.2971 0.0126
-5 21 -3 -0.4040 0.2439
-5 21 -2 0.7085 0.1116
-5 21 -1 -0.4636 0.2141
-5 21 0 -0.5924 -0.5440
-5 21 1 0.5706 -0.1220
-5 21 2 -0.4618 -0.2888
-5 21 3 -1.2118 -0.3936
-5 21 4 1.4397 -0.0977
-5 21 5 0.4253 0.0416
-5 21 6 -0.6467 0.1702
-5 21 7 0.0753 -0.3441
-5 21 8 -0.4377 0.3983
-5 21 9 0.6417 -0.9141
-5 21 10 -0.3948 0.5157
-5 22 -4 1.2975 0.0334
-5 22 -3 0.0222 -0.0052
-5 22 -2 -0.4841 -0.3021
-5 22 -1 1.9175 0.0474
-5 22 0 -2.4553 0.1240
-5 22 1 1.7284 -0.3704
-5 22 2 0.9083 0.5949
-5 22 3 -0.7846 -0.0861
-5 22 4 -1.2726 0.1784
-5 22 5 -1.2270 0.2687
-5 22 6 0.1340 0.0142
-5 22 7 -0.5107 -0.2556
-5 22 8 -0.4400 -0.0086
-5 23 -3 -0.1074 -0.0226
-5 23 -2 -2.3128 -0.2790
-5 23 -1 0.5863 -0.0609
-5 23 0 -1.9058 0.6558
-5 23 1 0.0891 -0.2714
-5 23 2 2.2512 0.9472
-5 23 3 1.7557 -0.0498
-5 23 4 -0.5267 -0.2048
-5 23 5 -0.1420 0.0154
-4 0 -2 -4.5840 0.6244
-4 0 0 -30.9480 2.3044
-4 0 2 54.6988 0.2927
-4 0 4 -2.2253 0.6537
-4 0 6 0.9450 0.1748
-4 0 8 -9.1082 -0.0144
-4 0 10 2.5823 -0.1010
-4 0 12 3.3668 -0.2492
-4 0 14 -4.0356 -0.0534
-4 0 16 2.5195 -0.1085
-4 0 18 -0.5147 -0.0336
-4 0 20 0.2545 0.0337
-4 1 -3 -1.7788 0.4014
-4 1 -2 -0.4719 -0.8081
-4 1 -1 15.4997 -0.6747
-4 1 0 -6.7221 -0.1308
-4 1 1 -8.9303 -0.4077
-4 1 2 -30.3358 -0.2715
-4 1 3 -9.6244 -0.2080
-4 1 4 32.9069 0.1039
-4 1 5 1.1314 -0.1981
-4 1 6 -0.0390 -0.0063
-4 1 7 1.1362 0.1040
-4 1 8 1.1394 -0.2236
-4 1 9 3.3772 0.0908
-4 1 10 -5.4237 -0.0463
-4 1 11 -3.4091 0.1349
-4 1 12 2.9065 -0.0080
-4 1 13 0.8451 0.1705
-4 1 14 -2.8440 -0.1159
-4 1 15 0.3880 0.1448
-4 1 16 -0.5808 -0.0127
-4 1 17 -0.0774 -0.0699
-4 1 18 2.3358 -0.1255
-4 1 19 0.4081 -0.3805
-4 1 20 -0.7215 -0.2683
-4 1 21 -1.1973 -0.3993
-4 2 -3 -2.6998 0.8229
-4 2 -2 -5.4926 -0.2071
-4 2 -1 -1.7803 0.7390
-4 2 0 23.3449 -0.9416
-4 2 1 27.1786 0.3176
-4 2 2 -39.8947 -0.0990
-4 2 3 -8.4391 0.3597
-4 2 4 6.3636 -0.1937
-4 2 5 -9.5375 -0.0652
-4 2 6 -2.5640 0.0255
-4 2 7 -1.8715 0.1540
-4 2 8 4.3234 0.1080
-4 2 9 4.4555 0.1599
-4 2 10 -0.9862 0.0715
-4 2 11 0.2531 -0.0101
-4 2 12 -1.3831 0.3016
-4 2 13 -2.0442 -0.0702
-4 2 14 3.0475 0.1126
-4 2 15 0.4095 -0.1548
-4 2 16 -2.2605 0.1089
-4 2 17 -0.0897 -0.2119
-4 2 18 0.2299 0.0992
-4 2 19 0.1656 0.0657
-4 2 20 -0.7077 0.0440
-4 2 21 -0.2757 0.2719
-4 3 -3 7.0722 -0.3821
-4 3 -2 5.1028 -0.7635
-4 3 -1 -28.2057 0.1858
-4 3 0 -7.0849 -0.2103
-4 3 1 17.8642 0.1417
-4 3 2 13.1488 -0.0628
-4 3 3 16.8079 0.0320
-4 3 4 -15.6980 -0.2803
-4 3 5 -3.6074 0.0530
-4 3 6 4.9361 0.0048
-4 3 7 0.4873 -0.0869
-4 3 8 -3.3196 -0.1067
-4 3 9 -6.8352 -0.1491
-4 3 10 0.4261 -0.0530
-4 3 11 6.7557 -0.1785
-4 3 12 -0.2361 0.0954
-4 3 13 -2.2302 -0.2255
-4 3 14 3.2844 0.0801
-4 3 15 -0.4453 -0.0603
-4 3 16 0.4660 -0.0043
-4 3 17 -0.2559 -0.0200
-4 3 18 -1.9452 0.2303
-4 3 19 0.9808 0.2619
-4 3 20 -0.1191 0.4570
-4 3 21 0.2525 0.1338
-4 4 -3 -6.9852 0.5845
-4 4 -2 16.7233 0.1167
-4 4 -1 7.5872 0.2730
-4 4 0 -9.6987 0.3146
-4 4 1 -26.8876 -0.1313
-4 4 2 14.1481 0.1169
-4 4 3 10.4167 -0.1376
-4 4 4 -9.7313 -0.1340
-4 4 5 5.9957 -0.0511
-4 4 6 3.2650 -0.1173
-4 4 7 2.6430 -0.1457
-4 4 8 2.7374 -0.0572
-4 4 9 -3.8974 -0.0853
-4 4 10 -2.2734 -0.1271
-4 4 11 0.9348 -0.0043
-4 4 12 -1.9992 -0.2262
-4 4 13 0.6457 0.0663
-4 4 14 -2.2795 -0.1615
-4 4 15 -0.1440 -0.0043
-4 4 16 2.2949 -0.2197
-4 4 17 -0.7784 0.0210
-4 4 18 -0.6978 0.0658
-4 4 19 1.1801 0.0316
-4 4 20 0.2657 -0.1693
-4 5 -3 -14.6568 -0.0293
-4 5 -2 -5.0507 -0.0154
-4 5 -1 16.8140 0.2412
-4 5 0 11.7739 -0.0808
-4 5 1 -14.3295 0.1432
-4 5 2 0.4488 0.1931
-4 5 3 -8.0476 0.2168
-4 5 4 2.7616 0.3091
-4 5 5 4.8509 0.1345
-4 5 6 -5.0697 0.1057
-4 5 7 -5.4426 0.1160
-4 5 8 3.1332 0.2963
-4 5 9 6.8948 0.1209
-4 5 10 3.4927 0.0898
-4 5 11 -4.2311 0.2733
-4 5 12 -1.4924 -0.0853
-4 5 13 4.4298 0.2149
-4 5 14 -3.0808 -0.0937
-4 5 15 -0.4850 -0.0042
-4 5 16 -0.7982 0.1381
-4 5 17 0.9265 0.0040
-4 5 18 2.7922 0.0100
-4 5 19 -1.3731 -0.1154
-4 5 20 -1.4966 -0.2807
-4 6 -3 13.0958 -0.2459
-4 6 -2 -10.2557 -0.1051
-4 6 -1 -10.7077 -0.2274
-4 6 0 2.9212 -0.2947
-4 6 1 11.3918 -0.1602
-4 6 2 -1.2417 -0.0444
-4 6 3 -7.3774 -0.1119
-4 6 4 3.9461 0.0139
-4 6 5 -0.2072 -0.0903
-4 6 6 1.4247 0.1686
-4 6 7 -3.1407 -0.1391
-4 6 8 -5.5405 -0.0634
-4 6 9 0.7325 -0.0232
-4 6 10 2.6935 0.0287
-4 6 11 -3.0257 -0.0442
-4 6 12 1.8019 0.0358
-4 6 13 2.5790 -0.0980
-4 6 14 1.7111 0.1224
-4 6 15 0.9660 0.2136
-4 6 16 -2.4971 0.2671
-4 6 17 -0.5945 -0.2001
-4 6 18 0.3315 0.0872
-4 6 19 -1.3304 -0.0253
-4 6 20 0.8103 -0.1247
-4 7 -3 14.6899 0.0855
-4 7 -2 2.8026 0.0904
-4 7 -1 -6.5708 0.0845
-4 7 0 -3.8140 0.3472
-4 7 1 8.9808 -0.1603
-4 7 2 -2.2783 0.1833
-4 7 3 1.3179 -0.1887
-4 7 4 0.0055 -0.0586
-4 7 5 -4.8789 0.0294
-4 7 6 1.7365 0.0741
-4 7 7 6.8301 -0.0964
-4 7 8 1.0206 -0.0305
-4 7 9 -4.7254 0.0050
-4 7 10 -3.5219 0.0206
-4 7 11 1.2574 -0.0799
-4 7 12 1.9954 0.0358
-4 7 13 -4.7580 0.0511
-4 7 14 -0.0420 0.1304
-4 7 15 1.7053 0.0981
-4 7 16 1.3494 -0.1785
-4 7 17 0.3367 -0.1235
-4 7 18 -2.2265 -0.2504
-4 7 19 -0.9078 0.2477
-4 7 20 0.0117 0.1343
-4 8 -3 -8.7874 -0.0390
-4 8 -2 0.2776 -0.2197
-4 8 -1 5.4127 -0.0251
-4 8 0 -1.4728 -0.2012
-4 8 1 -2.9034 -0.1232
-4 8 2 -2.8659 -0.1347
-4 8 3 4.0243 -0.0540
-4 8 4 4.2784 -0.1177
-4 8 5 0.2177 -0.0498
-4 8 6 -6.2160 -0.3183
-4 8 7 1.0300 0.0917
-4 8 8 4.5885 0.0352
-4 8 9 0.2304 -0.1015
-4 8 10 -1.3695 -0.1025
-4 8 11 3.5433 -0.0228
-4 8 12 -0.0876 -0.0421
-4 8 13 -3.9745 0.0141
-4 8 14 -0.8397 -0.2685
-4 8 15 -0.5380 -0.1609
-4 8 16 0.7972 -0.3412
-4 8 17 1.7242 0.0571
-4 8 18 -0.1702 -0.3379
-4 8 19 0.6053 0.6316
-4 8 20 1.5995 0.3947
-4 9 -3 -7.4658 0.0102
-4 9 -2 -0.5604 0.0023
-4 9 -1 4.3376 0.2627
-4 9 0 -1.4702 -0.1182
-4 9 1 -5.7979 0.3049
-4 9 2 0.9598 -0.0407
-4 9 3 -1.3710 0.2744
-4 9 4 -1.2529 -0.0026
-4 9 5 3.7299 0.0462
-4 9 6 1.6859 -0.0360
-4 9 7 -3.9471 0.0603
-4 9 8 -2.9643 0.0102
-4 9 9 2.0974 0.0837
-4 9 10 2.1761 -0.0390
-4 9 11 -0.6517 -0.0427
-4 9 12 -2.5400 -0.0109
-4 9 13 2.4999 -0.1523
-4 9 14 3.2391 -0.0056
-4 9 15 -1.5759 0.1879
-4 9 16 -1.7069 0.0460
-4 9 17 -0.9356 0.1641
-4 9 18 0.9233 0.1693
-4 9 19 -0.5269 0.0468
-4 10 -3 1.4198 0.0942
-4 10 -2 2.5496 -0.0330
-4 10 -1 1.1095 0.1105
-4 10 0 0.5728 0.0761
-4 10 1 0.6892 0.0621
-4 10 2 6.2784 0.0941
-4 10 3 -0.4922 0.0042
-4 10 4 -8.1944 -0.0013
-4 10 5 -3.2578 0.1303
-4 10 6 7.5496 0.1707
-4 10 7 0.1485 -0.0699
-4 10 8 -3.3049 -0.0008
-4 10 9 0.5724 0.0454
-4 10 10 1.9185 0.1516
-4 10 11 -1.9911 -0.0085
-4 10 12 -0.0442 0.0907
-4 10 13 3.6696 0.1010
-4 10 14 0.5608 0.0154
-4 10 15 -1.9318 0.1106
-4 10 16 0.3159 0.2160
-4 10 17 0.7628 0.1044
-4 10 18 2.9519 0.1370
-4 10 19 1.4957 -0.8632
-4 11 -3 1.5817 -0.0229
-4 11 -2 -0.7832 0.0854
-4 11 -1 -3.5520 -0.0874
-4 11 0 1.2981 -0.0643
-4 11 1 1.4799 -0.1304
-4 11 2 -1.3228 -0.0199
-4 11 3 3.9476 -0.0887
-4 11 4 2.3946 0.1062
-4 11 5 -1.4895 0.0330
-4 11 6 -1.2835 0.0058
-4 11 7 -0.5491 0.0348
-4 11 8 2.0826 -0.0240
-4 11 9 -1.4494 -0.1033
-4 11 10 -1.9806 0.0772
-4 11 11 0.4099 0.0792
-4 11 12 2.3115 0.1430
-4 11 13 -1.5399 0.0067
-4 11 14 -4.0177 -0.1307
-4 11 15 0.7826 -0.0729
-4 11 16 1.8741 0.1349
-4 11 17 -0.1131 0.2057
-4 11 18 -5.2948 -0.1018
-4 12 -3 4.3373 -0.1829
-4 12 -2 -1.9067 0.0285
-4 12 -1 -4.5128 -0.0433
-4 12 0 1.6285 -0.1727
-4 12 1 0.5300 0.0885
-4 12 2 -7.5306 -0.1571
-4 12 3 -2.7388 -0.1061
-4 12 4 4.7277 0.0502
-4 12 5 5.9739 -0.1034
-4 12 6 -5.4860 0.0055
-4 12 7 -0.6160 -0.0562
-4 12 8 4.6013 -0.0273
-4 12 9 -1.3992 0.0204
-4 12 10 -1.9607 -0.0167
-4 12 11 1.0642 0.0858
-4 12 12 0.2071 -0.1369
-4 12 13 -2.4354 -0.2321
-4 12 14 -0.2759 0.3104
-4 12 15 2.9658 -0.0989
-4 12 16 -0.5962 0.1016
-4 12 17 -0.7671 -0.2726
-4 12 18 -2.9224 -0.1175
-4 13 -3 1.9823 -0.0601
-4 13 -2 0.3564 -0.0443
-4 13 -1 1.8055 0.2107
-4 13 0 1.7371 -0.0579
-4 13 1 0.6181 0.1668
-4 13 2 2.8743 0.0366
-4 13 3 -3.3696 -0.1661
-4 13 4 -2.3396 -0.0153
-4 13 5 1.0783 -0.1873
-4 13 6 -3.0986 -0.0694
-4 13 7 2.1055 -0.1275
-4 13 8 0.4238 0.0435
-4 13 9 -0.3068 -0.0630
-4 13 10 2.1609 -0.0143
-4 13 11 -0.7430 -0.2395
-4 13 12 -1.2450 -0.1447
-4 13 13 2.4524 0.0081
-4 13 14 3.1691 -0.0720
-4 13 15 -0.4083 -0.2554
-4 13 16 -2.3578 -0.3279
-4 13 17 -0.7636 -0.6933
-4 14 -3 -5.3568 -0.0941
-4 14 -2 -0.7829 -0.0717
-4 14 -1 4.7524 -0.0820
-4 14 0 -2.3444 -0.0096
-4 14 1 -3.3060 -0.0077
-4 14 2 7.1032 0.1754
-4 14 3 2.7414 0.0459
-4 14 4 -1.3466 0.0794
-4 14 5 -4.3834 0.1227
-4 14 6 2.1394 -0.0377
-4 14 7 2.1358 0.2058
-4 14 8 -4.5390 0.1093
-4 14 9 0.4547 -0.0917
-4 14 10 1.7165 -0.0067
-4 14 11 -2.1675 -0.0877
-4 14 12 -0.9035 0.2226
-4 14 13 1.4262 0.0972
-4 14 14 -0.9067 -0.0241
-4 14 15 -1.8536 0.1574
-4 14 16 3.3745 -0.3894
-4 14 17 -0.0419 0.9744
-4 15 -3 -1.4847 0.0981
-4 15 -2 0.3432 0.2188
-4 15 -1 1.1258 -0.0802
-4 15 0 -4.1179 0.0383
-4 15 1 -1.2438 -0.0509
-4 15 2 -1.1392 0.1287
-4 15 3 0.5921 0.0736
-4 15 4 0.8614 -0.0719
-4 15 5 -0.6231 0.2146
-4 15 6 5.0298 -0.0521
-4 15 7 -1.1125 0.2677
-4 15 8 -3.0492 -0.1213
-4 15 9 2.6218 -0.1569
-4 15 10 0.0114 -0.0143
-4 15 11 0.1555 0.3478
-4 15 12 0.7579 0.0708
-4 15 13 -2.3485 0.1497
-4 15 14 -2.5808 0.3690
-4 15 15 -0.9004 -0.0126
-4 15 16 1.7609 0.2776
-4 16 -3 3.8762 0.0026
-4 16 -2 1.0795 0.0538
-4 16 -1 -2.4881 0.1174
-4 16 0 0.9298 -0.0859
-4 16 1 4.0578 -0.0571
-4 16 2 -4.9343 -0.1484
-4 16 3 -1.6923 -0.1125
-4 16 4 0.8009 0.0476
-4 16 5 2.0752 -0.0878
-4 16 6 -0.3843 -0.1603
-4 16 7 -2.6873 0.1302
-4 16 8 1.9526 -0.0559
-4 16 9 1.5803 0.0909
-4 16 10 -1.6103 0.2517
-4 16 11 1.1750 0.0967
-4 16 12 2.4798 -0.0367
-4 16 13 -0.7207 0.0778
-4 16 14 1.6384 -0.4990
-4 16 15 1.5421 -0.1226
-4 17 -3 0.9032 -0.0556
-4 17 -2 -0.7714 -0.0952
-4 17 -1 -2.0526 -0.0546
-4 17 0 2.7379 -0.0288
-4 17 1 2.1644 0.0717
-4 17 2 0.3824 -0.1590
-4 17 3 -0.1745 0.0671
-4 17 4 -0.0592 0.0067
-4 17 5 -0.6332 -0.2451
-4 17 6 -4.6294 0.0223
-4 17 7 0.8726 -0.1196
-4 17 8 3.1105 -0.0723
-4 17 9 -2.8616 0.0923
-4 17 10 -1.9136 -0.1818
-4 17 11 0.1594 -0.3362
-4 17 12 0.6893 -0.1540
-4 17 13 -0.0048 -0.7193
-4 17 14 1.2047 -0.1708
-4 17 15 1.7749 0.8653
-4 18 -3 -2.1512 -0.1206
-4 18 -2 -0.2112 0.0431
-4 18 -1 1.4481 -0.2123
-4 18 0 -0.4073 0.0509
-4 18 1 -1.9323 0.1994
-4 18 2 2.1308 0.0472
-4 18 3 -0.5878 0.1973
-4 18 4 0.9612 -0.0510
-4 18 5 0.5121 0.0895
-4 18 6 -0.3880 0.3318
-4 18 7 2.2158 -0.3379
-4 18 8 -0.3980 -0.0044
-4 18 9 -1.2144 0.1444
-4 18 10 1.0605 -0.4769
-4 18 11 -0.2855 -0.0495
-4 18 12 -1.3932 -0.1889
-4 18 13 -0.3280 0.0804
-4 18 14 -1.0827 1.2781
-4 19 -3 -0.3055 -0.0509
-4 19 -2 -0.2393 0.1903
-4 19 -1 1.6843 0.0632
-4 19 0 -1.8185 -0.0722
-4 19 1 -1.5903 0.1368
-4 19 2 -0.1498 -0.1267
-4 19 3 -0.5014 -0.2455
-4 19 4 -0.5456 0.0812
-4 19 5 1.1198 -0.1995
-4 19 6 2.8002 0.0926
-4 19 7 -0.9151 -0.1947
-4 19 8 -2.1897 0.2655
-4 19 9 2.6272 0.2786
-4 19 10 1.0303 0.3184
-4 19 11 -0.6941 0.2212
-4 19 12 -1.4567 0.1987
-4 19 13 0.0791 0.7915
-4 20 -3 0.5338 0.2441
-4 20 -2 -1.0333 0.1023
-4 20 -1 0.3744 0.1611
-4 20 0 -0.0594 -0.0338
-4 20 1 0.1983 -0.0139
-4 20 2 0.0505 0.0246
-4 20 3 2.6256 -0.0392
-4 20 4 -0.7474 0.3293
-4 20 5 -1.8650 -0.0414
-4 20 6 0.2736 0.0874
-4 20 7 -1.0458 0.1565
-4 20 8 -0.5137 -0.0125
-4 20 9 -0.4064 -0.0091
-4 20 10 -0.9336 0.5091
-4 20 11 2.5063 -0.5560
-4 21 -3 -0.7838 0.0411
-4 21 -2 0.5303 -0.2210
-4 21 -1 -0.5874 -0.2073
-4 21 0 0.5967 0.0043
-4 21 1 -0.0073 -0.2412
-4 21 2 -1.2654 -0.0963
-4 21 3 0.8960 0.1407
-4 21 4 1.0543 -0.1084
-4 21 5 -1.9148 0.2135
-4 21 6 -0.8607 -0.2011
-4 21 7 0.8679 0.1691
-4 21 8 2.2039 -0.8485
-4 21 9 -0.8143 -0.1366
-4 21 10 -1.2759 0.2655
-4 22 -3 -0.5167 -0.2379
-4 22 -2 2.2953 -0.2567
-4 22 -1 -0.5118 -0.1865
-4 22 0 0.8830 0.0160
-4 22 1 1.4051 0.3421
-4 22 2 -0.8513 -0.2085
-4 22 3 -3.3187 0.3160
-4 22 4 -0.9437 -0.1986
-4 22 5 1.8429 -0.2310
-4 22 6 0.7148 -0.4812
-4 22 7 -0.7308 0.5324
-4 22 8 0.5438 -0.4249
-4 23 -3 -0.2070 0.3194
-4 23 -2 -0.4216 0.5621
-4 23 -1 -1.5754 0.1017
-4 23 0 -0.1033 -0.1276
-4 23 1 2.0144 0.5416
-4 23 2 1.9272 -0.2662
-4 23 3 -0.5351 -0.0693
-4 23 4 -0.3841 -0.0203
-4 23 5 2.9252 0.1747
-4 23 6 -0.2697 0.4881
-3 0 -1 -26.6765 3.8566
-3 0 1 43.5107 2.3338
-3 0 3 21.1768 1.2080
-3 0 5 -6.1275 0.9219
-3 0 7 -11.1154 0.0790
-3 0 9 -0.3673 0.3038
-3 0 11 3.8307 0.1051
-3 0 13 -5.6774 -0.1712
-3 0 15 2.6199 -0.1653
-3 0 17 0.1571 -0.2058
-3 0 19 0.9223 -0.2942
-3 0 21 0.6547 -0.4847
-3 1 -2 14.9282 -0.5734
-3 1 -1 12.1711 -0.5844
-3 1 0 -4.8492 -0.8413
-3 1 1 -70.0396 0.3102
-3 1 2 -13.5965 -0.5375
-3 1 3 61.4293 -0.0783
-3 1 4 -1.4670 -0.4601
-3 1 5 -7.2265 0.2030
-3 1 6 3.4339 -0.0285
-3 1 7 3.7487 -0.1511
-3 1 8 4.7434 0.0479
-3 1 9 -6.2895 -0.1170
-3 1 10 -3.6590 -0.2601
-3 1 11 2.3578 0.0998
-3 1 12 0.6012 0.0677
-3 1 13 0.3236 0.0018
-3 1 14 0.5634 0.1797
-3 1 15 -2.7630 -0.1429
-3 1 16 -0.0268 -0.1162
-3 1 17 2.6834 -0.1279
-3 1 18 -0.0800 -0.0745
-3 1 19 0.6028 -0.0214
-3 1 20 -1.1229 -0.1963
-3 1 21 -2.9187 0.0188
-3 2 -2 -13.8339 1.0692
-3 2 -1 16.2747 -1.8209
-3 2 0 38.6892 0.2124
-3 2 1 -30.0842 -1.3460
-3 2 2 -4.8797 -0.0148
-3 2 3 -10.4429 -0.7843
-3 2 4 -18.1412 -0.0108
-3 2 5 1.7510 -0.4753
-3 2 6 1.3377 -0.1038
-3 2 7 4.7778 -0.0381
-3 2 8 0.2836 0.0141
-3 2 9 1.4046 -0.2150
-3 2 10 4.0952 0.0685
-3 2 11 -1.4507 0.0500
-3 2 12 -4.1016 -0.0871
-3 2 13 4.3589 0.1921
-3 2 14 0.7407 -0.0615
-3 2 15 -2.2464 0.0033
-3 2 16 0.5641 -0.0979
-3 2 17 -0.4299 0.2605
-3 2 18 -0.8672 0.0978
-3 2 19 -1.0984 0.2958
-3 2 20 -0.1223 0.0543
-3 2 21 1.1936 -0.0759
-3 3 -2 -23.9040 0.3985
-3 3 -1 -21.5337 -0.4690
-3 3 0 10.7637 0.6490
-3 3 1 36.6273 0.3119
-3 3 2 23.8514 0.4551
-3 3 3 -34.0979 -0.0697
-3 3 4 1.3130 0.5677
-3 3 5 12.6564 0.0029
-3 3 6 -2.0534 0.0943
-3 3 7 -4.9319 0.0033
-3 3 8 -9.8207 0.0222
-3 3 9 0.6882 0.0022
-3 3 10 7.3566 0.1655
-3 3 11 -0.6531 -0.1270
-3 3 12 -1.8993 -0.0460
-3 3 13 1.3710 -0.0754
-3 3 14 -0.6364 -0.0561
-3 3 15 2.0256 0.1245
-3 3 16 -0.3948 -0.0957
-3 3 17 -2.3675 0.1780
-3 3 18 1.6724 0.0971
-3 3 19 0.0518 0.0538
-3 3 20 0.5179 -0.1856
-3 3 21 1.5966 -0.2296
-3 4 -2 20.4850 0.5665
-3 4 -1 -1.7973 0.5635
-3 4 0 -38.7558 -0.2212
-3 4 1 7.8595 0.5620
-3 4 2 7.7408 -0.3353
-3 4 3 -4.0545 0.1440
-3 4 4 14.2155 -0.0482
-3 4 5 2.1201 0.1214
-3 4 6 -3.6467 -0.2100
-3 4 7 4.2067 -0.0397
-3 4 8 3.2504 -0.0307
-3 4 9 -3.3891 0.0150
-3 4 10 -4.2958 -0.0039
-3 4 11 -2.8618 -0.2254
-3 4 12 4.1105 0.0815
-3 4 13 -2.8965 -0.2379
-3 4 14 -1.5508 -0.0351
-3 4 15 2.3041 -0.0075
-3 4 16 -0.6424 -0.0995
-3 4 17 0.3111 0.0172
-3 4 18 0.9850 -0.0417
-3 4 19 0.1592 -0.4008
-3 4 20 0.6146 -0.4077
-3 5 -2 8.5696 0.0655
-3 5 -1 18.3079 0.0941
-3 5 0 -9.8874 0.0303
-3 5 1 -7.4746 0.0936
-3 5 2 -11.9415 0.0668
-3 5 3 10.3145 0.1986
-3 5 4 2.3907 -0.0473
-3 5 5 -9.0925 0.2284
-3 5 6 -6.1617 0.0510
-3 5 7 2.0035 0.3434
-3 5 8 8.9314 -0.0088
-3 5 9 4.3320 0.0787
-3 5 10 -4.3871 0.1899
-3 5 11 -0.9720 0.0286
-3 5 12 4.6638 0.1142
-3 5 13 -2.4336 0.0848
-3 5 14 -0.8432 0.0415
-3 5 15 -1.7374 0.1171
-3 5 16 0.3019 0.0534
-3 5 17 3.5429 0.0351
-3 5 18 -1.9661 -0.0254
-3 5 19 -1.8608 -0.1617
-3 5 20 1.1651 -0.0301
-3 6 -2 -20.2455 -0.4240
-3 6 -1 -0.1745 -0.3604
-3 6 0 18.7545 -0.1255
-3 6 1 0.5268 -0.2346
-3 6 2 -7.5561 -0.0433
-3 6 3 3.0425 -0.1981
-3 6 4 -4.8835 -0.1622
-3 6 5 1.5035 -0.1352
-3 6 6 4.9957 -0.0365
-3 6 7 -5.6617 -0.0308
-3 6 8 -6.5159 -0.0735
-3 6 9 2.0830 -0.0839
-3 6 10 1.3740 -0.0692
-3 6 11 3.2288 0.1231
-3 6 12 -0.7811 -0.0394
-3 6 13 1.5641 0.1999
-3 6 14 3.2008 0.1198
-3 6 15 -1.8891 -0.0532
-3 6 16 -1.2022 -0.0494
-3 6 17 0.0779 0.0110
-3 6 18 -0.1825 0.0755
-3 6 19 0.3330 0.0637
-3 6 20 1.8272 0.3027
-3 7 -2 0.1826 0.0848
-3 7 -1 -2.8862 0.2658
-3 7 0 6.9028 -0.0114
-3 7 1 -1.5293 0.1974
-3 7 2 2.9487 -0.2130
-3 7 3 -0.2771 0.0259
-3 7 4 -3.8812 -0.0179
-3 7 5 -0.4517 -0.1495
-3 7 6 7.4729 -0.0867
-3 7 7 3.6004 -0.0953
-3 7 8 -5.4857 0.0202
-3 7 9 -4.6961 -0.0500
-3 7 10 1.8517 -0.1140
-3 7 11 1.3086 0.1606
-3 7 12 -6.4008 -0.0396
-3 7 13 -0.0804 -0.0666
-3 7 14 2.8482 0.0199
-3 7 15 1.2516 -0.2264
-3 7 16 0.6487 0.0470
-3 7 17 -3.6338 -0.2829
-3 7 18 -0.0756 0.0439
-3 7 19 0.5807 0.3319
-3 7 20 -1.0861 0.2488
-3 8 -2 12.1791 0.0167
-3 8 -1 -2.2128 -0.2748
-3 8 0 -8.3200 -0.0681
-3 8 1 -1.2276 -0.1376
-3 8 2 4.9449 -0.0337
-3 8 3 3.5294 0.1280
-3 8 4 3.5455 0.1134
-3 8 5 -5.1490 -0.0442
-3 8 6 -4.5429 0.0751
-3 8 7 3.2814 0.1338
-3 8 8 4.9571 -0.0376
-3 8 9 -0.0850 -0.0023
-3 8 10 1.0657 -0.1498
-3 8 11 -1.0780 -0.1212
-3 8 12 -0.9743 -0.0585
-3 8 13 0.4321 -0.2551
-3 8 14 -1.9739 -0.0728
-3 8 15 -1.2303 -0.1851
-3 8 16 2.1852 0.0389
-3 8 17 -0.4684 -0.0319
-3 8 18 0.1967 0.3243
-3 8 19 2.6939 0.1372
-3 8 20 -0.2868 -0.7268
-3 9 -2 1.7771 0.1600
-3 9 -1 -4.8013 -0.1592
-3 9 0 -5.1461 0.4057
-3 9 1 3.5997 -0.0270
-3 9 2 -2.4254 0.2438
-3 9 3 -5.5667 0.0916
-3 9 4 1.8664 0.1242
-3 9 5 6.6423 0.0439
-3 9 6 -3.2845 0.0299
-3 9 7 -6.0504 -0.0409
-3 9 8 3.0283 0.0731
-3 9 9 3.2166 0.0052
-3 9 10 -2.5200 -0.0045
-3 9 11 -2.2125 -0.0981
-3 9 12 4.6510 0.0169
-3 9 13 2.5019 0.0663
-3 9 14 -2.9503 0.1523
-3 9 15 -1.5318 0.0636
-3 9 16 0.2741 0.0874
-3 9 17 2.6539 0.3026
-3 9 18 -1.0638 -0.0213
-3 9 19 -1.5012 -0.2005
-3 10 -2 -3.1630 0.2017
-3 10 -1 1.7954 -0.0535
-3 10 0 3.9396 -0.0165
-3 10 1 3.8220 0.0138
-3 10 2 -0.4493 -0.1498
-3 10 3 -5.6770 0.0674
-3 10 4 -5.1802 -0.0027
-3 10 5 5.9823 -0.0146
-3 10 6 2.0096 -0.0104
-3 10 7 -2.3059 -0.0655
-3 10 8 -1.4577 0.0864
-3 10 9 0.8419 0.1294
-3 10 10 -0.8609 0.2961
-3 10 11 0.5869 0.1304
-3 10 12 1.3766 0.0783
-3 10 13 -1.4134 0.1430
-3 10 14 -0.6425 0.2058
-3 10 15 3.2733 0.3040
-3 10 16 0.6087 0.0141
-3 10 17 1.5718 -0.0737
-3 10 18 -0.1228 -0.4853
-3 10 19 -2.3104 0.0425
-3 11 -2 -4.2396 0.0980
-3 11 -1 4.4978 -0.0136
-3 11 0 3.0044 -0.0772
-3 11 1 -5.2074 -0.0642
-3 11 2 2.5557 -0.2013
-3 11 3 8.0648 -0.0528
-3 11 4 1.3492 -0.1149
-3 11 5 -6.3137 -0.0846
-3 11 6 -1.7726 0.0516
-3 11 7 5.8082 0.0053
-3 11 8 -2.2794 -0.1162
-3 11 9 -2.8565 0.1185
-3 11 10 2.0469 -0.1118
-3 11 11 2.4114 -0.0228
-3 11 12 -2.7086 -0.0981
-3 11 13 -2.8969 -0.0204
-3 11 14 1.3899 -0.1304
-3 11 15 1.3910 -0.0432
-3 11 16 -1.7226 -0.1765
-3 11 17 -4.9689 -0.2636
-3 11 18 1.6155 -0.7560
-3 12 -2 -2.5787 -0.1502
-3 12 -1 0.5448 -0.0503
-3 12 0 -0.4682 0.2130
-3 12 1 -4.9483 -0.0523
-3 12 2 -3.4581 0.1008
-3 12 3 2.6530 -0.0760
-3 12 4 6.4932 -0.0800
-3 12 5 -5.1391 0.1255
-3 12 6 -0.3537 0.0027
-3 12 7 4.7370 -0.0301
-3 12 8 -1.6321 -0.1174
-3 12 9 -1.1064 -0.0310
-3 12 10 0.8202 -0.1747
-3 12 11 -0.2894 -0.0431
-3 12 12 -1.4679 -0.0397
-3 12 13 1.2599 0.1496
-3 12 14 1.1171 -0.3473
-3 12 15 -2.6267 -0.1629
-3 12 16 -1.4604 0.0324
-3 12 17 -0.8330 -0.0539
-3 12 18 2.3767 0.4205
-3 13 -2 4.6228 0.0333
-3 13 -1 -1.1082 -0.0402
-3 13 0 -2.5492 0.0623
-3 13 1 6.0134 0.0996
-3 13 2 -0.9302 -0.0083
-3 13 3 -6.5045 0.1201
-3 13 4 -1.8781 -0.1159
-3 13 5 0.7121 -0.0018
-3 13 6 3.4545 -0.0782
-3 13 7 -3.2238 0.0264
-3 13 8 -0.0170 -0.1403
-3 13 9 3.0375 -0.1081
-3 13 10 -1.5588 0.0919
-3 13 11 -1.4595 -0.1220
-3 13 12 2.9168 -0.0827
-3 13 13 3.0064 -0.2267
-3 13 14 -0.4299 -0.1035
-3 13 15 -0.3893 -0.0604
-3 13 16 0.7591 0.1442
-3 13 17 3.8053 0.6518
-3 14 -2 4.2824 -0.1057
-3 14 -1 -2.0267 -0.1309
-3 14 0 -2.5664 -0.1799
-3 14 1 5.4984 0.1026
-3 14 2 3.0852 -0.0440
-3 14 3 -0.5706 0.1914
-3 14 4 -4.3057 0.1610
-3 14 5 3.8752 -0.0377
-3 14 6 0.9629 0.1997
-3 14 7 -6.3046 0.0557
-3 14 8 2.2624 0.0578
-3 14 9 1.2224 0.1389
-3 14 10 -2.3114 0.0930
-3 14 11 -0.3100 0.0711
-3 14 12 1.0922 0.0256
-3 14 13 -1.9896 0.1041
-3 14 14 -1.0828 0.4706
-3 14 15 2.7654 0.0499
-3 14 16 0.8464 0.5504
-3 14 17 -1.2929 0.5820
-3 15 -2 -1.9081 0.0248
-3 15 -1 -2.3238 0.1101
-3 15 0 1.8614 0.0550
-3 15 1 -3.7965 -0.1666
-3 15 2 -1.6974 0.0413
-3 15 3 3.8662 -0.1786
-3 15 4 1.4811 0.0650
-3 15 5 2.3764 -0.0441
-3 15 6 -2.3193 0.1745
-3 15 7 0.3653 -0.2019
-3 15 8 3.1807 0.0840
-3 15 9 -1.7013 0.0686
-3 15 10 0.2946 0.1162
-3 15 11 1.4604 0.2013
-3 15 12 -2.4793 0.1004
-3 15 13 -3.4953 0.4123
-3 15 14 0.0697 -0.2083
-3 15 15 -0.1681 0.1822
-3 15 16 -0.1134 -0.4071
-3 16 -2 -3.0674 0.1511
-3 16 -1 1.1524 -0.0546
-3 16 0 4.7772 0.2160
-3 16 1 -3.9553 -0.2077
-3 16 2 -2.0739 0.0692
-3 16 3 0.6756 -0.0111
-3 16 4 1.5349 -0.1729
-3 16 5 -2.8672 0.0082
-3 16 6 -1.3016 -0.1170
-3 16 7 4.3976 0.0151
-3 16 8 -1.0423 0.1079
-3 16 9 -1.8726 -0.1239
-3 16 10 1.6116 -0.0014
-3 16 11 1.4958 -0.0298
-3 16 12 -0.6088 -0.0349
-3 16 13 2.4306 -0.3657
-3 16 14 2.8539 -0.4904
-3 16 15 -2.0277 -0.3513
-3 17 -2 0.5503 -0.1220
-3 17 -1 1.8665 -0.0615
-3 17 0 -0.4544 0.1777
-3 17 1 1.2504 0.0951
-3 17 2 1.8031 -0.0277
-3 17 3 -1.2845 -0.0226
-3 17 4 -1.4385 -0.1347
-3 17 5 -3.1908 0.1046
-3 17 6 1.4766 -0.2946
-3 17 7 1.3419 0.0774
-3 17 8 -4.2358 -0.0233
-3 17 9 -0.0835 -0.3333
-3 17 10 1.5094 -0.3192
-3 17 11 0.0701 -0.0830
-3 17 12 -0.4206 -0.2489
-3 17 13 1.7586 -0.2193
-3 17 14 0.2570 0.7822
-3 17 15 -0.3515 -0.3397
-3 18 -2 2.7004 -0.2550
-3 18 -1 -0.5463 0.1794
-3 18 0 -3.3920 -0.1060
-3 18 1 1.2859 -0.0041
-3 18 2 0.1935 0.0715
-3 18 3 0.4951 0.0362
-3 18 4 1.0040 0.2054
-3 18 5 1.2024 0.1046
-3 18 6 0.8973 0.0022
-3 18 7 -1.6900 0.0315
-3 18 8 0.7114 0.0746
-3 18 9 2.1625 -0.1119
-3 18 10 -1.1613 -0.0261
-3 18 11 -1.2002 0.0451
-3 18 12 -0.2907 0.1994
-3 18 13 -0.8058 0.7231
-3 18 14 -2.5993 0.0935
-3 19 -2 -0.4094 -0.0472
-3 19 -1 -1.5517 -0.0877
-3 19 0 0.0144 -0.1217
-3 19 1 0.2728 -0.4037
-3 19 2 -0.8963 -0.0603
-3 19 3 -0.6530 0.1500
-3 19 4 1.0339 -0.1679
-3 19 5 2.3105 -0.0127
-3 19 6 -0.5067 0.1070
-3 19 7 -2.2704 0.1790
-3 19 8 2.8351 0.2884
-3 19 9 0.5288 0.3328
-3 19 10 -2.3523 0.1828
-3 19 11 -1.1899 -0.0687
-3 19 12 0.0043 0.3917
-3 19 13 0.9925 -0.1179
-3 20 -2 -1.5908 0.1804
-3 20 -1 0.6834 -0.1420
-3 20 0 1.4054 0.2893
-3 20 1 -0.1127 0.2188
-3 20 2 1.4874 0.1663
-3 20 3 -0.3154 0.2095
-3 20 4 -2.1911 -0.2284
-3 20 5 -1.2268 0.1977
-3 20 6 0.3383 -0.3323
-3 20 7 0.6811 -0.1352
-3 20 8 -1.2933 -0.0476
-3 20 9 -2.6937 0.2944
-3 20 10 3.3572 -0.4337
-3 20 11 1.7385 -0.1661
-3 21 -2 0.4900 0.1920
-3 21 -1 0.7973 0.3355
-3 21 0 -0.2332 -0.0733
-3 21 1 -1.2436 0.1161
-3 21 2 0.3976 -0.0055
-3 21 3 1.7726 -0.2032
-3 21 4 -1.0172 0.0101
-3 21 5 -1.0443 -0.0764
-3 21 6 0.1307 0.1708
-3 21 7 2.6601 -0.3431
-3 21 8 -0.0155 -0.3594
-3 21 9 -1.2279 0.4713
-3 21 10 2.5469 -0.0814
-3 22 -2 0.7524 -0.5490
-3 22 -1 -0.1318 -0.0052
-3 22 0 0.5336 -0.2419
-3 22 1 -0.7869 -0.3244
-3 22 2 -3.2176 0.1213
-3 22 3 -0.6477 -0.3892
-3 22 4 2.7686 0.1284
-3 22 5 2.0714 -0.4731
-3 22 6 -1.5284 0.7708
-3 22 7 -1.4043 -0.2420
-3 22 8 0.7555 -0.4168
-3 23 -2 -1.5524 -0.1143
-3 23 -1 -0.6988 -0.1282
-3 23 0 1.3095 0.1183
-3 23 1 1.9341 -0.3043
-3 23 2 0.3816 0.3272
-3 23 3 -0.6918 -0.1442
-3 23 4 0.6906 0.7611
-3 23 5 -1.1557 0.3127
-3 23 6 0.7434 -0.1508
-3 24 0 -1.4613 0.1736
-3 24 1 0.0005 0.2034
-2 0 0 0.7299 4.9064
-2 0 2 63.8599 0.8293
-2 0 4 -25.8006 0.9144
-2 0 6 -10.1831 0.2438
-2 0 8 -2.4207 0.2563
-2 0 10 5.0612 0.4559
-2 0 12 -4.5052 0.0050
-2 0 14 0.7151 -0.0014
-2 0 16 1.1535 -0.0277
-2 0 18 1.8525 -0.2443
-2 0 20 -1.7570 -0.2485
-2 1 -1 4.2072 -1.4222
-2 1 0 -93.0701 0.6728
-2 1 1 -15.9639 -0.9549
-2 1 2 75.1371 0.1020
-2 1 3 -7.5819 -0.1789
-2 1 4 -8.6824 0.1260
-2 1 5 9.6555 -0.2411
-2 1 6 8.7246 0.0279
-2 1 7 3.8363 -0.0157
-2 1 8 -5.3827 -0.0378
-2 1 9 -2.9123 -0.2367
-2 1 10 0.4908 0.0576
-2 1 11 -0.4898 -0.0427
-2 1 12 3.5732 0.1396
-2 1 13 1.1530 0.0499
-2 1 14 -5.3318 -0.0663
-2 1 15 -0.0038 -0.1730
-2 1 16 2.2690 -0.0182
-2 1 17 -0.5633 0.1725
-2 1 18 -0.8642 0.0876
-2 1 19 -0.4357 0.0363
-2 1 20 -2.1879 0.0417
-2 1 21 1.5155 0.1747
-2 2 -1 46.9724 0.0065
-2 2 0 4.9133 -2.5895
-2 2 1 0.1049 -0.5717
-2 2 2 -43.1776 -0.8300
-2 2 3 -25.4848 0.0580
-2 2 4 17.4316 -0.6265
-2 2 5 0.8970 -0.2706
-2 2 6 1.7684 -0.1816
-2 2 7 -2.9849 -0.1850
-2 2 8 3.3126 -0.2448
-2 2 9 8.6064 0.1113
-2 2 10 -2.5291 -0.3703
-2 2 11 -6.2425 -0.0313
-2 2 12 3.6529 0.0434
-2 2 13 1.3013 -0.1241
-2 2 14 -1.1063 -0.0781
-2 2 15 0.4962 0.0838
-2 2 16 -1.2466 0.1204
-2 2 17 -0.0473 0.0754
-2 2 18 -1.3751 0.2408
-2 2 19 0.2605 -0.1455
-2 2 20 1.9758 -0.0558
-2 2 21 0.3901 -0.1871
-2 3 -1 -6.2292 1.0810
-2 3 0 49.2714 0.5100
-2 3 1 27.3783 0.9376
-2 3 2 -44.6263 0.5316
-2 3 3 13.4446 0.5558
-2 3 4 18.1378 0.0367
-2 3 5 -13.0524 0.3176
-2 3 6 -8.1179 0.2476
-2 3 7 -6.8995 0.1356
-2 3 8 -1.4071 0.0107
-2 3 9 4.9838 0.2854
-2 3 10 -0.4502 -0.1925
-2 3 11 0.7626 0.1586
-2 3 12 -0.2803 -0.1565
-2 3 13 -2.1682 0.0002
-2 3 14 3.9782 0.1080
-2 3 15 0.2302 -0.0192
-2 3 16 -1.9747 0.0256
-2 3 17 1.6947 -0.0406
-2 3 18 0.7225 -0.3317
-2 3 19 -0.5248 -0.2816
-2 3 20 1.5501 -0.0305
-2 3 21 -3.4051 0.1161
-2 4 -1 -47.7583 0.0389
-2 4 0 -10.9823 0.8007
-2 4 1 4.7433 -0.6009
-2 4 2 10.2371 0.3079
-2 4 3 21.5458 -0.2313
-2 4 4 -6.0522 0.2914
-2 4 5 -6.9627 -0.1074
-2 4 6 7.7990 -0.0120
-2 4 7 10.9944 -0.0350
-2 4 8 -3.5824 0.0498
-2 4 9 -10.1987 0.0497
-2 4 10 -2.6293 0.0815
-2 4 11 7.2837 -0.0539
-2 4 12 -2.5206 -0.1145
-2 4 13 -2.9156 0.1081
-2 4 14 2.3032 0.1108
-2 4 15 -0.5225 -0.1178
-2 4 16 1.0751 0.0223
-2 4 17 -0.1341 -0.0851
-2 4 18 0.2398 -0.2962
-2 4 19 -0.0747 0.1373
-2 4 20 0.3799 0.6912
-2 5 -1 2.5891 -0.0346
-2 5 0 -11.1653 -0.0140
-2 5 1 -12.3361 -0.1839
-2 5 2 15.0127 -0.1002
-2 5 3 -6.4895 -0.1623
-2 5 4 -12.9204 0.1257
-2 5 5 1.6066 -0.0530
-2 5 6 1.6329 0.1585
-2 5 7 3.3590 -0.1260
-2 5 8 5.8731 0.0123
-2 5 9 -1.0173 0.0022
-2 5 10 0.1272 0.1745
-2 5 11 1.8617 -0.0245
-2 5 12 -2.2452 0.1756
-2 5 13 0.6299 0.0229
-2 5 14 -2.7698 0.0293
-2 5 15 -1.6478 0.0985
-2 5 16 3.3587 0.0349
-2 5 17 -1.3253 0.0112
-2 5 18 -1.9387 0.2236
-2 5 19 1.6427 0.0021
-2 5 20 -0.7837 -0.1217
-2 6 -1 24.7363 -0.0559
-2 6 0 5.2485 -0.4041
-2 6 1 -8.3222 0.0823
-2 6 2 0.0296 -0.2381
-2 6 3 -8.9520 -0.0550
-2 6 4 2.7260 -0.4005
-2 6 5 11.5213 0.0899
-2 6 6 -4.7439 0.0385
-2 6 7 -14.3115 -0.0333
-2 6 8 0.9220 -0.1024
-2 6 9 5.9952 -0.0984
-2 6 10 3.3885 0.0368
-2 6 11 -3.8945 0.0625
-2 6 12 1.4968 0.0362
-2 6 13 5.3915 -0.0792
-2 6 14 -1.7075 -0.2499
-2 6 15 -1.0466 0.0083
-2 6 16 -0.3212 -0.1116
-2 6 17 0.5004 0.0533
-2 6 18 -0.1372 0.1121
-2 6 19 1.4103 0.0077
-2 6 20 -1.5017 -0.4674
-2 7 -1 -0.9507 0.1138
-2 7 0 -1.0227 0.1577
-2 7 1 2.5190 -0.0762
-2 7 2 0.0174 0.2318
-2 7 3 1.1778 -0.1069
-2 7 4 -2.1241 -0.1429
-2 7 5 2.0362 0.0030
-2 7 6 4.7177 -0.1170
-2 7 7 -0.1563 0.0787
-2 7 8 -4.6134 -0.0994
-2 7 9 -0.4712 -0.0651
-2 7 10 -0.1913 0.0354
-2 7 11 -5.0852 -0.0806
-2 7 12 0.3276 -0.1639
-2 7 13 1.4919 0.0357
-2 7 14 0.5377 -0.1526
-2 7 15 2.5359 0.0408
-2 7 16 -3.6614 -0.1264
-2 7 17 -0.1787 0.0697
-2 7 18 1.5365 0.1422
-2 7 19 -1.4028 0.3369
-2 7 20 -1.3241 0.0842
-2 8 -1 -12.8065 -0.0677
-2 8 0 1.9879 -0.1204
-2 8 1 5.8939 -0.0046
-2 8 2 1.3712 0.3141
-2 8 3 6.2093 0.1774
-2 8 4 -1.4562 0.2414
-2 8 5 -8.6361 -0.0177
-2 8 6 -0.5757 0.0353
-2 8 7 9.8393 0.0618
-2 8 8 0.7842 0.1310
-2 8 9 -2.4920 -0.1178
-2 8 10 -0.7991 -0.0983
-2 8 11 2.7883 -0.0275
-2 8 12 0.6613 -0.0372
-2 8 13 -4.6835 0.0877
-2 8 14 -2.1770 0.0872
-2 8 15 2.8615 0.1130
-2 8 16 0.2261 0.2305
-2 8 17 0.1254 0.0931
-2 8 18 2.3590 -0.1111
-2 8 19 -0.0778 -0.4192
-2 8 20 0.3492 -0.3082
-2 9 -1 0.2728 0.3546
-2 9 0 4.8645 0.0360
-2 9 1 -3.4006 0.2154
-2 9 2 -8.0659 0.0176
-2 9 3 -1.7822 0.0709
-2 9 4 10.0309 -0.0772
-2 9 5 0.5122 0.0686
-2 9 6 -7.3028 -0.0477
-2 9 7 0.5758 -0.0580
-2 9 8 3.0104 0.0996
-2 9 9 -1.9697 0.0072
-2 9 10 -1.1929 -0.0408
-2 9 11 4.9446 0.1192
-2 9 12 1.1456 0.0603
-2 9 13 -1.4953 0.0071
-2 9 14 0.9938 0.0452
-2 9 15 -0.4081 0.0621
-2 9 16 1.0749 0.0453
-2 9 17 -1.5185 -0.3451
-2 9 18 -2.2715 -0.1441
-2 9 19 0.3846 -0.0396
-2 10 -1 7.2936 -0.0667
-2 10 0 -1.9135 -0.2016
-2 10 1 -1.1028 -0.2731
-2 10 2 -0.0208 0.0001
-2 10 3 -6.0448 -0.1652
-2 10 4 0.3409 -0.0517
-2 10 5 2.6254 0.0881
-2 10 6 1.5053 0.0151
-2 10 7 -3.7994 -0.0051
-2 10 8 -0.2766 0.0716
-2 10 9 1.4478 0.2942
-2 10 10 -0.1364 0.0462
-2 10 11 -1.6485 0.0507
-2 10 12 -2.4099 0.1920
-2 10 13 1.6996 0.0922
-2 10 14 4.2750 0.0741
-2 10 15 -1.3362 -0.1915
-2 10 16 -0.5753 -0.1991
-2 10 17 -0.2702 0.0682
-2 10 18 -1.7357 0.3043
-2 10 19 -1.1892 0.7656
-2 11 -1 1.2672 0.0347
-2 11 0 -7.0631 -0.0207
-2 11 1 2.1181 -0.1551
-2 11 2 10.7356 -0.0863
-2 11 3 4.2344 -0.2419
-2 11 4 -9.6456 0.0946
-2 11 5 -3.6509 -0.1141
-2 11 6 8.0825 0.0130
-2 11 7 -1.7564 -0.0985
-2 11 8 -3.1351 0.0599
-2 11 9 2.7242 -0.1986
-2 11 10 2.1395 -0.1537
-2 11 11 -3.2745 -0.1219
-2 11 12 -1.3203 -0.0252
-2 11 13 0.1769 -0.2224
-2 11 14 -0.9867 -0.1021
-2 11 15 -1.3213 -0.2079
-2 11 16 -0.7424 0.0334
-2 11 17 3.1066 -0.2639
-2 11 18 4.0974 -0.4066
-2 12 -1 -3.0994 0.1101
-2 12 0 0.5575 0.1539
-2 12 1 -2.0690 0.2795
-2 12 2 -2.5036 -0.0214
-2 12 3 5.1286 0.0373
-2 12 4 -0.9926 0.1302
-2 12 5 1.1270 0.0388
-2 12 6 2.3028 -0.0812
-2 12 7 -1.3139 -0.0950
-2 12 8 -0.1490 -0.0121
-2 12 9 -0.1633 -0.1242
-2 12 10 0.6594 0.0454
-2 12 11 -0.6454 -0.0810
-2 12 12 2.4241 0.0166
-2 12 13 -0.1221 -0.1005
-2 12 14 -2.6869 -0.0339
-2 12 15 -0.3448 0.2177
-2 12 16 0.6705 -0.1388
-2 12 17 1.0481 -0.0616
-2 12 18 -1.3001 0.1835
-2 13 -1 -3.3501 -0.0241
-2 13 0 7.4182 0.0234
-2 13 1 0.3167 0.0047
-2 13 2 -8.7423 0.0713
-2 13 3 -4.0137 0.0595
-2 13 4 4.3543 -0.0435
-2 13 5 3.9970 0.0727
-2 13 6 -6.4131 -0.1077
-2 13 7 0.5429 -0.0119
-2 13 8 4.0789 -0.1485
-2 13 9 -2.5659 0.2689
-2 13 10 -1.4865 -0.0159
-2 13 11 2.8005 -0.0910
-2 13 12 2.2205 -0.0480
-2 13 13 0.3655 0.0869
-2 13 14 0.7094 0.0766
-2 13 15 0.2066 0.3917
-2 13 16 0.3706 0.3228
-2 13 17 -1.3568 0.9144
-2 14 -1 -0.1826 -0.0541
-2 14 0 1.4482 -0.1648
-2 14 1 1.8431 -0.0363
-2 14 2 3.1673 0.1557
-2 14 3 -2.5361 0.0661
-2 14 4 2.3764 0.0156
-2 14 5 -1.4547 0.0282
-2 14 6 -5.5645 0.0293
-2 14 7 3.0643 0.2341
-2 14 8 0.1016 0.1607
-2 14 9 -2.0281 0.0309
-2 14 10 -0.4079 0.0067
-2 14 11 1.1298 0.0662
-2 14 12 -3.4774 0.0609
-2 14 13 -0.5017 0.1707
-2 14 14 1.7502 0.1675
-2 14 15 0.7816 0.1461
-2 14 16 -0.7032 0.4514
-2 14 17 -1.1966 -0.8443
-2 15 -1 3.6613 0.2410
-2 15 0 -5.6190 -0.2465
-2 15 1 -3.1539 0.0160
-2 15 2 6.0665 -0.1658
-2 15 3 2.0686 -0.1660
-2 15 4 -0.8909 -0.0267
-2 15 5 -2.1135 -0.0712
-2 15 6 4.0447 0.0288
-2 15 7 2.3803 0.0982
-2 15 8 -3.6330 -0.0170
-2 15 9 1.4846 -0.1253
-2 15 10 1.4845 0.2477
-2 15 11 -2.0263 -0.0076
-2 15 12 -2.8090 0.1505
-2 15 13 0.7191 -0.1859
-2 15 14 -0.5288 -0.0083
-2 15 15 -0.1262 -0.6507
-2 15 16 1.5739 -0.7855
-2 16 -1 3.6238 0.1577
-2 16 0 -1.6086 -0.0140
-2 16 1 -1.3937 0.0744
-2 16 2 -1.4096 0.0088
-2 16 3 -0.3877 0.0182
-2 16 4 -2.9779 0.1304
-2 16 5 1.2528 -0.1711
-2 16 6 4.4717 0.1163
-2 16 7 -3.0778 -0.0788
-2 16 8 -0.5510 -0.3792
-2 16 9 2.8570 0.0164
-2 16 10 0.3965 -0.0112
-2 16 11 -0.8752 0.0352
-2 16 12 4.0059 -0.1635
-2 16 13 2.4480 -0.4438
-2 16 14 -1.6701 -0.6330
-2 16 15 -2.2836 -0.5309
-2 17 -1 -2.5043 -0.0245
-2 17 0 1.7522 0.1001
-2 17 1 3.6217 -0.0242
-2 17 2 -2.1536 -0.0512
-2 17 3 -0.4686 0.0124
-2 17 4 -1.1544 0.0697
-2 17 5 1.0046 -0.1493
-2 17 6 -0.7414 0.0398
-2 17 7 -4.0079 -0.1073
-2 17 8 1.7991 -0.0675
-2 17 9 0.5394 -0.0452
-2 17 10 -0.9128 -0.0943
-2 17 11 -0.6982 0.1095
-2 17 12 1.0978 -0.3192
-2 17 13 -1.3196 0.4613
-2 17 14 -0.6908 0.1967
-2 17 15 0.7875 1.2453
-2 18 -1 -2.9759 -0.1616
-2 18 0 0.5884 -0.1118
-2 18 1 0.6766 0.1634
-2 18 2 -0.0353 0.0765
-2 18 3 1.9789 0.0125
-2 18 4 1.6096 -0.1306
-2 18 5 -0.8651 0.1735
-2 18 6 -1.7277 -0.0076
-2 18 7 1.7779 0.0459
-2 18 8 2.1733 0.2481
-2 18 9 -2.6765 -0.1327
-2 18 10 -0.9978 0.0498
-2 18 11 0.5285 0.0987
-2 18 12 -0.8167 0.3977
-2 18 13 -1.8700 0.3389
-2 18 14 -0.1426 0.6406
-2 19 -1 1.5859 0.0027
-2 19 0 0.2297 -0.1999
-2 19 1 -1.8518 0.0276
-2 19 2 -0.5271 -0.0016
-2 19 3 -0.1294 -0.1225
-2 19 4 1.3045 0.0829
-2 19 5 0.2735 0.1572
-2 19 6 -1.8009 0.0215
-2 19 7 1.9938 0.1999
-2 19 8 -0.0912 0.0752
-2 19 9 -1.7846 0.0658
-2 19 10 0.7904 -0.1112
-2 19 11 0.2310 0.0764
-2 19 12 0.7881 0.1412
-2 19 13 0.7385 -0.7098
-2 20 -1 1.2587 0.1566
-2 20 0 -0.7065 0.1692
-2 20 1 0.1976 0.1140
-2 20 2 0.6900 -0.0160
-2 20 3 -2.4450 -0.1346
-2 20 4 -1.6399 0.1767
-2 20 5 1.4101 -0.3661
-2 20 6 1.1438 -0.1200
-2 20 7 -0.4759 0.0292
-2 20 8 -3.2625 -0.0154
-2 20 9 2.7278 -0.1242
-2 20 10 2.3178 -0.3255
-2 20 11 -1.3226 0.2421
-2 20 12 0.2214 -0.5444
-2 21 -1 -1.0814 -0.0346
-2 21 0 -0.8853 -0.0117
-2 21 1 0.9334 -0.0523
-2 21 2 2.1185 -0.1019
-2 21 3 0.2450 0.1074
-2 21 4 -0.5415 -0.1009
-2 21 5 -0.5709 0.1423
-2 21 6 1.2995 0.0634
-2 21 7 0.6193 -0.2770
-2 21 8 -0.3813 0.5120
-2 21 9 2.3306 -0.0627
-2 21 10 -2.1818 -0.3603
-2 22 -1 -0.0118 -0.2303
-2 22 0 0.0938 -0.0861
-2 22 1 -1.9196 0.1239
-2 22 2 -0.8001 -0.2739
-2 22 3 2.4322 0.3069
-2 22 4 2.2207 -0.2716
-2 22 5 -1.0196 0.2252
-2 22 6 -2.8961 -0.1072
-2 22 7 -0.0839 -0.4976
-2 22 8 2.1865 0.3039
-2 23 -1 0.8437 -0.1431
-2 23 0 2.0017 -0.1529
-2 23 1 0.4706 0.1962
-2 23 2 -1.4542 -0.2173
-2 23 3 -1.9171 0.5449
-2 23 4 -1.7039 0.1401
-2 23 5 2.0903 -0.4247
-2 23 6 -0.5332 0.0348
-2 24 -1 -0.5236 0.1955
-2 24 0 -0.4457 0.3142
-2 24 1 1.5222 0.0304
-2 24 2 0.9954 -0.0244
-1 0 1 110.6495 0.1599
-1 0 3 -49.7885 -0.7613
-1 0 5 -3.9985 0.2758
-1 0 7 -4.1260 -0.2572
-1 0 9 5.8842 0.2012
-1 0 11 -2.5038 0.3638
-1 0 13 -3.7323 0.2002
-1 0 15 3.2791 0.1596
-1 0 17 -0.5221 0.0531
-1 0 19 -2.0410 0.0998
-1 0 21 1.8969 0.7023
-1 1 0 -18.1035 -1.0273
-1 1 1 54.4695 0.9390
-1 1 2 -14.9843 0.5524
-1 1 3 6.0235 -0.1802
-1 1 4 16.8395 -0.1314
-1 1 5 12.2225 0.0903
-1 1 6 1.4826 -0.0361
-1 1 7 -6.0635 0.1477
-1 1 8 -1.0219 0.1138
-1 1 9 -3.0394 -0.0188
-1 1 10 -2.2359 -0.1459
-1 1 11 5.8051 0.1411
-1 1 12 2.2704 -0.1867
-1 1 13 -6.2355 0.1014
-1 1 14 -0.1818 -0.1107
-1 1 15 1.6227 0.0838
-1 1 16 -0.0567 0.2045
-1 1 17 -2.6321 -0.0201
-1 1 18 -0.2547 -0.0063
-1 1 19 1.9058 0.1506
-1 1 20 1.3011 -0.2895
-1 1 21 2.1118 -0.1459
-1 2 0 6.0536 -0.8554
-1 2 2 -24.9641 -0.3065
-1 2 3 39.0142 0.1206
-1 2 4 -7.7779 -0.1885
-1 2 5 -6.6927 -0.2084
-1 2 6 -0.9468 -0.3118
-1 2 7 4.6693 -0.0201
-1 2 8 11.4532 -0.0640
-1 2 9 -2.9456 -0.2580
-1 2 10 -6.8136 -0.0125
-1 2 11 2.2872 -0.3400
-1 2 12 0.9244 -0.0944
-1 2 13 1.9910 -0.1009
-1 2 14 0.0924 0.1539
-1 2 15 -2.8709 -0.1778
-1 2 16 1.2964 -0.0161
-1 2 17 0.4910 0.0234
-1 2 18 -0.4261 -0.2124
-1 2 19 2.4546 -0.0544
-1 2 20 -0.7326 0.0098
-1 2 21 -2.8560 0.2918
-1 3 0 31.8320 0.8664
-1 3 1 -33.7132 1.0072
-1 3 2 28.3673 0.0283
-1 3 3 12.4524 0.1908
-1 3 4 -27.8968 0.2391
-1 3 5 -9.0817 0.3116
-1 3 6 1.2557 0.0814
-1 3 7 -3.5846 0.0386
-1 3 8 -1.2968 0.1153
-1 3 9 0.7913 -0.0357
-1 3 10 5.1096 0.2020
-1 3 11 -1.0741 -0.1357
-1 3 12 -4.8795 0.2160
-1 3 13 5.3111 -0.0624
-1 3 14 0.9680 0.0774
-1 3 15 -1.9216 -0.0457
-1 3 16 0.2911 0.0208
-1 3 17 1.4816 -0.2041
-1 3 18 -1.0415 -0.2283
-1 3 19 -0.1852 0.0059
-1 3 20 -2.4548 0.2486
-1 3 21 -1.4315 0.1371
-1 4 0 1.6832 -0.7935
-1 4 1 28.4012 0.1814
-1 4 2 19.6772 -0.4018
-1 4 3 -19.7679 0.0905
-1 4 4 -0.1292 0.1062
-1 4 5 15.2058 0.0264
-1 4 6 11.4068 -0.0218
-1 4 7 -2.6991 -0.0183
-1 4 8 -12.6645 0.1128
-1 4 9 -2.5441 0.2690
-1 4 10 8.0050 -0.0713
-1 4 11 -1.9914 0.1944
-1 4 12 -2.9686 0.1360
-1 4 13 1.5293 0.0884
-1 4 14 -0.1747 -0.0340
-1 4 15 1.9925 0.0985
-1 4 16 -0.8875 -0.1123
-1 4 17 -0.2843 0.0208
-1 4 18 0.2206 0.2352
-1 4 19 -0.5282 0.1389
-1 4 20 -1.3109 0.3643
-1 5 0 -15.8105 -0.1303
-1 5 1 11.9289 -0.2688
-1 5 2 -18.1598 -0.1713
-1 5 3 -12.7338 -0.0566
-1 5 4 15.0142 -0.1511
-1 5 5 0.7314 -0.0674
-1 5 6 -9.4453 -0.0489
-1 5 7 6.6833 -0.0476
-1 5 8 6.8777 -0.1681
-1 5 9 1.3697 0.1343
-1 5 10 -2.8645 -0.1586
-1 5 11 -2.5341 0.0568
-1 5 12 3.3096 -0.1400
-1 5 13 -4.1224 0.0530
-1 5 14 -3.1513 0.0384
-1 5 15 3.1258 -0.0416
-1 5 16 -0.2208 -0.0767
-1 5 17 -2.3337 0.2417
-1 5 18 2.0637 0.0682
-1 5 19 0.4684 -0.1443
-1 5 20 -0.0730 0.2494
-1 6 0 -9.5856 0.1965
-1 6 1 -3.8105 -0.1346
-1 6 2 -6.0730 0.0837
-1 6 3 5.2477 -0.1597
-1 6 4 9.9466 0.1516
-1 6 5 -4.5252 -0.0107
-1 6 6 -14.9841 0.0450
-1 6 7 -0.5729 -0.0110
-1 6 8 6.7653 -0.1188
-1 6 9 2.7618 -0.1687
-1 6 10 -5.0949 0.0845
-1 6 11 1.6090 -0.1669
-1 6 12 6.3608 -0.0451
-1 6 13 -1.8059 -0.1826
-1 6 14 -0.7350 -0.0017
-1 6 15 -0.7971 -0.1663
-1 6 16 0.2903 0.0989
-1 6 17 0.2251 -0.0445
-1 6 18 1.2280 0.0313
-1 6 19 -0.7869 -0.1399
-1 6 20 1.0870 -0.7935
-1 7 0 4.9123 0.0936
-1 7 1 0.1884 0.3240
-1 7 2 8.3225 -0.1212
-1 7 3 -2.4599 -0.0343
-1 7 4 -7.1791 0.0927
-1 7 5 3.9177 -0.1867
-1 7 6 10.3052 0.0676
-1 7 7 -2.9028 -0.1227
-1 7 8 -6.4601 0.0833
-1 7 9 -1.4979 -0.1152
-1 7 10 -1.2590 0.0920
-1 7 11 0.5076 -0.0228
-1 7 12 -1.5383 0.0451
-1 7 13 1.0808 -0.1807
-1 7 14 4.7433 0.0121
-1 7 15 -2.5017 0.0373
-1 7 16 -0.3290 0.1299
-1 7 17 1.8326 0.0737
-1 7 18 -2.3541 0.1021
-1 7 19 -1.9561 -0.4021
-1 7 20 0.4576 -0.3247
-1 8 0 6.2407 0.0848
-1 8 1 -1.5312 0.1991
-1 8 2 4.7235 0.0932
-1 8 3 3.6344 0.2197
-1 8 4 -7.9685 -0.0629
-1 8 5 -5.6207 -0.0070
-1 8 6 9.6955 0.0803
-1 8 7 1.2324 0.1832
-1 8 8 -3.4937 0.1145
-1 8 9 0.0896 0.0830
-1 8 10 5.0890 0.0084
-1 8 11 0.1813 0.1191
-1 8 12 -6.5193 -0.0061
-1 8 13 -1.1562 0.2488
-1 8 14 2.4117 0.1653
-1 8 15 -0.3237 0.3227
-1 8 16 0.1605 -0.1556
-1 8 17 1.2445 -0.0674
-1 8 18 -0.5244 -0.0546
-1 8 19 0.0187 -0.3116
-1 8 20 0.1380 0.9408
-1 9 0 -5.8025 0.2156
-1 9 1 -6.1421 -0.0951
-1 9 2 -6.5201 -0.1373
-1 9 3 9.1215 -0.1349
-1 9 4 5.4540 0.0314
-1 9 5 -5.2145 0.0978
-1 9 6 -4.1935 -0.1359
-1 9 7 1.0652 0.1481
-1 9 8 1.9580 -0.1630
-1 9 9 -0.3745 0.0059
-1 9 10 2.6602 -0.0173
-1 9 11 0.6346 0.0239
-1 9 12 1.7574 -0.0178
-1 9 13 2.0280 0.0865
-1 9 14 -3.0970 -0.0360
-1 9 15 -1.4469 -0.1072
-1 9 16 -0.9418 -0.3445
-1 9 17 -0.5954 -0.2069
-1 9 18 3.0821 0.2666
-1 9 19 1.8958 0.0746
-1 10 0 -1.1955 -0.3935
-1 10 1 5.9493 0.0115
-1 10 2 -5.0416 -0.2038
-1 10 3 -6.9732 0.1872
-1 10 4 1.5878 0.0615
-1 10 5 6.8846 0.0494
-1 10 6 -3.7057 -0.0476
-1 10 7 -1.3776 -0.0507
-1 10 8 2.6399 0.0477
-1 10 9 -0.9746 -0.0358
-1 10 10 -4.2144 0.0540
-1 10 11 -2.4937 0.1475
-1 10 12 3.6246 0.0082
-1 10 13 2.3868 -0.2078
-1 10 14 -2.0185 -0.1952
-1 10 15 0.7643 -0.3490
-1 10 16 0.5664 0.4294
-1 10 17 -1.7289 0.1005
-1 10 18 -0.7693 0.1570
-1 10 19 -2.0012 -0.0193
-1 11 0 3.8779 -0.0268
-1 11 1 7.5900 0.0088
-1 11 2 6.4767 -0.1696
-1 11 3 -7.7737 0.1585
-1 11 4 -4.6435 -0.2410
-1 11 5 6.6857 -0.0656
-1 11 6 -0.8525 -0.0408
-1 11 7 -1.8382 -0.0629
-1 11 8 1.3364 0.0097
-1 11 9 2.0415 -0.1822
-1 11 10 -2.5062 -0.1157
-1 11 11 -0.6539 -0.1172
-1 11 12 -1.1306 -0.2149
-1 11 13 -2.1492 -0.1012
-1 11 14 0.6996 0.0051
-1 11 15 2.8752 0.1827
-1 11 16 2.1714 0.0681
-1 11 17 0.5962 -0.1204
-1 11 18 -2.4052 0.4764
-1 12 0 -0.0053 0.2838
-1 12 1 -7.6811 0.0329
-1 12 2 2.8251 0.2512
-1 12 3 5.2978 -0.0532
-1 12 4 2.5085 0.0353
-1 12 5 -1.9920 -0.0955
-1 12 6 -1.3985 0.0254
-1 12 7 1.2563 0.1032
-1 12 8 -1.2090 0.0079
-1 12 9 1.0633 0.0192
-1 12 10 0.8564 -0.1660
-1 12 11 3.0285 0.0216
-1 12 12 -0.8797 0.2874
-1 12 13 -1.5261 0.2360
-1 12 14 0.0072 0.0692
-1 12 15 -0.5156 0.0121
-1 12 16 -0.6371 -0.3546
-1 12 17 -0.5776 0.5593
-1 12 18 -0.3785 -0.3736
-1 13 0 -0.9933 -0.0551
-1 13 1 -6.1579 -0.0891
-1 13 2 -5.0738 0.0444
-1 13 3 3.9752 -0.0493
-1 13 4 2.9853 0.1023
-1 13 5 -6.9033 -0.0983
-1 13 6 1.5548 0.1536
-1 13 7 3.9453 -0.1009
-1 13 8 -2.5846 0.1122
-1 13 9 -2.0670 0.1535
-1 13 10 2.3654 0.1236
-1 13 11 1.4487 0.2510
-1 13 12 -0.0712 0.0189
-1 13 13 0.9259 0.0718
-1 13 14 -0.3427 0.2166
-1 13 15 -1.4518 0.0809
-1 13 16 -0.4396 0.1724
-1 13 17 -0.5104 -0.3448
-1 14 0 -0.6058 0.0384
-1 14 1 7.6123 0.0844
-1 14 2 -0.4511 -0.0951
-1 14 3 -1.9468 0.1914
-1 14 4 -2.8147 -0.1169
-1 14 5 -2.8058 0.1312
-1 14 6 3.1551 0.1814
-1 14 7 -1.4529 -0.0478
-1 14 8 -1.1875 0.0232
-1 14 9 -0.1840 0.0519
-1 14 10 0.5857 0.0625
-1 14 11 -3.5704 -0.1637
-1 14 12 -0.0746 -0.3329
-1 14 13 1.3959 -0.0044
-1 14 14 0.9267 -0.0557
-1 14 15 0.0181 0.0975
-1 14 16 0.0673 -0.3823
-1 14 17 0.7191 -0.6911
-1 15 0 -2.5248 0.0142
-1 15 1 4.6397 -0.1304
-1 15 2 1.8007 -0.1449
-1 15 3 -1.5672 -0.0499
-1 15 4 -0.3100 -0.1796
-1 15 5 5.6947 0.1653
-1 15 6 0.6258 -0.1074
-1 15 7 -3.8237 -0.0987
-1 15 8 2.6842 -0.1418
-1 15 9 1.7068 0.0851
-1 15 10 -2.1681 -0.1612
-1 15 11 -1.1548 -0.2889
-1 15 12 1.3577 -0.0056
-1 15 13 -1.3178 -0.0760
-1 15 14 -0.3094 -0.1976
-1 15 15 1.5624 -0.1455
-1 15 16 -0.7858 -0.0954
-1 16 0 0.9110 0.1043
-1 16 1 -4.2178 0.0484
-1 16 2 -1.8321 0.1857
-1 16 3 -0.8620 0.0155
-1 16 4 2.2307 -0.0119
-1 16 5 3.1571 0.0247
-1 16 6 -4.1365 -0.2264
-1 16 7 1.2976 -0.1741
-1 16 8 3.1153 0.0189
-1 16 9 -0.6685 -0.1406
-1 16 10 -0.6352 0.1008
-1 16 11 3.7950 0.1041
-1 16 12 1.2088 0.0022
-1 16 13 -1.8084 -0.1808
-1 16 14 -1.1453 0.1558
-1 16 15 0.9643 -0.0247
-1 17 0 4.0333 0.0611
-1 17 1 -1.7945 -0.0420
-1 17 2 0.9904 -0.0829
-1 17 3 0.1929 0.0450
-1 17 4 -0.5584 0.0494
-1 17 5 -1.7918 0.0686
-1 17 6 -2.7598 -0.0239
-1 17 7 2.1293 0.1674
-1 17 8 -1.8396 0.1370
-1 17 9 -2.3315 0.0069
-1 17 10 0.9074 0.3414
-1 17 11 -0.2002 -0.0019
-1 17 12 -1.7385 0.1252
-1 17 13 0.3707 0.4774
-1 17 14 1.4733 0.2296
-1 17 15 -1.1445 -0.0140
-1 18 0 -0.2410 0.0974
-1 18 1 -0.2772 0.0069
-1 18 2 2.0945 -0.1249
-1 18 3 1.2759 -0.0364
-1 18 4 -1.6452 -0.0291
-1 18 5 -1.5340 -0.0289
-1 18 6 2.3978 0.0671
-1 18 7 1.1679 0.2828
-1 18 8 -2.8162 -0.1791
-1 18 9 0.1058 0.1571
-1 18 10 1.2055 -0.0541
-1 18 11 -1.0535 0.1127
-1 18 12 -0.9084 0.1296
-1 18 13 0.0315 -0.0438
-1 18 14 1.9107 -0.7246
-1 19 0 -2.5182 -0.0413
-1 19 1 -0.1258 -0.1457
-1 19 2 -1.3897 0.1097
-1 19 3 0.5320 0.1020
-1 19 4 0.8630 0.1417
-1 19 5 -1.6337 -0.0578
-1 19 6 1.9534 0.0106
-1 19 7 -0.1536 -0.1240
-1 19 8 -0.4176 -0.0779
-1 19 9 3.4021 -0.1391
-1 19 10 -0.9759 -0.2559
-1 19 11 0.3422 -0.0927
-1 19 12 0.5060 -0.4202
-1 19 13 0.9491 -0.0687
-1 20 0 0.3623 0.0902
-1 20 1 1.7304 -0.0933
-1 20 2 -2.3343 0.1639
-1 20 3 -1.4499 -0.1474
-1 20 4 2.2048 -0.0889
-1 20 5 0.7929 -0.0433
-1 20 6 0.5728 0.0840
-1 20 7 -1.9132 -0.2542
-1 20 8 0.4121 0.0029
-1 20 9 1.3649 -0.4038
-1 20 10 -2.4567 0.4151
-1 20 11 1.0194 -0.0640
-1 20 12 -0.8253 -0.1277
-1 21 0 1.8381 0.0799
-1 21 1 1.5874 -0.0427
-1 21 2 1.3234 0.1019
-1 21 3 -0.5470 -0.0996
-1 21 4 -0.3105 -0.0771
-1 21 5 -0.0928 0.0853
-1 21 6 -0.6200 0.0492
-1 21 7 0.3637 0.3855
-1 21 8 1.6672 0.0635
-1 21 9 -3.0422 -0.2721
-1 21 10 0.2671 0.0805
-1 22 0 -1.2039 0.1026
-1 22 1 -2.1379 0.0192
-1 22 2 1.9311 -0.0213
-1 22 3 1.6990 0.0356
-1 22 4 -0.5211 -0.1449
-1 22 5 -2.4661 0.1320
-1 22 6 -0.7441 -0.3840
-1 22 7 0.8905 0.5704
-1 22 8 0.4682 0.4034
-1 22 9 -1.4390 0.3755
-1 23 0 -0.7123 -0.2330
-1 23 1 -1.7721 -0.0765
-1 23 2 -2.8129 0.1182
-1 23 3 -0.8055 -0.0406
-1 23 4 1.3146 0.0049
-1 23 5 0.4101 0.2005
-1 23 6 1.6028 -0.6672
-1 24 0 0.4350 -0.0475
-1 24 1 2.3594 0.0102
-1 24 2 -0.5977 0.0885
-1 24 3 0.8173 -0.2721
0 0 2 -62.5754 -3.6266
0 0 4 3.1763 -0.3280
0 0 6 -8.2390 -0.6026
0 0 8 5.4972 -0.6480
0 0 10 0.1306 0.2342
0 0 12 -7.6328 0.2596
0 0 14 5.7172 0.1054
0 0 16 -3.4729 0.3370
0 0 18 1.7565 0.3200
0 0 20 2.1604 0.0606
0 1 1 -18.9216 0.9796
0 1 2 39.0298 -0.2239
0 1 3 20.0848 0.4864
0 1 4 9.2020 -0.1189
0 1 5 0.1757 0.0137
0 1 6 -7.1661 0.1579
0 1 7 1.4628 0.2843
0 1 8 -5.3166 0.0466
0 1 9 -4.2164 0.0240
0 1 10 7.7728 0.0245
0 1 11 2.9150 -0.1242
0 1 12 -4.5742 0.1271
0 1 13 -0.2599 -0.0521
0 1 14 -0.0284 0.0642
0 1 15 0.6842 0.0508
0 1 16 -0.9121 -0.0626
0 1 17 -1.0324 -0.1485
0 1 18 3.1683 0.0747
0 1 19 0.8248 0.0331
0 1 20 0.9999 0.0175
0 1 21 0.0285 -0.6746
0 2 0 -98.2403 0.0608
0 2 1 -15.7477 -0.8322
0 2 2 53.0021 1.6641
0 2 3 -24.8851 0.0058
0 2 4 -15.3247 0.1153
0 2 5 6.9481 -0.1333
0 2 6 7.0641 0.2060
0 2 7 10.2808 -0.1709
0 2 8 -1.9428 0.4380
0 2 9 -5.2783 0.0070
0 2 10 0.5863 -0.4742
0 2 11 -1.2182 0.0491
0 2 12 4.9469 -0.1400
0 2 13 0.3760 0.0144
0 2 14 -5.0520 -0.1962
0 2 15 1.6369 -0.0539
0 2 16 2.7786 -0.0828
0 2 17 -0.4691 -0.0387
0 2 18 0.3493 -0.2016
0 2 19 -0.5802 0.1939
0 2 20 -4.2376 0.4276
0 3 1 35.2306 -0.4428
0 3 2 -8.3046 0.3948
0 3 3 -36.2700 -0.3457
0 3 4 -2.9993 0.0229
0 3 5 8.0414 -0.0602
0 3 6 -6.7631 0.1081
0 3 7 -9.0549 -0.1437
0 3 8 1.3007 0.0898
0 3 9 9.8122 -0.0426
0 3 10 -1.4055 -0.0712
0 3 11 -6.7211 0.2232
0 3 12 4.8968 -0.1556
0 3 13 1.3576 0.1563
0 3 14 -1.7618 0.0731
0 3 15 -1.0955 0.1153
0 3 16 0.3663 0.0373
0 3 17 0.2524 -0.1868
0 3 18 -1.5787 -0.0208
0 3 19 -1.8533 0.2551
0 3 20 -0.4000 0.0663
0 4 0 37.4596 -0.0920
0 4 1 7.8817 -0.6257
0 4 2 -31.4514 -0.4680
0 4 3 19.2545 0.2908
0 4 4 22.2393 -0.0388
0 4 5 1.2664 0.1150
0 4 6 -1.6262 -0.0953
0 4 7 -7.1833 0.0345
0 4 8 -2.7550 0.0547
0 4 9 5.0469 0.0603
0 4 10 -2.0786 0.3967
0 4 11 -0.8504 0.0094
0 4 12 0.2968 0.1187
0 4 13 -0.1857 0.0973
0 4 14 3.6112 -0.0162
0 4 15 -0.8032 -0.1083
0 4 16 -1.4670 0.2210
0 4 17 0.2705 0.1232
0 4 18 -0.3978 -0.0856
0 4 19 -1.8723 0.1216
0 4 20 5.1370 -0.3522
0 5 1 -21.5722 -0.1368
0 5 2 -6.1914 -0.0305
0 5 3 24.7720 -0.1165
0 5 4 -3.3775 -0.2230
0 5 5 -21.2812 0.1000
0 5 6 8.2060 -0.1088
0 5 7 15.3466 -0.1365
0 5 8 2.4617 -0.0829
0 5 9 -8.0090 -0.1773
0 5 10 -2.8980 -0.0676
0 5 11 5.8525 -0.2052
0 5 12 -4.7342 0.0077
0 5 13 -4.0032 -0.1195
0 5 14 2.9510 -0.1593
0 5 15 0.5400 -0.0828
0 5 16 -1.4743 0.0299
0 5 17 1.4244 0.1303
0 5 18 2.0275 -0.1453
0 5 19 0.0962 0.1994
0 5 20 2.3422 0.2208
0 6 0 -5.8064 0.0238
0 6 1 3.8972 0.1960
0 6 2 8.2295 0.3380
0 6 3 -2.7336 0.0890
0 6 4 -4.7889 -0.0520
0 6 5 -5.7092 0.0226
0 6 6 -1.8692 0.0728
0 6 7 -0.5929 0.0123
0 6 8 1.5192 -0.1832
0 6 9 -2.7533 0.0241
0 6 10 2.4364 -0.1966
0 6 11 5.3497 0.1001
0 6 12 -1.4738 -0.0776
0 6 13 -0.1146 0.0322
0 6 14 -1.6636 0.0471
0 6 15 -0.3163 0.0402
0 6 16 0.8735 -0.2547
0 6 17 1.0011 0.0953
0 6 18 -0.8056 -0.0065
0 6 19 1.0180 -0.4054
0 6 20 -2.0585 0.1727
0 7 1 9.7938 -0.0480
0 7 2 -0.9210 -0.0573
0 7 3 -14.5472 0.1010
0 7 4 1.8953 -0.1062
0 7 5 19.5771 0.0362
0 7 6 -0.9433 -0.1024
0 7 7 -11.9721 0.1601
0 7 8 -1.4850 -0.0749
0 7 9 3.5145 0.2095
0 7 10 0.2863 0.1101
0 7 11 -4.6403 -0.0068
0 7 12 2.1855 -0.0740
0 7 13 5.9985 0.0035
0 7 14 -1.7283 0.0666
0 7 15 -0.4091 0.1063
0 7 16 0.7578 0.1779
0 7 17 -2.6536 0.0185
0 7 18 -2.3175 -0.5759
0 7 19 0.7566 -0.1901
0 7 20 -1.9438 0.8654
0 8 0 -2.9295 -0.0813
0 8 1 -1.8152 -0.0423
0 8 2 6.9114 0.1680
0 8 3 -0.8236 -0.0128
0 8 4 -9.5806 0.1118
0 8 5 3.8486 0.0138
0 8 6 1.2856 0.0417
0 8 7 1.1020 0.2079
0 8 8 0.9004 0.2188
0 8 9 3.6898 0.0477
0 8 10 -0.8138 0.1789
0 8 11 -6.2547 -0.1807
0 8 12 -0.0665 0.2012
0 8 13 0.1995 0.0548
0 8 14 -0.9655 0.1377
0 8 15 0.7696 0.0179
0 8 16 1.0986 -0.0472
0 8 17 -0.3382 0.1362
0 8 18 -0.3470 -0.1278
0 8 19 0.3099 0.4225
0 9 1 -8.3565 -0.2727
0 9 2 3.5145 -0.0319
0 9 3 9.3701 -0.2385
0 9 4 -0.0280 0.1098
0 9 5 -7.9882 -0.1177
0 9 6 -1.8262 0.1278
0 9 7 5.6298 -0.2599
0 9 8 -0.6967 -0.0014
0 9 9 -0.8848 -0.1592
0 9 10 1.2143 -0.0440
0 9 11 4.8126 0.0328
0 9 12 1.4113 -0.0017
0 9 13 -5.2002 -0.0060
0 9 14 -1.0967 -0.1153
0 9 15 0.2328 -0.1008
0 9 16 0.9016 -0.3387
0 9 17 3.9666 0.2114
0 9 18 0.6586 0.4686
0 9 19 1.2062 0.3728
0 10 0 8.5034 0.0590
0 10 1 -1.4700 -0.1267
0 10 2 -10.8722 0.2007
0 10 3 -1.5037 -0.0163
0 10 4 10.7612 -0.0018
0 10 5 -1.7622 0.0573
0 10 6 -1.8137 -0.0632
0 10 7 1.1574 -0.1029
0 10 8 -1.2403 -0.1420
0 10 9 -4.1812 -0.0636
0 10 10 -1.8705 -0.0687
0 10 11 3.9813 0.0684
0 10 12 0.2701 -0.2226
0 10 13 -0.5097 0.0031
0 10 14 2.6886 -0.3849
0 10 15 0.0954 0.0792
0 10 16 -3.4229 0.1144
0 10 17 -0.7403 -0.2447
0 10 18 -1.2052 0.1213
0 10 19 -0.6528 -0.2699
0 11 1 6.4559 0.0334
0 11 2 -1.1312 0.0053
0 11 3 -4.8752 -0.1271
0 11 4 1.6483 -0.0292
0 11 5 -0.6893 0.0026
0 11 6 0.6876 -0.1803
0 11 7 -0.2239 0.1481
0 11 8 1.9220 -0.2013
0 11 9 -0.5179 0.0074
0 11 10 -0.7697 0.0319
0 11 11 -2.4073 -0.0570
0 11 12 -2.4065 0.0418
0 11 13 2.2265 -0.0221
0 11 14 2.2761 0.2799
0 11 15 0.5386 0.1699
0 11 16 -1.5861 0.2324
0 11 17 -2.3248 -0.0354
0 11 18 1.2818 0.0660
0 12 0 -9.7109 0.0103
0 12 1 0.2787 0.3224
0 12 2 8.6309 0.0104
0 12 3 3.3763 -0.0399
0 12 4 -5.6856 -0.0029
0 12 5 -0.9613 0.0375
0 12 6 2.2479 0.1851
0 12 7 -1.6636 0.0839
0 12 8 0.4732 0.1044
0 12 9 1.9222 0.0581
0 12 10 3.0630 0.1402
0 12 11 -1.1850 0.1928
0 12 12 -0.3242 0.2782
0 12 13 0.3284 -0.1468
0 12 14 -1.8863 0.2015
0 12 15 -0.8118 -0.2066
0 12 16 1.6063 0.4116
0 12 17 -0.3906 -0.1232
0 12 18 3.3562 -0.8929
0 13 1 -3.9491 -0.1471
0 13 2 -0.9274 0.0351
0 13 3 1.4159 0.0095
0 13 4 -4.0556 0.0044
0 13 5 3.2801 0.1805
0 13 6 2.6376 0.0192
0 13 7 -2.3547 0.0099
0 13 8 -2.0476 0.2272
0 13 9 1.3499 0.1324
0 13 10 0.8256 0.1347
0 13 11 -0.5276 -0.1786
0 13 12 0.9973 -0.1382
0 13 13 -0.1160 0.1235
0 13 14 -1.2636 -0.1599
0 13 15 -0.0846 -0.2009
0 13 16 1.8363 -0.4215
0 13 17 0.8075 -0.5292
0 14 0 9.4775 0.0172
0 14 1 1.3201 -0.0239
0 14 2 -4.7628 0.1853
0 14 3 -2.6055 -0.0894
0 14 4 0.5065 0.1076
0 14 5 1.9054 -0.0687
0 14 6 -2.4344 -0.2899
0 14 7 -0.3104 0.0523
0 14 8 0.4178 -0.1100
0 14 9 -0.3169 -0.1270
0 14 10 -2.8757 -0.3689
0 14 11 0.3100 -0.3146
0 14 12 0.8278 -0.0479
0 14 13 0.0546 0.0015
0 14 14 0.5558 -0.1423
0 14 15 0.2421 -0.0023
0 14 16 0.3774 -0.2056
0 14 17 1.2179 1.0831
0 15 1 0.1307 -0.0307
0 15 2 1.4566 -0.1645
0 15 3 1.3882 -0.1584
0 15 4 4.9287 0.0777
0 15 5 -1.8823 -0.2463
0 15 6 -3.0479 0.0040
0 15 7 3.5683 -0.0912
0 15 8 1.5172 -0.0881
0 15 9 -2.1851 -0.0863
0 15 10 -0.1661 -0.2661
0 15 11 1.4931 0.2285
0 15 12 -1.5084 0.2268
0 15 13 -0.3435 0.1480
0 15 14 1.8048 0.3201
0 15 15 -1.2724 -0.0242
0 15 16 -1.6519 0.8069
0 16 0 -5.5167 0.0730
0 16 1 -2.4166 0.0063
0 16 2 1.2559 -0.0531
0 16 3 0.7327 0.1529
0 16 4 1.0808 0.0312
0 16 5 -3.1742 -0.1103
0 16 6 2.0783 0.1901
0 16 7 2.5290 -0.0304
0 16 8 -1.1643 0.0402
0 16 9 0.3850 0.0651
0 16 10 2.9028 0.3200
0 16 11 0.1964 0.2341
0 16 12 -0.9926 0.1953
0 16 13 -0.0663 0.1161
0 16 14 -0.1100 -0.3771
0 16 15 -1.3587 -0.2323
0 17 1 2.5699 -0.0757
0 17 2 -0.0671 0.1650
0 17 3 -1.8320 0.1309
0 17 4 -2.2352 0.1818
0 17 5 -0.1875 0.0992
0 17 6 1.8484 0.0923
0 17 7 -4.0972 0.0854
0 17 8 -2.7283 0.1942
0 17 9 2.4883 0.3120
0 17 10 -1.2020 0.0913
0 17 11 -1.7806 -0.2490
0 17 12 1.0969 -0.0088
0 17 13 0.8705 -0.5721
0 17 14 -1.6114 -0.2809
0 17 15 1.3084 0.4978
0 18 0 -0.2395 -0.0405
0 18 1 1.5067 0.1094
0 18 2 0.4719 0.0723
0 18 3 -0.5485 -0.3186
0 18 4 -1.2974 -0.1023
0 18 5 2.2152 -0.0674
0 18 6 0.3877 0.1144
0 18 7 -2.6085 -0.1338
0 18 8 1.4757 -0.0377
0 18 9 0.8703 -0.0593
0 18 10 -2.2425 -0.2987
0 18 11 -0.2391 -0.0256
0 18 12 0.0615 -0.5004
0 18 13 1.1091 -0.5164
0 18 14 -1.1429 1.0172
0 19 1 -2.2190 0.1420
0 19 2 0.1441 -0.1351
0 19 3 1.3656 0.0709
0 19 4 -1.1339 -0.0542
0 19 5 1.1180 -0.1282
0 19 6 0.0546 -0.1341
0 19 7 0.8909 -0.1417
0 19 8 4.3150 -0.2283
0 19 9 -2.0664 -0.2224
0 19 10 0.9580 -0.0977
0 19 11 1.6840 0.0466
0 19 12 0.3847 0.1498
0 19 13 1.3907 1.1255
0 20 0 2.1480 -0.1034
0 20 1 -1.5065 0.1027
0 20 2 -1.3279 -0.3709
0 20 3 1.9226 0.2226
0 20 4 0.9075 -0.0571
0 20 5 0.6599 0.2297
0 20 6 -0.2632 -0.1868
0 20 7 -0.5491 0.1046
0 20 8 -0.1403 -0.1139
0 20 9 -3.1037 0.3767
0 20 10 2.5656 0.5000
0 20 11 -0.0350 -0.0668
0 21 1 2.0075 0.0621
0 21 2 -0.6199 -0.0054
0 21 3 -0.4429 0.0517
0 21 4 -0.4558 0.0023
0 21 5 -1.5878 0.2382
0 21 6 -0.0408 0.2250
0 21 7 0.8261 0.1568
0 21 8 -2.3584 -0.1609
0 21 9 0.0188 0.0637
0 21 10 0.2090 0.3611
0 22 0 -3.1328 0.2244
0 22 1 1.4488 -0.0796
0 22 2 1.7928 0.2212
0 22 3 -0.6761 -0.0787
0 22 4 -1.6611 0.3123
0 22 5 -0.2252 -0.5343
0 22 6 -1.1884 0.4572
0 22 7 1.1941 0.1925
0 22 8 -0.0143 -0.2626
0 23 1 -2.1519 -0.1803
0 23 2 0.0005 -0.1357
0 23 3 -0.0011 -0.0136
0 23 4 0.4778 0.1031
0 23 5 3.7490 -0.9237
0 23 6 -1.4700 -0.0462
0 24 0 3.6304 -0.0463
0 24 1 -0.1165 0.1581
0 24 2 -0.0017 -0.1495
0 24 3 -0.8466 0.2465
1 0 1 -45.6253 -5.6101
1 0 3 4.6361 -1.8272
1 0 5 -13.5932 -0.3880
1 0 7 5.5360 -1.0344
1 0 9 3.2981 -0.6083
1 0 11 -9.1717 0.0228
1 0 13 5.8662 -0.0910
1 0 15 -3.7312 0.1527
1 0 17 3.9336 0.1181
1 0 19 -0.1406 -0.1982
1 1 1 77.9352 0.3313
1 1 2 15.0899 1.3356
1 1 3 -1.9171 -0.4693
1 1 4 2.4500 0.2902
1 1 5 -5.4153 -0.0985
1 1 6 2.9634 0.1869
1 1 7 -5.5828 0.0853
1 1 8 -6.0347 0.3128
1 1 9 8.1092 -0.0527
1 1 10 2.6853 0.1786
1 1 11 -1.7955 -0.0014
1 1 12 0.4960 -0.0213
1 1 13 -3.1256 -0.0925
1 1 14 0.8877 -0.0631
1 1 15 2.9804 0.0889
1 1 16 -1.4629 -0.1051
1 1 17 -0.1292 -0.0835
1 1 18 0.5153 0.3640
1 1 19 1.0749 0.2770
1 1 20 0.7685 -0.6796
1 2 1 41.8989 2.9231
1 2 2 -42.1445 0.0669
1 2 3 -16.5085 0.8563
1 2 4 16.7878 0.3980
1 2 5 8.5936 0.2008
1 2 6 5.1130 -0.0100
1 2 7 -0.7263 0.7857
1 2 8 -1.0803 -0.0340
1 2 9 -0.9852 0.1327
1 2 10 -3.9932 0.1149
1 2 11 5.9857 -0.0893
1 2 12 1.5203 -0.0805
1 2 13 -5.9188 0.0785
1 2 14 1.1619 -0.0351
1 2 15 3.2941 0.0043
1 2 16 0.1339 0.0777
1 2 17 -1.3801 -0.2375
1 2 18 -0.6434 0.0825
1 2 19 -1.9348 0.2965
1 2 20 -0.2844 -0.7153
1 3 1 -36.2352 0.3593
1 3 2 -27.5232 -1.0324
1 3 3 9.8908 -0.4576
1 3 4 5.6537 -0.2940
1 3 5 -11.3197 0.0031
1 3 6 -12.4448 -0.2861
1 3 7 1.1500 0.1351
1 3 8 12.7602 -0.3643
1 3 9 -1.3935 -0.0284
1 3 10 -6.8469 -0.0840
1 3 11 3.0791 -0.1143
1 3 12 0.3703 0.1303
1 3 13 -0.1841 0.1811
1 3 14 -1.6344 0.0262
1 3 15 -2.1810 0.0461
1 3 16 1.3461 -0.0869
1 3 17 -0.0712 0.1248
1 3 18 -2.0364 0.3505
1 3 19 1.4250 -0.0971
1 3 20 0.9887 -0.2174
1 4 1 -29.2906 -0.9642
1 4 2 41.0138 0.3591
1 4 3 22.9072 -0.3357
1 4 4 -14.7165 0.3340
1 4 5 1.6787 -0.0521
1 4 6 4.5963 -0.0294
1 4 7 -3.5149 -0.2200
1 4 8 -2.3677 0.1415
1 4 9 -3.3680 0.1136
1 4 10 2.9525 -0.0213
1 4 11 -0.0057 0.1560
1 4 12 -1.5278 0.1022
1 4 13 5.3343 -0.1834
1 4 14 -0.0146 0.0236
1 4 15 -2.0343 0.1602
1 4 16 0.0259 0.0918
1 4 17 0.6560 -0.0968
1 4 18 -1.7859 -0.1306
1 4 19 3.3024 -0.2204
1 4 20 1.0762 -0.6785
1 5 1 4.8253 0.1648
1 5 2 19.4354 -0.0170
1 5 3 -10.4949 -0.1474
1 5 4 -22.5078 0.1385
1 5 5 10.4577 -0.1595
1 5 6 16.4447 0.1014
1 5 7 2.3391 -0.3001
1 5 8 -9.6796 -0.0489
1 5 9 -1.9851 -0.0637
1 5 10 7.6977 -0.0972
1 5 11 -3.9363 -0.1396
1 5 12 -3.8725 -0.2120
1 5 13 1.8239 -0.1634
1 5 14 0.8516 0.0661
1 5 15 0.3382 -0.2015
1 5 16 0.3324 0.0085
1 5 17 0.8984 -0.2695
1 5 18 0.8122 -0.2266
1 5 19 0.3964 0.4109
1 5 20 -2.2118 -0.1299
1 6 1 8.9436 0.6016
1 6 2 -19.1506 -0.0698
1 6 3 -5.0673 0.2090
1 6 4 9.4532 -0.1328
1 6 5 -3.8781 0.0130
1 6 6 -12.9017 0.1317
1 6 7 0.9637 0.0400
1 6 8 3.9492 0.0048
1 6 9 4.0101 0.0175
1 6 10 1.7083 0.0719
1 6 11 -1.6251 0.0295
1 6 12 1.4792 0.1632
1 6 13 -3.1432 0.1992
1 6 14 -1.2490 -0.0803
1 6 15 0.6114 -0.2529
1 6 16 0.5806 0.0750
1 6 17 -1.2626 0.1285
1 6 18 1.6180 0.0643
1 6 19 -1.3072 0.3318
1 6 20 -2.8796 0.7477
1 7 1 0.5812 -0.0322
1 7 2 -11.8977 0.0458
1 7 3 -0.0627 0.0146
1 7 4 21.6369 0.0522
1 7 5 0.6261 -0.0144
1 7 6 -10.9154 0.0552
1 7 7 0.0984 0.1020
1 7 8 4.8134 0.1339
1 7 9 -1.3108 0.0967
1 7 10 -7.2262 0.0189
1 7 11 2.5197 0.1567
1 7 12 5.7953 0.0237
1 7 13 -1.0591 -0.0671
1 7 14 0.0844 0.0992
1 7 15 -0.0996 0.3021
1 7 16 -1.1812 0.0676
1 7 17 -1.0457 -0.2503
1 7 18 0.8691 0.0870
1 7 19 -0.7830 0.4095
1 7 20 -0.3236 0.2295
1 8 1 5.7498 0.2109
1 8 2 9.2993 0.0172
1 8 3 -9.3783 0.1649
1 8 4 -5.1635 -0.0066
1 8 5 0.7616 -0.1184
1 8 6 8.2031 0.1123
1 8 7 0.7457 0.0720
1 8 8 -1.4566 0.0867
1 8 9 -1.4069 0.0786
1 8 10 -3.2684 -0.2088
1 8 11 0.8998 -0.0916
1 8 12 -2.5180 -0.1550
1 8 13 0.0616 -0.0812
1 8 14 1.9664 0.2124
1 8 15 1.0881 -0.1716
1 8 16 -0.1411 -0.0218
1 8 17 -1.0711 0.1600
1 8 18 -1.0432 -0.0612
1 8 19 1.4710 -0.8143
1 9 1 -2.5692 -0.0198
1 9 2 7.6180 -0.5616
1 9 3 5.5823 0.0221
1 9 4 -8.9994 -0.1239
1 9 5 -4.5999 0.0574
1 9 6 5.4937 -0.1105
1 9 7 -1.9954 -0.1211
1 9 8 -2.2176 -0.1708
1 9 9 3.0126 -0.1175
1 9 10 6.7094 -0.0318
1 9 11 0.6677 -0.0456
1 9 12 -5.3068 0.0889
1 9 13 0.2800 0.0458
1 9 14 0.0642 -0.0217
1 9 15 0.1761 -0.0481
1 9 16 2.2029 0.0562
1 9 17 0.0711 0.2930
1 9 18 0.4796 0.2733
1 9 19 0.8443 -0.6474
1 10 1 -8.3166 -0.0274
1 10 2 -6.1073 -0.0041
1 10 3 10.0217 -0.0021
1 10 4 1.2828 0.1319
1 10 5 -0.9908 0.0160
1 10 6 -1.0844 -0.0827
1 10 7 -0.8491 -0.1521
1 10 8 -1.5138 -0.1609
1 10 9 -1.4879 -0.0792
1 10 10 1.9185 0.1293
1 10 11 -1.3402 0.0955
1 10 12 1.8636 0.1144
1 10 13 2.3429 -0.1247
1 10 14 -1.3706 -0.3652
1 10 15 -3.1824 0.1879
1 10 16 -0.2261 -0.2005
1 10 17 1.2867 -0.2031
1 10 18 0.0656 0.3544
1 10 19 -2.4861 -0.2538
1 11 1 5.0871 -0.0419
1 11 2 -2.8216 0.1167
1 11 3 -4.0385 0.0629
1 11 4 -0.7635 0.0663
1 11 5 3.2418 -0.1646
1 11 6 -0.6181 0.1085
1 11 7 2.0301 -0.0594
1 11 8 0.9079 0.2324
1 11 9 -1.4593 0.2905
1 11 10 -3.3817 0.0563
1 11 11 -2.5083 0.0550
1 11 12 2.7609 -0.1679
1 11 13 0.3267 0.1233
1 11 14 -0.0160 0.2076
1 11 15 -0.3587 -0.1346
1 11 16 -1.3111 -0.1087
1 11 17 1.6537 -0.3004
1 11 18 -0.6073 -0.0792
1 12 1 6.2588 0.2716
1 12 2 4.2123 -0.0872
1 12 3 -5.7941 0.1267
1 12 4 -0.1141 -0.0417
1 12 5 2.3584 0.1325
1 12 6 -2.4263 0.1019
1 12 7 -0.1126 0.1391
1 12 8 1.9685 0.2338
1 12 9 2.5247 -0.0465
1 12 10 -0.0420 -0.1325
1 12 11 0.8731 -0.0446
1 12 12 0.2494 -0.0670
1 12 13 -1.9656 0.0608
1 12 14 -0.8436 0.1886
1 12 15 2.0936 0.1326
1 12 16 -0.4148 0.2488
1 12 17 0.4057 -0.5098
1 12 18 2.0557 0.5748
1 13 1 -5.8305 0.0030
1 13 2 -1.0313 -0.1394
1 13 3 0.3554 0.0108
1 13 4 4.5861 -0.0047
1 13 5 0.6262 0.0655
1 13 6 -2.3275 0.0074
1 13 7 -1.6703 0.0020
1 13 8 0.2284 -0.1281
1 13 9 -0.0032 -0.2188
1 13 10 -0.2198 -0.0234
1 13 11 0.8761 -0.1816
1 13 12 -0.5309 0.1168
1 13 13 -0.2990 -0.0619
1 13 14 0.1618 -0.2070
1 13 15 2.0312 0.1052
1 13 16 0.7051 -0.1481
1 13 17 -3.8289 0.4825
1 14 1 -3.0132 -0.0516
1 14 2 -1.8564 -0.0108
1 14 3 1.6812 -0.0712
1 14 4 -0.3585 -0.2215
1 14 5 -3.3452 -0.2559
1 14 6 1.4143 -0.0021
1 14 7 0.6619 -0.1967
1 14 8 -1.0900 -0.1258
1 14 9 -1.9025 -0.1596
1 14 10 0.0909 0.0301
1 14 11 0.5925 0.2408
1 14 12 -0.4434 -0.0708
1 14 13 1.0648 -0.0974
1 14 14 0.8919 -0.1173
1 14 15 -0.4923 0.0779
1 14 16 1.0031 0.3370
1 14 17 -1.5545 0.8057
1 15 1 4.9256 -0.1413
1 15 2 2.9015 -0.0399
1 15 3 2.3938 0.0831
1 15 4 -3.4665 -0.0984
1 15 5 -1.8509 0.2464
1 15 6 4.2100 -0.0712
1 15 7 1.3688 0.0705
1 15 8 -1.6386 0.1073
1 15 9 0.7555 0.0543
1 15 10 0.9890 0.1253
1 15 11 -0.6913 0.3688
1 15 12 -0.0045 0.0169
1 15 13 1.0144 0.1793
1 15 14 -1.4809 -0.0549
1 15 15 -2.5043 -0.0608
1 15 16 -0.9746 -0.3772
1 16 1 0.8359 0.1243
1 16 2 -1.4181 0.1346
1 16 3 -0.3224 0.1719
1 16 4 -0.4009 0.0293
1 16 5 2.7635 0.2470
1 16 6 0.5250 -0.1046
1 16 7 -0.8538 0.3092
1 16 8 1.0566 -0.1312
1 16 9 2.0081 0.0431
1 16 10 -0.3334 0.0984
1 16 11 -1.0625 -0.0109
1 16 12 -0.3520 0.0184
1 16 13 -1.7392 -0.4439
1 16 14 -1.1801 -0.2564
1 16 15 2.2060 0.0578
1 17 1 -1.2836 0.1264
1 17 2 -2.5621 0.0343
1 17 3 -1.7281 0.0811
1 17 4 1.8629 0.0306
1 17 5 1.5474 -0.1587
1 17 6 -5.6788 -0.0246
1 17 7 -2.3107 0.0368
1 17 8 2.6797 0.1682
1 17 9 -2.3843 -0.0907
1 17 10 -1.4936 -0.2671
1 17 11 1.0940 -0.3112
1 17 12 1.0854 -0.4155
1 17 13 -0.1592 0.0874
1 17 14 2.4799 0.9207
1 18 1 0.1413 -0.1298
1 18 2 1.2647 -0.2389
1 18 3 -0.7880 -0.1550
1 18 4 0.3252 -0.1692
1 18 5 -0.3951 -0.0184
1 18 6 -1.4615 -0.0104
1 18 7 1.9202 -0.3215
1 18 8 0.6552 0.1919
1 18 9 -2.9458 -0.1468
1 18 10 0.7893 -0.0266
1 18 11 0.7323 -0.1748
1 18 12 0.8511 -0.0933
1 18 13 -0.0634 1.1354
1 19 1 0.0139 -0.2257
1 19 2 1.7748 0.0902
1 19 3 -0.1126 0.0222
1 19 4 -0.4874 -0.0642
1 19 5 -0.0662 0.1119
1 19 6 2.7146 -0.0898
1 19 7 3.3624 -0.0353
1 19 8 -2.3197 -0.0820
1 19 9 2.6847 0.2668
1 19 10 2.8622 0.1868
1 19 11 -1.3815 0.0594
1 19 12 -0.1588 0.8829
1 20 1 -1.1703 -0.1721
1 20 2 0.3909 0.2887
1 20 3 1.4521 -0.0635
1 20 4 1.0386 0.1818
1 20 5 0.2007 0.0934
1 20 6 -0.1938 0.0982
1 20 7 -0.7679 0.1593
1 20 8 -3.7848 -0.0930
1 20 9 3.1707 0.3201
1 20 10 -0.2759 -0.1595
1 20 11 -2.2707 -0.0420
1 21 1 0.0625 0.0162
1 21 2 -1.1036 0.1751
1 21 3 -0.7238 -0.0171
1 21 4 -0.7490 0.0610
1 21 5 -0.9124 -0.0973
1 21 6 -0.9110 0.0760
1 21 7 -0.9397 -0.3180
1 21 8 -0.4729 0.0939
1 21 9 -1.4724 0.1325
1 21 10 -3.5409 -0.1523
1 22 1 1.4511 0.2185
1 22 2 -0.4539 -0.0371
1 22 3 -1.6555 0.1238
1 22 4 0.3550 -0.3603
1 22 5 -1.4443 0.0589
1 22 6 0.5799 0.1738
1 22 7 0.7342 -0.4630
1 22 8 3.3734 -0.4043
1 23 1 -1.0142 -0.0002
1 23 2 0.1323 -0.2921
1 23 3 0.6408 -0.2064
1 23 4 3.0000 -0.0943
1 23 5 -0.7494 0.3719
1 23 6 1.8132 -0.0182
1 24 1 -1.0506 0.1148
1 24 2 -0.1282 0.0053
2 0 2 -7.2067 -3.4658
2 0 4 -16.4707 -0.0439
2 0 6 6.0107 -0.0743
2 0 8 4.9542 -1.2080
2 0 10 -8.9184 -0.5188
2 0 12 3.1471 -0.1556
2 0 14 -1.2514 -0.2522
2 0 16 2.6820 -0.2106
2 0 18 -0.6009 0.0777
2 0 20 -2.5335 0.3256
2 1 2 -14.6213 -0.7352
2 1 3 8.8311 0.7556
2 1 4 0.0230 -0.5045
2 1 5 2.0540 -0.0788
2 1 6 -4.9771 -0.1259
2 1 7 -6.2745 0.1539
2 1 8 6.4949 0.0561
2 1 9 2.0547 0.3315
2 1 10 1.3697 -0.0276
2 1 11 1.7061 0.0599
2 1 12 -5.8419 -0.1865
2 1 13 0.3461 -0.1309
2 1 14 5.4926 0.1837
2 1 15 -1.4308 0.0103
2 1 16 -2.7093 -0.0475
2 1 17 -0.1764 0.3601
2 1 18 1.9365 0.1857
2 1 19 0.6829 -0.2577
2 1 20 0.6566 0.0235
2 2 2 -3.8474 1.6480
2 2 3 20.8802 0.8426
2 2 4 7.1676 0.1274
2 2 5 -0.4312 0.2816
2 2 6 0.5316 0.2009
2 2 7 4.6461 -0.0380
2 2 8 -1.6370 0.8731
2 2 9 -7.0168 0.0587
2 2 10 5.4055 0.2305
2 2 11 1.9993 -0.0292
2 2 12 -4.3183 0.1992
2 2 13 0.7791 0.0864
2 2 14 1.9404 0.1569
2 2 15 0.3056 0.1583
2 2 16 -1.0022 0.0496
2 2 17 -0.5790 0.0734
2 2 18 0.2853 -0.1486
2 2 19 -0.8228 -0.5179
2 2 20 0.4044 -0.5145
2 3 2 22.3975 -0.6612
2 3 3 -8.3648 -0.5839
2 3 4 -14.6203 -0.3434
2 3 5 -8.0197 -0.1585
2 3 6 -0.3373 0.0694
2 3 7 10.5388 -0.3493
2 3 8 -1.5164 -0.0953
2 3 9 -5.3515 -0.3536
2 3 10 1.4329 -0.0810
2 3 11 -1.5811 -0.0517
2 3 12 2.3816 0.0918
2 3 13 -0.6607 -0.0158
2 3 14 -4.3604 -0.0358
2 3 15 1.7216 0.0402
2 3 16 1.8663 0.1317
2 3 17 -0.9828 0.2322
2 3 18 1.0772 -0.2382
2 3 19 0.2120 -0.2812
2 3 20 -1.9356 0.8405
2 4 2 13.3739 -0.7061
2 4 3 -25.0561 0.5412
2 4 4 6.9277 -0.0287
2 4 5 14.7029 0.1699
2 4 6 -5.3063 -0.1558
2 4 7 -10.2258 0.0648
2 4 8 -4.1958 -0.4097
2 4 9 7.9826 0.0670
2 4 10 0.6619 0.0098
2 4 11 -3.3882 0.0430
2 4 12 5.1718 -0.0916
2 4 13 0.8986 0.1225
2 4 14 -1.8361 -0.1701
2 4 15 0.0292 -0.0452
2 4 16 0.4537 -0.1649
2 4 17 -1.4212 -0.3762
2 4 18 0.1499 0.1901
2 4 19 -0.0891 -0.2277
2 4 20 0.8055 0.6811
2 5 2 -17.5601 0.1033
2 5 3 -9.2666 0.0773
2 5 4 11.2119 -0.1922
2 5 5 7.7610 0.2663
2 5 6 2.9513 -0.2794
2 5 7 -4.1415 0.1553
2 5 8 0.5043 -0.0083
2 5 9 7.0894 0.0647
2 5 10 -3.8421 -0.1590
2 5 11 -2.7545 -0.0852
2 5 12 -0.3098 -0.1264
2 5 13 -0.1514 0.1275
2 5 14 1.8543 -0.2339
2 5 15 -0.4848 -0.1007
2 5 16 -1.0742 -0.0670
2 5 17 0.5403 -0.3777
2 5 18 0.4740 0.4054
2 5 19 -0.7549 0.1682
2 5 20 1.1313 0.0849
2 6 2 -3.9034 0.5418
2 6 3 21.1254 -0.2987
2 6 4 -5.6349 -0.0194
2 6 5 -22.0244 0.0097
2 6 6 1.6605 0.1751
2 6 7 9.4885 0.1384
2 6 8 3.8805 0.2821
2 6 9 -4.0685 -0.0726
2 6 10 -2.0535 0.1276
2 6 11 4.2366 0.1780
2 6 12 -3.3196 0.0119
2 6 13 -1.8046 -0.0816
2 6 14 0.3778 0.1464
2 6 15 0.2009 -0.0438
2 6 16 -0.4571 0.1801
2 6 17 2.3103 0.3515
2 6 18 0.5920 -0.0789
2 6 19 -1.6992 0.3934
2 6 20 -0.2555 -0.5266
2 7 2 0.5617 -0.0331
2 7 3 13.2165 0.0991
2 7 4 0.9838 0.1434
2 7 5 -3.2604 -0.0458
2 7 6 1.2569 0.1145
2 7 7 0.0171 -0.0563
2 7 8 -3.5225 0.0282
2 7 9 -7.1963 0.0136
2 7 10 3.4657 0.2134
2 7 11 4.7438 0.0008
2 7 12 -0.3188 -0.0046
2 7 13 1.4743 0.0144
2 7 14 -0.4449 0.2510
2 7 15 0.4691 0.0915
2 7 16 0.2835 0.0176
2 7 17 0.4629 0.3031
2 7 18 -0.9768 0.0327
2 7 19 -1.0082 0.2267
2 8 2 -5.4365 0.1849
2 8 3 -12.6662 0.0298
2 8 4 -1.0452 -0.1837
2 8 5 13.3778 -0.0124
2 8 6 0.2481 -0.2911
2 8 7 -5.3814 -0.0697
2 8 8 0.2054 -0.1061
2 8 9 1.6326 -0.1251
2 8 10 0.9692 -0.2215
2 8 11 -5.3017 -0.2160
2 8 12 0.6707 -0.0280
2 8 13 2.3265 0.0608
2 8 14 -0.0050 -0.3731
2 8 15 -0.5178 0.0143
2 8 16 -1.7224 0.2365
2 8 17 -2.1272 -0.1646
2 8 18 0.1652 -0.8017
2 8 19 2.0100 -0.4733
2 9 2 7.3286 0.0501
2 9 3 -4.9587 -0.2651
2 9 4 -5.2863 -0.0658
2 9 5 2.2315 0.0736
2 9 6 -3.2934 -0.1012
2 9 7 -0.2335 0.0239
2 9 8 4.4540 0.0231
2 9 9 6.2253 -0.0525
2 9 10 -0.6126 0.0916
2 9 11 -3.9328 0.1118
2 9 12 1.2470 0.0604
2 9 13 -1.4552 0.0870
2 9 14 -0.3399 0.2609
2 9 15 0.4357 0.0244
2 9 16 0.5295 -0.3308
2 9 17 0.4858 -0.0133
2 9 18 0.3083 -0.4045
2 9 19 0.5417 0.3517
2 10 2 5.5966 -0.0066
2 10 3 4.2303 0.1420
2 10 4 1.1901 0.1346
2 10 5 -2.9922 0.0831
2 10 6 -0.5000 0.1216
2 10 7 0.9414 -0.0030
2 10 8 -2.5882 0.0489
2 10 9 -1.4571 0.0343
2 10 10 -1.4854 0.0956
2 10 11 4.1799 0.0263
2 10 12 1.9777 0.0814
2 10 13 -2.3511 -0.2951
2 10 14 -0.7778 -0.0308
2 10 15 0.4014 -0.1070
2 10 16 2.3087 -0.2893
2 10 17 0.9249 0.4816
2 10 18 -1.7337 -0.0102
2 11 2 -6.2660 0.0398
2 11 3 -2.2259 0.1804
2 11 4 4.4149 -0.0437
2 11 5 -0.2954 0.0257
2 11 6 2.6626 0.0191
2 11 7 1.2586 0.1965
2 11 8 -2.1351 0.0316
2 11 9 -3.1973 0.0802
2 11 10 -1.7316 -0.0918
2 11 11 1.6817 -0.1089
2 11 12 -1.2797 -0.0808
2 11 13 0.2143 0.0995
2 11 14 0.7876 -0.4036
2 11 15 -0.2687 0.0846
2 11 16 -0.3681 0.0840
2 11 17 -0.3360 0.0131
2 11 18 -0.5457 -0.0398
2 12 2 -2.5758 0.1761
2 12 3 0.6641 -0.1786
2 12 4 1.0838 -0.0603
2 12 5 -3.2249 -0.0540
2 12 6 -0.4482 -0.1326
2 12 7 1.6142 0.1454
2 12 8 2.2132 -0.2364
2 12 9 1.6440 -0.0371
2 12 10 1.2968 -0.0779
2 12 11 -0.8429 0.0926
2 12 12 -1.7636 -0.0826
2 12 13 -0.0091 0.3094
2 12 14 0.5368 0.2028
2 12 15 0.3412 0.2091
2 12 16 -1.7539 0.0375
2 12 17 1.0288 0.1115
2 13 2 2.4856 -0.0044
2 13 3 5.3062 -0.1686
2 13 4 -1.6774 0.1038
2 13 5 -1.6524 0.0058
2 13 6 -1.3264 -0.1055
2 13 7 -1.0105 -0.1577
2 13 8 -0.3289 -0.1440
2 13 9 0.4492 0.1953
2 13 10 0.4372 0.0101
2 13 11 -0.2732 -0.0979
2 13 12 0.7078 0.1309
2 13 13 0.8858 -0.1161
2 13 14 1.0589 0.3795
2 13 15 0.2426 -0.2089
2 13 16 -2.4304 0.3069
2 13 17 -0.5792 0.0575
2 14 2 -0.0980 -0.0965
2 14 3 -2.4826 -0.0784
2 14 4 -3.2433 0.0223
2 14 5 3.8428 -0.0945
2 14 6 1.0202 0.0544
2 14 7 -1.9018 0.0158
2 14 8 -0.9143 0.0279
2 14 9 -0.1768 0.0276
2 14 10 0.4939 0.2718
2 14 11 0.3005 -0.1210
2 14 12 0.7285 -0.0469
2 14 13 0.0302 -0.1576
2 14 14 -0.5842 0.0084
2 14 15 -0.3588 -0.0356
2 14 16 1.7353 0.0329
2 15 2 1.0650 0.1183
2 15 3 -3.5108 0.0069
2 15 4 0.2848 0.2760
2 15 5 3.3609 -0.0600
2 15 6 0.7472 0.2071
2 15 7 -0.4720 0.1266
2 15 8 1.1174 0.0616
2 15 9 0.1998 -0.0543
2 15 10 -0.3940 0.1627
2 15 11 -0.5391 -0.0140
2 15 12 0.0613 -0.1206
2 15 13 -1.2748 0.0551
2 15 14 -1.0113 -0.5124
2 15 15 -1.1613 -0.4306
2 15 16 2.4399 -0.6037
2 16 2 0.2820 0.1466
2 16 3 1.9749 -0.0336
2 16 4 2.7530 0.0640
2 16 5 -2.4967 -0.0295
2 16 6 -0.9996 0.1891
2 16 7 1.8485 -0.2265
2 16 8 0.9583 -0.2228
2 16 9 -0.8162 -0.0334
2 16 10 -1.1666 -0.1906
2 16 11 -0.7792 -0.0120
2 16 12 -1.4014 -0.1185
2 16 13 -0.2788 -0.2809
2 16 14 2.0583 0.2564
2 16 15 0.1401 0.1404
2 17 2 -1.2338 -0.0842
2 17 3 2.0725 -0.0416
2 17 4 0.4374 -0.2307
2 17 5 -4.6555 -0.0480
2 17 6 -1.0986 -0.1541
2 17 7 1.7374 -0.0072
2 17 8 -2.5450 0.0319
2 17 9 -1.0958 -0.0773
2 17 10 1.4722 -0.0651
2 17 11 2.2097 -0.0592
2 17 12 1.0036 0.3835
2 17 13 1.8401 0.6524
2 17 14 -0.4675 0.6992
2 18 2 -0.5999 -0.0399
2 18 3 -1.7670 -0.0753
2 18 4 -0.8466 -0.0058
2 18 5 0.9138 -0.0384
2 18 6 1.9146 -0.1606
2 18 7 -0.3403 0.3089
2 18 8 -2.1575 0.2807
2 18 9 1.7642 -0.0731
2 18 10 0.6262 0.0256
2 18 11 -0.0784 0.1682
2 18 12 -0.3667 0.5162
2 18 13 0.4905 0.2043
2 19 2 0.8970 0.1163
2 19 3 -1.2827 -0.0408
2 19 4 -0.0673 0.3075
2 19 5 2.9527 -0.0003
2 19 6 1.5319 0.0943
2 19 7 -2.0264 -0.0391
2 19 8 3.3276 0.1993
2 19 9 3.0996 0.1693
2 19 10 -3.2574 -0.4115
2 19 11 -1.6233 0.1921
2 19 12 -1.2190 -0.5501
2 20 2 1.4054 -0.0650
2 20 3 1.6938 -0.0623
2 20 4 -0.1421 0.0495
2 20 5 -0.1420 0.0454
2 20 6 -0.5492 0.0058
2 20 7 -2.7082 -0.3231
2 20 8 2.4155 -0.2943
2 20 9 -0.9674 -0.0662
2 20 10 -1.3444 -0.0125
2 20 11 1.4432 0.1356
2 21 2 -1.0230 -0.2093
2 21 3 0.5459 0.1511
2 21 4 -1.0641 -0.2676
2 21 5 -2.0559 -0.0058
2 21 6 -0.2805 -0.1488
2 21 7 -0.4277 0.1897
2 21 8 -1.9625 0.2246
2 21 9 -4.2289 -0.1647
2 21 10 3.4760 0.0989
2 22 2 -1.2209 -0.1488
2 22 3 -0.1676 0.3454
2 22 4 0.0164 -0.0450
2 22 5 -0.1665 0.0058
2 22 6 0.4788 0.0532
2 22 7 2.7572 -0.2470
2 22 8 0.7257 0.1313
2 23 2 1.0956 -0.1773
2 23 3 0.1130 0.2990
2 23 4 0.0708 0.3111
2 23 5 2.7862 -0.3429
2 23 6 -0.0470 0.5073
2 24 2 0.8481 0.0010
3 0 3 -12.0816 -0.2232
3 0 5 5.9326 1.7259
3 0 7 4.8114 -0.0615
3 0 9 -7.3287 -0.6887
3 0 11 -0.2350 -0.0636
3 0 13 1.7892 -0.2696
3 0 15 0.8899 -0.4095
3 0 17 0.0871 0.0389
3 0 19 -2.3929 0.1416
3 1 3 4.8859 -0.7461
3 1 4 -0.5506 -0.4019
3 1 5 -4.4235 -0.3180
3 1 6 -4.3316 -0.4097
3 1 7 4.2963 0.1954
3 1 8 0.4824 0.0409
3 1 9 4.1147 0.1252
3 1 10 2.3285 0.1485
3 1 11 -6.9616 -0.1306
3 1 12 -0.2260 0.0181
3 1 13 4.3338 -0.0249
3 1 14 -1.1597 0.1995
3 1 15 -2.6178 0.1125
3 1 16 -0.4367 0.3002
3 1 17 1.3372 -0.1680
3 1 18 0.4825 0.2722
3 1 19 0.8193 -0.0387
3 1 20 1.4151 1.0349
3 2 3 1.0548 0.2685
3 2 4 -1.5060 0.6222
3 2 5 0.8859 -0.9219
3 2 6 7.7849 0.1815
3 2 7 -1.6116 0.3244
3 2 8 -9.2391 -0.0083
3 2 9 4.4988 0.5483
3 2 10 1.8660 0.1185
3 2 11 -1.4897 0.0365
3 2 12 1.7489 0.3690
3 2 13 -0.4100 0.1546
3 2 14 0.6555 0.0985
3 2 15 -0.1586 0.3141
3 2 16 -0.0512 -0.0848
3 2 17 0.7294 -0.4157
3 2 18 -1.0046 -0.3044
3 2 19 0.5572 -0.3570
3 2 20 -1.7689 0.2940
3 3 3 -13.7235 -0.7958
3 3 4 1.2078 0.1694
3 3 5 -3.2266 -0.3557
3 3 6 3.8588 0.1316
3 3 7 -0.9738 -0.1320
3 3 8 -0.8921 -0.1827
3 3 9 0.7467 -0.0598
3 3 10 -3.2356 -0.2082
3 3 11 3.8525 -0.1140
3 3 12 0.9117 -0.0664
3 3 13 -4.8613 -0.0328
3 3 14 1.1222 -0.1268
3 3 15 2.2657 -0.0736
3 3 16 -0.0117 -0.0578
3 3 17 0.1538 -0.0676
3 3 18 -1.1299 -0.1916
3 3 19 0.3971 0.8748
3 3 20 -1.2628 0.0617
3 4 3 12.7216 -0.2013
3 4 4 15.7099 0.5281
3 4 5 -5.2835 0.2756
3 4 6 -11.8086 0.0227
3 4 7 -3.6818 -0.3596
3 4 8 10.8983 -0.0113
3 4 9 -0.3195 -0.2647
3 4 10 -5.0288 -0.0437
3 4 11 3.1196 0.1130
3 4 12 0.2153 -0.0781
3 4 13 -0.3585 -0.3207
3 4 14 -0.1965 -0.0859
3 4 15 0.0330 -0.1810
3 4 16 -1.4122 -0.1670
3 4 17 -0.5778 0.4659
3 4 18 -0.3118 0.3027
3 4 19 0.8067 -0.0470
3 4 20 2.1570 -1.0311
3 5 3 9.9076 -0.0581
3 5 4 -5.6891 0.1796
3 5 5 4.9447 0.0110
3 5 6 4.6917 0.2376
3 5 7 1.7256 -0.0503
3 5 8 2.4133 0.1301
3 5 9 -4.9081 -0.0137
3 5 10 -0.3783 0.1088
3 5 11 -0.8738 -0.0201
3 5 12 -1.9391 0.1072
3 5 13 2.7709 -0.0261
3 5 14 -0.2070 0.1358
3 5 15 -1.5753 0.1972
3 5 16 0.0548 -0.1057
3 5 17 1.0239 -0.0918
3 5 18 0.8755 0.2303
3 5 19 -0.6996 -0.0425
3 6 3 -7.4018 0.1273
3 6 4 -22.3206 -0.2655
3 6 5 1.5440 -0.0555
3 6 6 8.0058 0.1675
3 6 7 1.9844 0.2635
3 6 8 -7.0621 -0.0843
3 6 9 0.1012 0.1503
3 6 10 7.3905 0.0158
3 6 11 -2.1067 -0.1728
3 6 12 -1.1875 0.0315
3 6 13 -0.2312 0.3337
3 6 14 -0.2002 -0.1460
3 6 15 -0.1297 0.0059
3 6 16 2.3241 0.2413
3 6 17 0.4293 -0.3275
3 6 18 -1.1509 -0.1069
3 6 19 -0.4452 0.1271
3 7 3 -1.1115 0.1342
3 7 4 7.3004 -0.0433
3 7 5 1.9117 -0.0443
3 7 6 -6.4316 -0.2251
3 7 7 -3.7383 0.1001
3 7 8 -3.6842 -0.0717
3 7 9 4.4097 0.1085
3 7 10 2.0240 -0.0198
3 7 11 -1.4225 0.2075
3 7 12 2.7866 -0.0973
3 7 13 -0.8361 0.0037
3 7 14 0.8214 0.1379
3 7 15 0.9780 0.1370
3 7 16 0.1762 0.0934
3 7 17 -1.1573 0.1875
3 7 18 -0.5519 0.0960
3 7 19 1.0369 -0.5774
3 8 3 -1.9711 -0.1398
3 8 4 14.1836 -0.0754
3 8 5 0.1170 -0.3699
3 8 6 -4.6685 -0.2135
3 8 7 2.8658 -0.2203
3 8 8 4.3753 0.0123
3 8 9 -1.4580 -0.0779
3 8 10 -7.9198 -0.0511
3 8 11 0.5964 0.0403
3 8 12 1.8302 -0.1048
3 8 13 -0.4605 -0.3750
3 8 14 -0.5073 0.0533
3 8 15 -1.2183 0.0352
3 8 16 -1.9413 -0.1660
3 8 17 -0.3380 -0.2623
3 8 18 1.7459 -0.2238
3 8 19 -0.1348 0.7686
3 9 3 -2.6852 -0.0403
3 9 4 -3.1259 0.1491
3 9 5 -4.9741 0.1247
3 9 6 2.6922 0.3631
3 9 7 4.0744 0.0848
3 9 8 3.4678 0.0660
3 9 9 -1.1565 0.0520
3 9 10 -0.8582 0.0192
3 9 11 3.2458 -0.1152
3 9 12 -2.9231 0.1708
3 9 13 -0.3775 0.2031
3 9 14 0.2575 -0.1616
3 9 15 0.2936 -0.4857
3 9 16 0.4069 -0.1285
3 9 17 -0.7013 -0.1258
3 9 18 -0.0916 0.4204
3 10 3 2.9206 0.1268
3 10 4 -3.7279 0.2540
3 10 5 -0.2528 0.2365
3 10 6 1.5594 0.1130
3 10 7 -4.4094 -0.0322
3 10 8 -3.5989 -0.1155
3 10 9 0.4784 -0.1579
3 10 10 5.5627 -0.1680
3 10 11 1.4934 0.2014
3 10 12 -2.5267 -0.0143
3 10 13 0.3469 -0.0853
3 10 14 0.8467 0.0295
3 10 15 1.2062 0.2228
3 10 16 1.2557 0.2478
3 10 17 0.3119 -0.0579
3 10 18 -0.7046 0.2793
3 11 3 3.2312 -0.0771
3 11 4 0.9253 -0.0725
3 11 5 3.9004 -0.0722
3 11 6 0.7980 -0.0560
3 11 7 -2.1267 -0.2787
3 11 8 -1.9413 0.1385
3 11 9 -1.1290 0.0592
3 11 10 -0.7947 0.0310
3 11 11 -3.1809 -0.0760
3 11 12 1.2873 -0.0315
3 11 13 1.3254 -0.0448
3 11 14 0.1029 0.2808
3 11 15 -1.3573 0.1536
3 11 16 -0.9170 -0.0046
3 11 17 1.8496 -0.0361
3 11 18 0.0165 -0.4091
3 12 3 -0.9979 -0.0680
3 12 4 -3.7801 -0.2495
3 12 5 -0.3770 -0.2308
3 12 6 1.2405 0.0867
3 12 7 2.8307 -0.0218
3 12 8 2.7582 0.2291
3 12 9 0.3587 0.0723
3 12 10 -1.4978 0.1147
3 12 11 -0.8168 -0.1993
3 12 12 1.2511 0.1804
3 12 13 -0.5799 0.0635
3 12 14 -0.3922 -0.0307
3 12 15 -1.2730 -0.0382
3 12 16 -0.1841 0.3238
3 12 17 -0.2503 0.2429
3 13 3 -2.1726 0.2130
3 13 4 -0.1628 -0.0228
3 13 5 -0.9948 0.0162
3 13 6 -2.0229 -0.0290
3 13 7 -0.3199 -0.0121
3 13 8 0.8786 0.0523
3 13 9 0.1353 -0.0005
3 13 10 0.8469 -0.1569
3 13 11 1.3427 0.0862
3 13 12 -0.2571 -0.0178
3 13 13 0.3777 0.0156
3 13 14 -0.0697 -0.1499
3 13 15 -0.3285 -0.0159
3 13 16 0.5485 -0.2035
3 13 17 -1.6637 -0.4810
3 14 3 -1.5790 0.0794
3 14 4 5.5404 -0.1236
3 14 5 0.4119 0.1756
3 14 6 -2.5218 0.0051
3 14 7 -0.6673 -0.1183
3 14 8 -0.4211 -0.0718
3 14 9 0.1922 0.0847
3 14 10 0.5859 0.0340
3 14 11 0.0152 0.0510
3 14 12 -1.2984 -0.0893
3 14 13 0.5236 0.0011
3 14 14 0.2447 -0.2288
3 14 15 2.3661 -0.3367
3 14 16 1.5054 -0.3910
3 15 3 1.0283 0.0950
3 15 4 1.0092 0.0756
3 15 5 -0.6378 0.1285
3 15 6 1.3287 0.0823
3 15 7 1.3164 0.0663
3 15 8 -0.6159 -0.0329
3 15 9 -0.1615 -0.0443
3 15 10 -1.0499 -0.0278
3 15 11 0.1306 -0.1511
3 15 12 0.4593 0.0207
3 15 13 -0.0354 -0.2522
3 15 14 -1.3626 -0.2569
3 15 15 -0.6048 0.1955
3 16 3 1.4514 0.0493
3 16 4 -4.2388 0.0961
3 16 5 -0.5711 -0.0480
3 16 6 2.8099 -0.1772
3 16 7 0.3501 -0.0310
3 16 8 -1.5425 -0.1258
3 16 9 -0.3791 -0.1556
3 16 10 -0.0385 -0.1478
3 16 11 -0.9141 0.1896
3 16 12 -0.2197 -0.0957
3 16 13 -0.5810 0.4062
3 16 14 -0.2069 0.7129
3 16 15 -1.3699 0.9969
3 17 3 0.0250 -0.1356
3 17 4 -1.6119 -0.1115
3 17 5 0.6214 -0.0001
3 17 6 -0.4692 -0.1726
3 17 7 -2.2124 0.1474
3 17 8 -0.4422 0.1344
3 17 9 1.1124 0.1787
3 17 10 2.3146 0.2216
3 17 11 0.1667 0.2656
3 17 12 0.7273 0.2155
3 17 13 -0.3466 0.4281
3 17 14 0.6095 -0.3408
3 18 3 -0.4763 -0.0040
3 18 4 2.2546 -0.1011
3 18 5 1.2721 0.1058
3 18 6 -1.6976 0.1592
3 18 7 -0.9503 0.2078
3 18 8 2.8860 -0.0501
3 18 9 -0.1338 -0.1483
3 18 10 -0.9146 0.2344
3 18 11 -0.0858 -0.1228
3 18 12 1.0290 -0.1343
3 18 13 2.1956 -1.3320
3 19 3 0.1564 0.1095
3 19 4 1.3621 0.0925
3 19 5 -0.3390 -0.0937
3 19 6 -0.4017 -0.0010
3 19 7 2.7011 -0.1044
3 19 8 2.0961 0.0750
3 19 9 -3.2543 -0.3751
3 19 10 -1.8744 -0.3872
3 19 11 -0.0303 -0.3093
3 19 12 -1.4357 -0.4713
3 20 3 -0.5497 -0.1265
3 20 4 -0.1779 -0.1122
3 20 5 -0.1837 -0.0511
3 20 6 -0.3325 -0.0829
3 20 7 1.1838 -0.3030
3 20 8 -2.2656 0.0171
3 20 9 0.3044 0.2820
3 20 10 2.5431 0.3765
3 20 11 -0.4667 0.4877
3 21 3 -0.8889 0.1761
3 21 4 -1.9003 -0.0722
3 21 5 -0.4217 0.3797
3 21 6 -0.6296 0.0240
3 21 7 -1.4940 0.2934
3 21 8 -3.5459 0.0094
3 21 9 3.0287 -0.1021
3 22 3 1.4126 -0.0297
3 22 4 -0.1876 -0.1407
3 22 5 0.3573 0.1735
3 22 6 1.2926 -0.3089
3 22 7 0.7727 0.0345
3 22 8 0.3940 0.2213
3 23 3 0.5362 -0.3808
3 23 4 2.1489 0.0083
3 23 5 0.7293 -0.3616
4 0 4 3.9190 2.9697
4 0 6 3.8266 2.7774
4 0 8 -5.4789 0.3544
4 0 10 -3.1610 -0.0661
4 0 12 3.1489 0.1452
4 0 14 0.1247 -0.1600
4 0 16 0.0081 -0.2510
4 0 20 -2.7164 -0.7931
4 1 4 -3.9187 -0.3753
4 1 5 -2.0291 -0.7763
4 1 6 2.7403 -0.0023
4 1 7 -1.6984 -0.6140
4 1 8 5.3922 0.2865
4 1 9 2.7644 0.1205
4 1 10 -6.7296 0.0402
4 1 11 0.0801 0.2201
4 1 12 1.0522 -0.1890
4 1 13 -0.7255 0.0869
4 1 14 -1.6813 0.1449
4 1 15 -0.4435 -0.0738
4 1 16 0.8838 -0.2348
4 1 17 -0.1983 0.2909
4 1 18 0.3417 0.0196
4 1 19 0.5420 0.2735
4 1 20 2.2095 0.1673
4 2 4 0.7914 -1.7385
4 2 5 6.2999 0.4646
4 2 6 -0.6528 -1.5134
4 2 7 -7.8849 -0.0520
4 2 8 4.0052 0.1418
4 2 9 1.3441 0.0658
4 2 10 1.0346 -0.0322
4 2 11 3.0041 0.2897
4 2 12 -2.3745 -0.0905
4 2 13 0.9708 -0.1900
4 2 14 0.4859 0.0544
4 2 15 -0.3344 -0.2671
4 2 16 0.8300 -0.1351
4 2 17 -1.0881 0.1327
4 2 18 0.2723 0.1820
4 2 19 -2.1597 -0.4850
4 2 20 0.5972 0.2776
4 3 4 -5.1564 -0.8348
4 3 5 -1.7296 0.7007
4 3 6 -0.4871 0.0136
4 3 7 4.4806 0.3298
4 3 8 -0.0839 0.0320
4 3 9 -5.1624 -0.1292
4 3 10 3.9576 -0.1563
4 3 11 0.9789 -0.1508
4 3 12 -3.3191 -0.0092
4 3 13 -0.0499 -0.0567
4 3 14 2.0427 -0.1617
4 3 15 0.5710 0.1148
4 3 16 -0.4092 0.1211
4 3 17 -0.8301 0.0881
4 3 18 1.9432 0.4723
4 3 19 0.5884 0.3555
4 4 4 -3.4311 0.6554
4 4 5 -6.3510 0.1482
4 4 6 -3.8929 0.3782
4 4 7 8.0116 -0.2619
4 4 8 -2.9016 -0.2353
4 4 9 -4.6948 -0.1540
4 4 10 1.8739 0.0737
4 4 11 -1.4292 -0.1591
4 4 12 1.9790 -0.0879
4 4 13 -0.0609 0.2087
4 4 14 -0.3418 -0.1363
4 4 15 -0.8087 0.0633
4 4 16 -0.7508 0.0903
4 4 17 0.7716 0.2382
4 4 18 -0.4752 -0.7392
4 4 19 0.7685 -0.8471
4 5 4 5.6651 0.1722
4 5 5 9.8311 0.0809
4 5 6 1.9408 -0.1143
4 5 7 -2.4114 0.1927
4 5 8 -4.3313 0.0893
4 5 9 3.2230 0.1899
4 5 10 -0.3759 0.1504
4 5 11 -2.8213 0.1229
4 5 12 1.9676 0.0469
4 5 13 0.4772 0.2949
4 5 14 -1.7619 0.1988
4 5 15 -0.1114 0.1095
4 5 16 0.5842 -0.2144
4 5 17 0.6557 -0.0972
4 5 18 -1.8177 0.1669
4 5 19 -1.8010 -0.7319
4 6 4 1.7619 -0.3006
4 6 5 0.9848 -0.0543
4 6 6 0.9153 -0.1055
4 6 7 -4.4413 0.1278
4 6 8 3.6573 -0.0207
4 6 9 7.8292 -0.0548
4 6 10 -2.3828 -0.0828
4 6 11 0.0294 -0.0253
4 6 12 -1.3196 0.0271
4 6 13 -0.6342 -0.1500
4 6 14 -0.1888 0.0367
4 6 15 1.5034 -0.1147
4 6 16 0.1591 0.0605
4 6 17 -1.4256 -0.3216
4 6 18 1.1792 0.2666
4 6 19 0.8647 0.0755
4 7 4 2.7835 -0.0153
4 7 5 -9.9778 -0.1656
4 7 6 -2.6409 0.1620
4 7 7 -0.5008 -0.1172
4 7 8 2.9492 0.0135
4 7 9 -2.0375 -0.0916
4 7 10 -2.5269 0.2024
4 7 11 3.7885 -0.1299
4 7 12 -0.0525 -0.0422
4 7 13 0.5547 -0.0422
4 7 14 1.9468 0.1549
4 7 15 -0.1716 -0.4437
4 7 16 -0.2430 0.1261
4 7 17 0.7404 0.2139
4 7 18 1.4783 -0.2792
4 7 19 1.2432 0.1277
4 8 4 -1.6746 -0.1562
4 8 5 -0.3771 -0.0853
4 8 6 4.7851 -0.3329
4 8 7 3.0993 -0.0174
4 8 8 -4.0768 0.0524
4 8 9 -7.9454 0.0330
4 8 10 1.7180 0.0230
4 8 11 0.8574 -0.0535
4 8 12 -0.5428 -0.0252
4 8 13 -0.2137 -0.2367
4 8 14 -0.6527 -0.2312
4 8 15 -1.6172 0.1506
4 8 16 -0.3810 0.1352
4 8 17 1.2903 0.2613
4 8 18 -1.9633 0.3399
4 9 4 -6.3965 0.1374
4 9 5 5.0869 0.4432
4 9 6 2.7276 -0.0392
4 9 7 0.6775 0.1977
4 9 8 0.1803 -0.0836
4 9 9 3.0142 0.0028
4 9 10 4.2661 -0.0815
4 9 11 -4.0813 0.0824
4 9 12 -1.5820 -0.0314
4 9 13 1.1010 -0.0625
4 9 14 -0.4977 -0.0631
4 9 15 0.5031 0.2429
4 9 16 -1.4517 -0.0441
4 9 17 -1.5365 0.2769
4 9 18 0.3956 0.0736
4 10 4 1.0756 0.0641
4 10 5 0.0052 0.0083
4 10 6 -6.2065 0.0332
4 10 7 -3.3134 -0.0137
4 10 8 2.2823 -0.1063
4 10 9 5.0857 -0.2153
4 10 10 -0.3374 0.1255
4 10 11 -1.5066 0.1635
4 10 12 1.1862 0.0299
4 10 13 1.1716 0.3146
4 10 14 -0.2176 0.3989
4 10 15 1.0885 -0.1323
4 10 16 2.1108 -0.3325
4 10 17 0.0621 -0.0490
4 10 18 1.4594 -0.7799
4 11 4 5.1126 0.0080
4 11 5 -0.1254 -0.0877
4 11 6 -1.3758 -0.1506
4 11 7 -0.0682 0.1116
4 11 8 -1.6120 0.1408
4 11 9 -3.1545 0.0526
4 11 10 -3.6650 -0.1447
4 11 11 2.3114 -0.0104
4 11 12 2.2796 0.2498
4 11 13 -1.2859 0.2070
4 11 14 -1.1646 -0.2669
4 11 15 -1.2633 -0.0251
4 11 16 2.4385 -0.2125
4 11 17 0.9948 -0.3725
4 12 4 -0.2585 -0.0465
4 12 5 1.3626 0.0205
4 12 6 3.8396 0.0198
4 12 7 2.6176 0.1741
4 12 8 -0.5456 -0.1023
4 12 9 -1.4666 0.1719
4 12 10 0.9141 -0.1717
4 12 11 0.7676 -0.0161
4 12 12 -1.2068 -0.2447
4 12 13 -1.5654 -0.1727
4 12 14 0.0713 -0.1706
4 12 15 0.4483 0.3445
4 12 16 -1.8888 -0.0704
4 12 17 -1.5617 -0.1261
4 13 4 -1.6537 -0.0041
4 13 5 -2.5732 -0.0709
4 13 6 -0.4948 -0.0816
4 13 7 0.0038 -0.1108
4 13 8 0.7213 0.0142
4 13 9 1.6470 0.0130
4 13 10 1.2382 0.0359
4 13 11 -1.6914 -0.0896
4 13 12 0.0775 -0.3305
4 13 13 2.0137 -0.1278
4 13 14 0.2037 0.0147
4 13 15 0.9538 -0.4022
4 13 16 -2.8739 0.4700
4 14 4 -0.9636 0.0644
4 14 5 -2.4210 -0.0607
4 14 6 -0.2747 -0.0734
4 14 7 -0.6262 -0.0108
4 14 8 -0.1288 0.0594
4 14 9 0.4467 0.0075
4 14 10 -0.7394 0.1483
4 14 11 -0.3177 -0.0075
4 14 12 1.0783 0.2129
4 14 13 0.8792 -0.1353
4 14 14 0.7771 0.0221
4 14 15 0.8951 0.4171
4 14 16 0.1764 0.7915
4 15 4 -0.4424 0.0731
4 15 5 2.9664 0.0789
4 15 6 1.5448 0.2136
4 15 7 -0.8792 0.0271
4 15 8 -0.2742 -0.2179
4 15 9 -0.3537 -0.0047
4 15 10 -0.2844 0.0258
4 15 11 1.2285 0.1363
4 15 12 -0.3903 0.1999
4 15 13 -2.7986 0.1574
4 15 14 -1.1396 0.3703
4 15 15 -0.2796 0.1119
4 16 4 0.2333 -0.0896
4 16 5 2.7054 -0.0360
4 16 6 -0.8329 0.1146
4 16 7 -1.5071 -0.0510
4 16 8 0.3135 -0.0947
4 16 9 0.7314 -0.1597
4 16 10 -0.6170 0.1424
4 16 11 -1.1672 0.1423
4 16 12 -1.4012 0.0079
4 16 13 -0.6191 0.2628
4 16 14 0.4248 0.0966
4 17 4 0.8219 0.1691
4 17 5 -2.1022 -0.1672
4 17 6 -2.3006 -0.0455
4 17 7 0.8316 0.1670
4 17 8 0.9046 0.1843
4 17 9 0.4329 0.1132
4 17 10 -0.1924 -0.1079
4 17 11 0.8705 -0.4151
4 17 12 1.6104 -0.1218
4 17 13 1.0811 -0.3593
4 18 4 0.5068 0.0654
4 18 5 -1.5280 -0.2041
4 18 6 0.6694 -0.0511
4 18 7 2.7083 -0.0957
4 18 8 -0.3000 -0.1557
4 18 9 -1.1149 0.1401
4 18 10 0.5295 -0.1290
4 18 11 1.2539 -0.1670
4 18 12 2.2752 -0.3857
4 18 13 0.2150 0.3170
4 19 4 -1.3326 -0.0858
4 19 5 0.4984 0.0384
4 19 6 2.0070 -0.0341
4 19 7 -0.2665 0.0261
4 19 8 -2.5178 0.1095
4 19 9 -0.8544 -0.2859
4 19 10 0.2337 0.1726
4 19 11 -1.6687 0.2960
4 20 4 0.1858 0.0392
4 20 5 1.0781 0.2826
4 20 6 -0.1478 0.0615
4 20 7 -2.1884 0.0898
4 20 8 1.1353 0.0606
4 20 9 2.2669 0.3361
4 20 10 -1.1820 0.6092
4 21 4 -0.0362 0.3015
4 21 5 -0.1746 -0.1376
4 21 6 -1.3108 0.0572
4 21 7 -0.9001 0.0038
4 21 8 2.0199 -0.5928
4 21 9 0.8842 -0.1449
4 22 4 0.4721 -0.1836
4 22 5 -0.0611 -0.3125
4 22 6 0.2569 0.0900
4 22 7 1.1744 -0.2005
4 23 4 0.5918 -0.5166
5 0 5 3.1197 5.0467
5 0 7 -3.9437 2.6022
5 0 9 -5.1961 0.2177
5 0 11 3.4202 0.5269
5 0 13 0.3915 0.5676
5 0 15 0.3234 -0.1463
5 0 17 2.5041 -0.1411
5 0 19 -3.0697 -0.1562
5 1 5 2.3995 -0.2944
5 1 6 -2.6173 -1.2941
5 1 7 5.2148 0.4066
5 1 8 2.9048 -0.3515
5 1 9 -5.2990 0.2979
5 1 10 0.5593 -0.0507
5 1 11 -1.3860 -0.0168
5 1 12 -0.6402 -0.2290
5 1 13 -1.3618 -0.0669
5 1 14 -0.9285 -0.3404
5 1 15 1.1240 0.0054
5 1 16 -0.5226 0.2948
5 1 17 -0.6864 0.0952
5 1 18 -0.3317 0.0060
5 1 19 1.5421 0.2203
5 2 5 0.0732 -2.8631
5 2 6 -3.9602 -0.1200
5 2 7 3.3049 -1.3578
5 2 8 -0.6602 -0.2776
5 2 9 2.8881 -0.0850
5 2 10 3.0861 -0.1209
5 2 11 -3.3898 -0.4028
5 2 12 1.3292 -0.0773
5 2 13 0.9731 -0.5894
5 2 14 -0.3036 -0.0390
5 2 15 0.4125 0.1698
5 2 16 -0.0595 0.3736
5 2 17 -1.1871 0.4695
5 2 18 -1.7898 -0.6200
5 3 5 -1.8901 -0.0578
5 3 6 6.1818 0.9010
5 3 7 -0.6783 0.1661
5 3 8 -5.9336 0.4409
5 3 9 3.9939 0.1065
5 3 10 0.1397 0.1682
5 3 11 -1.3224 -0.0283
5 3 12 -0.1126 0.4161
5 3 13 1.3065 -0.0376
5 3 14 1.3778 0.2807
5 3 15 -1.1608 0.0521
5 3 16 -0.0127 0.0408
5 3 17 1.5984 -0.1241
5 3 18 1.3889 0.1927
5 3 19 1.1474 0.1882
5 4 5 -3.5265 0.9947
5 4 6 2.3705 -0.2009
5 4 7 -4.3001 0.3819
5 4 8 -1.1964 -0.2932
5 4 9 1.3568 -0.1139
5 4 10 -2.5281 -0.0262
5 4 11 3.0932 0.1181
5 4 12 -0.0440 0.1591
5 4 13 -1.2813 0.0942
5 4 14 -0.6338 -0.1592
5 4 15 -0.9287 -0.3056
5 4 16 0.9006 -0.0872
5 4 17 0.2523 -0.7296
5 4 18 -0.4903 -0.4412
5 4 19 1.1660 0.0860
5 5 5 3.0962 0.0173
5 5 6 -3.1992 0.2620
5 5 7 -2.7880 0.0395
5 5 8 4.9637 0.0216
5 5 9 -1.8926 0.1848
5 5 10 -2.5467 -0.0793
5 5 11 0.6617 -0.0028
5 5 12 0.2974 0.0506
5 5 13 -1.1281 0.2118
5 5 14 -0.0079 0.2245
5 5 15 1.0412 0.1297
5 5 16 -0.2616 -0.2859
5 5 17 -0.7157 0.2029
5 5 18 -1.8636 0.0381
5 5 19 -1.2681 0.4077
5 6 5 -0.4117 -0.5703
5 6 6 -0.1118 0.1815
5 6 7 5.1687 -0.3623
5 6 8 4.8043 0.0548
5 6 9 -3.0057 0.1104
5 6 10 1.7013 -0.2230
5 6 11 -1.1929 -0.1545
5 6 12 -0.5682 -0.0372
5 6 13 0.4965 0.0657
5 6 14 0.4937 -0.2536
5 6 15 0.0459 0.2429
5 6 16 -1.6973 -0.0100
5 6 17 0.8141 -0.0381
5 6 18 1.1422 0.2229
5 6 19 -0.7970 0.9081
5 7 5 -1.2970 0.0089
5 7 6 -0.1135 -0.1614
5 7 7 0.6260 0.0073
5 7 8 -3.9884 -0.2316
5 7 9 -0.6140 0.0504
5 7 10 4.0651 -0.0617
5 7 11 0.6333 0.0654
5 7 12 0.1648 -0.3795
5 7 13 1.8667 -0.0682
5 7 14 -1.1151 -0.4696
5 7 15 0.1511 -0.1564
5 7 16 1.8316 0.4622
5 7 17 0.1472 0.0213
5 7 18 1.2048 0.2457
5 8 5 6.4215 -0.2785
5 8 6 -0.0077 -0.1520
5 8 7 -4.5312 0.0498
5 8 8 -5.0489 0.0425
5 8 9 2.1989 0.0645
5 8 10 -1.5554 0.1425
5 8 11 -1.4761 0.3152
5 8 12 0.1495 -0.2072
5 8 13 -0.2495 -0.1665
5 8 14 -1.1938 0.4961
5 8 15 0.3148 0.2215
5 8 16 1.0824 0.2456
5 8 17 -2.0756 0.2497
5 8 18 -1.4694 0.1866
5 9 5 0.3550 0.0252
5 9 6 -0.3401 0.4249
5 9 7 1.9020 -0.1193
5 9 8 4.9145 0.2398
5 9 9 2.5744 0.0332
5 9 10 -4.1886 0.0333
5 9 11 -1.7167 -0.1399
5 9 12 2.0155 0.3177
5 9 13 -0.8387 0.1773
5 9 14 1.2428 0.2061
5 9 15 -1.2769 -0.1037
5 9 16 -2.6131 -0.2578
5 9 17 0.6371 -0.3572
5 9 18 0.4388 -1.0377
5 10 5 -7.7453 0.1977
5 10 6 -1.0433 0.1834
5 10 7 2.6873 0.0256
5 10 8 2.8024 -0.1105
5 10 9 -1.3872 -0.1906
5 10 10 0.9014 0.0780
5 10 11 2.6212 -0.0390
5 10 12 0.6699 0.1396
5 10 13 -2.0745 0.0385
5 10 14 1.0065 -0.3691
5 10 15 1.6841 -0.1772
5 10 16 1.0352 -0.3242
5 10 17 1.3284 -0.4519
5 11 5 0.2760 -0.0333
5 11 6 0.8885 -0.1413
5 11 7 -2.2388 -0.0489
5 11 8 -4.4881 -0.0486
5 11 9 -2.4682 -0.1898
5 11 10 2.2802 -0.0773
5 11 11 1.7460 0.1231
5 11 12 -2.8443 -0.0165
5 11 13 -0.5504 -0.1915
5 11 14 -0.1317 0.0424
5 11 15 1.1690 -0.1173
5 11 16 0.8271 -0.2535
5 11 17 -0.8429 0.7314
5 12 5 4.5873 -0.1367
5 12 6 0.9037 0.0064
5 12 7 -0.2955 -0.2335
5 12 8 -0.4367 0.2197
5 12 9 1.5380 0.0546
5 12 10 -0.5970 -0.1045
5 12 11 -1.6236 -0.1844
5 12 12 -0.6932 0.0428
5 12 13 1.4883 -0.0203
5 12 14 0.3976 0.0427
5 12 15 -1.3604 0.0409
5 12 16 -2.4748 0.3761
5 13 5 -0.3531 0.0365
5 13 6 -0.9602 -0.0661
5 13 7 1.3491 0.1080
5 13 8 2.4804 0.0565
5 13 9 0.7728 0.0258
5 13 10 -1.4096 0.0116
5 13 11 -0.1058 -0.1713
5 13 12 3.3141 -0.1244
5 13 13 -0.2109 0.0837
5 13 14 -1.0759 -0.1818
5 13 15 -1.6676 0.7664
5 13 16 0.1616 0.6187
5 14 5 -0.1984 0.0984
5 14 6 -0.2994 0.0024
5 14 7 -1.0144 0.0944
5 14 8 -0.3270 -0.0422
5 14 9 -1.3502 0.1896
5 14 10 1.0451 0.1952
5 14 11 0.9983 0.2637
5 14 12 -0.6756 -0.0047
5 14 13 -0.0037 0.1017
5 14 14 1.1178 0.5813
5 14 15 0.4029 0.1863
5 15 5 0.5263 0.1610
5 15 6 -0.6213 0.1031
5 15 7 -0.4384 -0.2399
5 15 8 0.0321 0.1544
5 15 9 -0.5641 0.0704
5 15 10 0.0440 -0.0279
5 15 11 0.1002 -0.0219
5 15 12 -2.9832 0.1231
5 15 13 0.2607 -0.1918
5 15 14 1.4422 -0.3731
5 15 15 1.0407 -1.5775
5 16 5 -1.4578 -0.0117
5 16 6 -0.3254 0.0388
5 16 7 1.6391 -0.0483
5 16 8 0.4663 -0.2457
5 16 9 0.5246 -0.2374
5 16 10 -1.0449 -0.0205
5 16 11 -0.4868 -0.3201
5 16 12 -0.4037 -0.1561
5 16 13 -0.3956 0.0191
5 16 14 0.1361 -0.7998
5 17 5 -1.8364 -0.0903
5 17 6 1.1037 -0.0653
5 17 7 0.9869 0.0865
5 17 8 -1.6230 -0.1594
5 17 9 -0.4939 -0.1261
5 17 10 1.4419 -0.2994
5 17 11 1.1375 0.1834
5 17 12 1.1832 0.4181
5 17 13 -0.3624 0.4461
5 18 5 1.6942 0.0244
5 18 6 0.9880 -0.0351
5 18 7 -1.2276 0.0203
5 18 8 0.0358 0.3109
5 18 9 0.4203 0.2942
5 18 10 0.8689 0.1917
5 18 11 0.1326 0.2881
5 18 12 0.4860 0.3819
5 19 5 1.3217 0.0413
5 19 6 -0.8368 0.0684
5 19 7 -1.8523 0.1709
5 19 8 0.9247 0.0615
5 19 9 0.4528 0.1794
5 19 10 -1.1709 0.0676
5 19 11 -1.2568 -0.7475
5 20 5 -1.3493 0.1653
5 20 6 -0.4078 -0.0494
5 20 7 1.5269 -0.2948
5 20 8 0.4185 -0.0327
5 20 9 -0.8734 0.1174
5 20 10 -0.6512 -0.4762
5 21 5 -1.6611 0.1643
5 21 6 0.5195 -0.2482
5 21 7 0.9810 -0.3760
5 21 8 -0.9913 0.1339
5 22 5 0.5503 0.1731
5 22 6 0.4197 -0.2077
6 0 6 -2.4820 4.7462
6 0 8 -5.7944 1.3532
6 0 10 3.2040 0.3523
6 0 12 0.5399 0.8690
6 0 14 1.2177 0.4341
6 0 16 2.8594 -0.0773
6 0 18 -1.6195 0.3665
6 1 6 4.0177 0.3441
6 1 7 1.8736 -1.0195
6 1 8 -3.2176 0.4678
6 1 9 0.7707 -0.3953
6 1 10 -2.7679 0.2397
6 1 11 -0.5534 -0.0834
6 1 12 -1.1380 -0.1544
6 1 13 -1.2058 -0.1180
6 1 14 0.6754 0.1869
6 1 15 -0.0365 0.1403
6 1 16 -0.8718 0.2014
6 1 17 -1.0659 -0.0403
6 1 18 0.8752 -0.0906
6 1 19 1.5638 0.3874
6 2 6 2.7287 -2.9507
6 2 7 -2.3953 -0.4475
6 2 8 3.9167 -0.6782
6 2 9 2.7043 -0.3705
6 2 10 -3.4387 -0.3492
6 2 11 1.9878 0.1608
6 2 12 1.2387 -0.7996
6 2 13 0.4579 0.0394
6 2 14 -0.5736 -0.1609
6 2 15 0.3454 -0.1178
6 2 16 -2.1502 0.2046
6 2 17 -2.1439 -0.3043
6 2 18 0.5121 -0.6464
6 2 19 -1.8745 -0.0448
6 3 6 -0.1848 0.3407
6 3 7 -3.6725 1.1018
6 3 8 3.5459 0.5491
6 3 9 -0.9732 0.5604
6 3 10 -0.1333 0.1300
6 3 11 0.1908 0.4467
6 3 12 -0.1232 0.1004
6 3 13 1.2439 0.1249
6 3 14 -0.9127 -0.0538
6 3 15 -0.1850 0.0986
6 3 16 1.0911 -0.3532
6 3 17 2.0381 0.1625
6 3 18 2.2824 0.7871
6 3 19 -0.9621 0.2963
6 4 6 -5.1522 1.0740
6 4 7 1.8674 -0.5433
6 4 8 0.1687 0.0681
6 4 9 -3.0415 -0.1805
6 4 10 3.0996 0.0173
6 4 11 -0.7155 -0.2216
6 4 12 -1.7079 0.3594
6 4 13 -0.8897 -0.1903
6 4 14 0.0635 -0.1884
6 4 15 0.7025 -0.0855
6 4 16 1.9639 -0.3442
6 4 17 0.2188 0.0080
6 4 18 -0.2386 -0.0388
6 4 19 2.0626 0.5387
6 5 6 -1.8637 -0.0383
6 5 7 3.4921 -0.1640
6 5 8 -3.8975 -0.0148
6 5 9 -1.0279 -0.3456
6 5 10 0.8389 -0.0087
6 5 11 -0.0236 -0.1419
6 5 12 0.4450 0.1160
6 5 13 0.4959 0.1856
6 5 14 1.1960 0.2226
6 5 15 -0.4692 -0.2038
6 5 16 -0.3274 0.0739
6 5 17 -1.9198 0.4253
6 5 18 -2.5214 0.0314
6 6 6 5.3964 -0.5946
6 6 7 1.9051 0.2403
6 6 8 -1.8689 0.0263
6 6 9 3.2591 -0.0978
6 6 10 -1.1367 -0.0036
6 6 11 -0.5234 0.0830
6 6 12 0.6813 -0.1344
6 6 13 -0.3662 -0.0126
6 6 14 -1.1638 0.1290
6 6 15 -1.5913 0.3874
6 6 16 -1.0966 0.0380
6 6 17 0.5868 0.0304
6 6 18 -0.0026 0.4152
6 7 6 -0.9841 -0.0499
6 7 7 -3.0387 -0.2228
6 7 8 2.0181 0.0170
6 7 9 2.5412 0.0145
6 7 10 -0.1786 0.0392
6 7 11 0.1516 -0.3765
6 7 12 0.8851 -0.1275
6 7 13 -1.7618 -0.0475
6 7 14 0.5415 -0.1362
6 7 15 2.2657 0.1265
6 7 16 -0.4794 0.0369
6 7 17 1.4800 -0.3727
6 7 18 2.9148 -0.8470
6 8 6 -3.5208 -0.1239
6 8 7 -2.0707 0.1491
6 8 8 0.8770 0.1320
6 8 9 -4.2479 0.2087
6 8 10 -1.1153 0.4067
6 8 11 1.1880 0.1642
6 8 12 0.3089 0.1210
6 8 13 -0.3746 0.0116
6 8 14 1.6175 0.0137
6 8 15 0.3138 -0.2547
6 8 16 -0.5027 0.0901
6 8 17 -0.6828 -0.2474
6 8 18 0.0151 0.4852
6 9 6 3.4614 -0.0975
6 9 7 3.7776 0.4041
6 9 8 0.3271 -0.0458
6 9 9 -2.4200 0.0327
6 9 10 -0.1733 -0.0868
6 9 11 1.3881 0.1579
6 9 12 -1.8519 -0.0476
6 9 13 1.8274 -0.1679
6 9 14 -0.5781 -0.0473
6 9 15 -2.8388 -0.1846
6 9 16 0.8980 -0.1183
6 9 17 -0.9655 0.0769
6 10 6 1.8884 0.0857
6 10 7 -0.0393 -0.0758
6 10 8 -0.9076 -0.3172
6 10 9 3.6603 -0.1929
6 10 10 2.1444 -0.2287
6 10 11 -0.5783 -0.2533
6 10 12 -2.8001 -0.0947
6 10 13 1.3318 0.1028
6 10 14 -0.1861 0.1830
6 10 15 1.3511 -0.0438
6 10 16 1.2208 0.0075
6 10 17 -0.1584 0.4526
6 11 6 -2.6702 -0.0352
6 11 7 -3.7867 -0.1232
6 11 8 -1.4653 -0.1162
6 11 9 1.7649 -0.1179
6 11 10 -0.0245 -0.0707
6 11 11 -2.5334 0.1045
6 11 12 1.3767 0.2727
6 11 13 0.7000 0.1477
6 11 14 -0.5805 0.0427
6 11 15 -0.2396 -0.0393
6 11 16 -1.0529 0.4982
6 12 6 0.5195 -0.1892
6 12 7 1.8951 0.2008
6 12 8 0.8745 0.1307
6 12 9 -2.1222 0.1521
6 12 10 -1.1208 0.1814
6 12 11 0.6511 0.3165
6 12 12 2.1547 -0.0262
6 12 13 -1.6261 -0.2806
6 12 14 0.3252 0.0210
6 12 15 -1.1068 0.3615
6 12 16 -0.3995 -0.2445
6 13 6 0.9065 -0.0043
6 13 7 2.2653 0.0257
6 13 8 0.9209 0.0394
6 13 9 -0.9941 0.2083
6 13 10 0.0293 0.1200
6 13 11 2.0567 -0.2883
6 13 12 -0.9715 -0.1945
6 13 13 -1.8279 -0.0991
6 13 14 0.2199 -0.0308
6 13 15 0.9481 -0.2412
6 14 6 -1.3998 0.1397
6 14 7 -2.2922 -0.0079
6 14 8 -0.7983 0.1118
6 14 9 1.6754 0.0586
6 14 10 0.8802 -0.0952
6 14 11 -1.4933 -0.1130
6 14 12 -0.3257 -0.1825
6 14 13 2.9130 0.1301
6 14 14 -0.9608 0.0495
6 14 15 -0.0439 -0.3509
6 15 6 0.4922 -0.0842
6 15 7 -0.5103 0.1316
6 15 8 -0.2921 -0.1424
6 15 9 -0.4732 -0.3688
6 15 10 0.0534 -0.3804
6 15 11 -1.4946 0.1848
6 15 12 0.7279 -0.0245
6 15 13 2.3531 0.3506
6 15 14 -1.2239 0.1653
6 16 6 2.3905 0.0351
6 16 7 0.3607 -0.1519
6 16 8 0.4473 -0.2590
6 16 9 0.0263 0.0645
6 16 10 0.1946 0.1008
6 16 11 -0.1886 0.1506
6 16 12 -1.6958 0.5259
6 16 13 -1.0698 0.0943
6 17 6 -0.2686 0.0210
6 17 7 -1.1304 -0.1404
6 17 8 -0.6894 0.1831
6 17 9 0.6919 0.1862
6 17 10 0.0809 0.3103
6 17 11 1.2101 0.3808
6 17 12 0.7537 -0.0947
6 18 6 -2.2323 -0.0623
6 18 7 1.0885 0.2161
6 18 8 1.1724 0.2143
6 18 9 -0.3032 0.0867
6 18 10 -1.1995 -0.1264
6 18 11 -0.0993 -0.3407
6 19 6 -0.4561 -0.0885
6 19 7 0.6345 0.1522
6 19 8 0.5389 0.0060
6 19 9 -0.6195 -0.2214
6 19 10 0.3218 -0.3413
6 20 6 1.5564 0.0215
6 20 7 -1.3279 0.0577
6 20 8 -0.9523 -0.0727
6 20 9 -0.2829 -0.5553
6 21 6 -0.1088 0.1979
6 21 7 -0.5110 0.2155
7 0 7 -5.3017 2.7588
7 0 9 1.6827 -0.1175
7 0 11 0.6784 0.0165
7 0 13 2.0018 0.8063
7 0 15 2.0569 0.3680
7 0 17 -0.2867 0.2710
7 1 7 -1.2774 0.5209
7 1 8 1.1278 -0.4331
7 1 9 -3.4179 0.4744
7 1 10 -0.3288 0.2152
7 1 11 0.3713 0.1135
7 1 12 -1.1390 0.1053
7 1 13 -0.1739 0.0304
7 1 14 -0.0216 -0.2711
7 1 15 0.0149 0.1274
7 1 16 -1.3535 0.0881
7 1 17 0.0810 -0.4189
7 1 18 1.0802 0.3574
7 2 7 3.6213 -1.6260
7 2 8 1.5542 -0.6079
7 2 9 -2.0807 0.0457
7 2 10 1.9666 -0.1806
7 2 11 0.9146 -0.1954
7 2 12 0.5010 -0.1169
7 2 13 -1.2328 -0.7217
7 2 14 -0.1314 -0.4491
7 2 15 -2.0952 -0.3675
7 2 16 -1.8262 0.1278
7 2 17 0.5271 -0.2452
7 2 18 -0.9028 -0.1756
7 3 7 2.3974 0.8129
7 3 8 -2.3641 0.5176
7 3 9 0.8476 0.4641
7 3 10 0.1856 0.1650
7 3 11 -1.7252 0.1277
7 3 12 0.8021 0.1469
7 3 13 0.3478 -0.0153
7 3 14 0.2260 0.3612
7 3 15 0.6899 -0.1062
7 3 16 2.6199 0.2242
7 3 17 1.1014 0.8096
7 3 18 -0.6827 0.0317
7 4 7 -0.2612 0.5872
7 4 8 -2.0910 -0.4796
7 4 9 2.6353 -0.2005
7 4 10 -0.9975 -0.2613
7 4 11 -1.4818 0.1657
7 4 12 -0.4045 -0.0038
7 4 13 0.9903 0.2362
7 4 14 0.2480 0.0021
7 4 15 2.0225 0.0954
7 4 16 0.6180 0.0872
7 4 17 -1.5509 -0.3061
7 4 18 1.5683 -0.2737
7 5 7 -4.2990 -0.2663
7 5 8 0.7906 -0.2480
7 5 9 0.7452 -0.0732
7 5 10 -0.2663 -0.2272
7 5 11 1.5263 -0.0774
7 5 12 0.5679 -0.1779
7 5 13 0.1820 0.1901
7 5 14 -0.7647 -0.0058
7 5 15 -0.1645 0.0030
7 5 16 -1.8168 0.0370
7 5 17 -1.0695 -0.1316
7 5 18 0.4439 -0.1979
7 6 7 -0.8797 -0.2824
7 6 8 3.2261 0.3002
7 6 9 -1.9661 0.1875
7 6 10 -0.7985 0.1111
7 6 11 0.6701 0.0271
7 6 12 -0.6698 0.2289
7 6 13 -1.8115 -0.0054
7 6 14 -0.7036 0.2950
7 6 15 -1.6114 0.0819
7 6 16 0.2544 -0.2065
7 6 17 0.8393 0.1167
7 6 18 -2.2637 -0.0932
7 7 7 3.1241 0.1375
7 7 8 0.6725 -0.0694
7 7 9 -0.3203 -0.0036
7 7 10 1.2656 -0.0792
7 7 11 0.0842 -0.0173
7 7 12 -1.7220 0.0311
7 7 13 0.8838 -0.1716
7 7 14 1.9593 -0.3756
7 7 15 -0.6354 -0.2087
7 7 16 1.1638 -0.4070
7 7 17 1.6931 -0.3726
7 8 7 -0.4156 0.0310
7 8 8 -4.8513 0.0453
7 8 9 0.5084 0.2612
7 8 10 1.7169 0.1783
7 8 11 -0.2790 0.1035
7 8 12 0.2981 -0.4490
7 8 13 2.3712 -0.0924
7 8 14 -1.1023 -0.1928
7 8 15 0.6669 0.0775
7 8 16 -0.4132 0.1193
7 8 17 0.6244 0.5115
7 9 7 -1.1321 -0.2267
7 9 8 -0.2144 0.0589
7 9 9 0.5074 -0.0669
7 9 10 -1.0806 -0.2070
7 9 11 -2.4221 -0.1619
7 9 12 2.0950 0.0877
7 9 13 0.3471 0.1369
7 9 14 -2.0496 0.2804
7 9 15 1.5967 0.2150
7 9 16 -2.2398 0.6944
7 9 17 -0.7098 0.1992
7 10 7 0.2167 -0.0827
7 10 8 5.1285 -0.2204
7 10 9 0.4337 -0.1700
7 10 10 -1.2026 -0.0952
7 10 11 -0.5196 0.1023
7 10 12 1.2006 0.4678
7 10 13 -2.4497 0.1220
7 10 14 1.1436 0.0388
7 10 15 0.8545 0.1922
7 10 16 0.6090 0.2146
7 11 7 -0.7283 -0.0728
7 11 8 0.6079 0.0469
7 11 9 -1.2466 -0.0352
7 11 10 -0.8148 0.1138
7 11 11 2.8381 0.1890
7 11 12 -0.0186 -0.1391
7 11 13 -1.8974 0.1763
7 11 14 0.0519 -0.1697
7 11 15 -2.4585 -0.2596
7 11 16 2.5901 -0.7088
7 12 7 0.0489 0.0098
7 12 8 -3.6283 0.3227
7 12 9 -0.4245 0.2053
7 12 10 1.4123 0.0852
7 12 11 1.2174 -0.2169
7 12 12 -2.5729 -0.3320
7 12 13 1.5685 -0.0529
7 12 14 1.1582 -0.1945
7 12 15 -0.1500 -0.6033
7 13 7 1.2393 0.0012
7 13 8 -0.1585 -0.0120
7 13 9 0.7295 0.0871
7 13 10 0.6559 -0.2265
7 13 11 -2.1926 -0.2131
7 13 12 -0.5015 -0.0027
7 13 13 1.6684 -0.4248
7 13 14 -0.2207 -0.2593
7 13 15 2.7998 0.2675
7 14 7 0.1697 -0.0344
7 14 8 2.2170 -0.0851
7 14 9 -0.0768 -0.1411
7 14 10 -1.1905 0.1399
7 14 11 -0.8775 0.0378
7 14 12 3.0696 -0.1040
7 14 13 -1.2994 0.5535
7 14 14 -1.9634 0.5558
7 15 7 -0.3596 -0.1393
7 15 8 -0.2804 -0.0776
7 15 9 -1.0015 -0.1964
7 15 10 -0.3486 0.2367
7 15 11 1.5297 0.2940
7 15 12 1.7867 0.7764
7 15 13 -1.7395 0.6091
7 15 14 1.1011 -0.1160
7 16 7 -0.1188 0.0848
7 16 8 0.1383 0.0625
7 16 9 1.8900 0.1086
7 16 10 0.3772 -0.1178
7 16 11 -1.2715 0.0576
7 16 12 -2.2053 0.0528
7 16 13 -0.6195 -1.3701
7 17 7 0.4168 0.0781
7 17 8 -1.2041 -0.0325
7 17 9 -0.1394 -0.2736
7 17 10 0.6562 -0.0432
7 17 11 0.9210 -0.3817
7 17 12 -1.8094 -1.1839
7 18 7 1.2559 -0.1873
7 18 8 -1.2456 0.2487
7 18 9 -2.1292 0.0008
7 18 10 -0.8954 0.0034
7 18 11 2.0618 -0.2762
7 19 7 -0.3134 0.1245
7 19 8 0.8713 0.2248
7 19 9 1.4400 0.7618
7 19 10 0.2889 0.0109
7 20 7 -0.8667 -0.0430
7 20 8 0.7211 -1.0619
7 21 7 0.2739 -0.2771
8 0 8 -0.0753 -0.1147
8 0 10 1.5451 -1.6065
8 0 12 1.9333 -0.1405
8 0 14 1.2225 0.5117
8 0 16 -1.1704 -0.2021
8 0 18 0.8623 -0.1874
8 1 8 -2.9319 0.6811
8 1 9 -0.3934 0.3297
8 1 10 1.5928 0.2786
8 1 11 -0.9746 0.2690
8 1 12 -0.2206 -0.2172
8 1 13 -0.3676 -0.1798
8 1 14 0.2311 -0.0442
8 1 15 -0.4214 0.2322
8 1 16 -0.3317 -0.0869
8 1 17 1.1742 -0.0241
8 1 18 -0.3324 0.6245
8 2 8 -0.1540 0.1075
8 2 9 1.8766 -0.6105
8 2 10 -0.2719 0.8284
8 2 11 -0.1605 -0.1330
8 2 12 -1.0338 -0.2991
8 2 13 0.0009 -0.1635
8 2 14 -1.5888 -0.5957
8 2 15 -1.2781 0.0939
8 2 16 0.7201 0.2749
8 2 17 -0.4010 0.0510
8 2 18 -0.7650 0.1230
8 3 8 1.4389 0.6771
8 3 9 0.5734 0.0320
8 3 10 -2.4895 0.2861
8 3 11 0.7740 0.0141
8 3 12 0.8961 0.0954
8 3 13 0.6192 0.2293
8 3 14 0.5549 0.1395
8 3 15 1.4588 0.1751
8 3 16 -0.4087 0.1261
8 3 17 -1.3780 -0.0735
8 3 18 0.4288 -0.4434
8 4 8 1.1806 -0.1086
8 4 9 -1.4271 -0.2738
8 4 10 -0.8271 -0.2883
8 4 11 0.3943 -0.0434
8 4 12 1.0685 0.3659
8 4 13 -0.9233 0.1073
8 4 14 1.4643 0.2718
8 4 15 0.6929 -0.0788
8 4 16 -1.0078 -0.2818
8 4 17 2.2841 -0.3007
8 4 18 -0.6337 0.1280
8 5 8 -0.2082 -0.1154
8 5 9 -0.7950 -0.3758
8 5 10 2.1674 -0.0602
8 5 11 0.3370 -0.4272
8 5 12 -0.4261 0.0927
8 5 13 -0.9789 0.0486
8 5 14 0.4155 -0.1453
8 5 15 -0.6385 -0.4546
8 5 16 0.4179 -0.0110
8 5 17 0.9796 0.1603
8 6 8 -1.6815 0.1522
8 6 9 -0.3330 0.1625
8 6 10 0.6190 0.3386
8 6 11 -0.5844 0.1342
8 6 12 -1.4522 -0.1666
8 6 13 0.4661 -0.0409
8 6 14 -1.5397 -0.0485
8 6 15 -0.3823 0.0794
8 6 16 -0.0814 0.1515
8 6 17 -2.6660 0.5574
8 7 8 0.3681 -0.0623
8 7 9 2.3237 0.1058
8 7 10 -1.0862 -0.1366
8 7 11 -1.7265 0.0315
8 7 12 0.5020 -0.1939
8 7 13 1.5751 -0.1905
8 7 14 -0.5609 -0.0613
8 7 15 0.3170 0.1222
8 7 16 0.1714 -0.0521
8 7 17 -0.0483 0.2707
8 8 8 1.0125 0.0547
8 8 9 0.7278 0.0353
8 8 10 -0.9089 0.0471
8 8 11 1.1604 0.0916
8 8 12 2.4422 0.1333
8 8 13 -1.8112 -0.0035
8 8 14 1.0391 0.1842
8 8 15 -0.3518 0.0625
8 8 16 2.1960 0.1263
8 8 17 1.2181 -0.3635
8 9 8 0.4619 -0.0519
8 9 9 -2.9989 -0.1260
8 9 10 -1.0575 0.0038
8 9 11 2.0548 0.1913
8 9 12 0.1012 0.0687
8 9 13 -1.1922 0.0482
8 9 14 2.0970 0.1482
8 9 15 -2.4791 0.1724
8 9 16 0.5761 -0.1908
8 10 8 -0.5502 0.0997
8 10 9 -0.5337 0.0782
8 10 10 1.8620 -0.0065
8 10 11 -0.0251 -0.0554
8 10 12 -3.9506 -0.1025
8 10 13 0.9732 -0.0956
8 10 14 0.3562 0.0390
8 10 15 1.3845 0.1022
8 10 16 -1.1589 -0.7347
8 11 8 -2.1560 -0.0319
8 11 9 1.1814 -0.2778
8 11 10 2.3164 -0.2323
8 11 11 -0.9899 -0.2751
8 11 12 -1.0169 0.3389
8 11 13 1.4437 -0.0873
8 11 14 -3.4415 -0.3578
8 11 15 1.7874 -0.4033
8 12 8 0.2068 -0.1468
8 12 9 1.5750 -0.0450
8 12 10 -0.2946 0.0258
8 12 11 -1.8422 0.0683
8 12 12 2.1346 0.0227
8 12 13 1.2233 -0.1957
8 12 14 -0.0481 -0.0639
8 12 15 -1.3320 0.3598
8 13 8 1.8022 0.1092
8 13 9 -0.6652 0.2690
8 13 10 -2.9500 0.2329
8 13 11 0.4985 0.2020
8 13 12 2.3120 -0.1938
8 13 13 -1.9171 0.1598
8 13 14 3.0633 0.4265
8 14 8 -1.3470 0.1925
8 14 9 -1.0414 0.2225
8 14 10 -0.4512 0.1801
8 14 11 2.0009 -0.3547
8 14 12 -0.6013 0.0362
8 14 13 -2.2629 0.1960
8 14 14 0.5548 -0.0003
8 15 8 -1.3012 -0.2302
8 15 9 0.8490 -0.2596
8 15 10 2.0296 -0.1522
8 15 11 1.0050 0.2361
8 15 12 -1.9216 -0.0939
8 15 13 1.8055 -0.4625
8 16 8 2.7756 -0.3363
8 16 9 1.1575 -0.3281
8 16 10 -1.3472 -0.2531
8 16 11 -2.0707 0.3688
8 16 12 -1.9993 -0.6656
8 17 8 -0.4113 -0.1807
8 17 9 -0.4138 0.3228
8 17 10 -0.0073 0.3556
8 17 11 -0.2585 -0.1007
8 18 8 -1.3076 0.4758
8 18 9 -1.0978 0.2661
8 18 10 1.0802 -0.0735
8 19 8 2.1250 0.6910
8 19 9 0.3426 -0.4249
9 0 9 1.4170 -2.7788
9 0 11 1.2281 -2.2732
9 0 13 0.0360 -0.2825
9 0 15 -2.3524 -0.1156
9 1 9 0.7051 0.2778
9 1 10 -0.6607 0.5314
9 1 11 1.1848 -0.0905
9 1 12 -0.2909 0.5146
9 1 13 -0.2656 -0.0809
9 1 14 0.5281 0.1641
9 1 15 0.2756 0.3205
9 1 16 1.1464 0.0868
9 1 17 -0.1771 0.0553
9 2 9 -0.9308 1.6063
9 2 10 -1.3077 -0.1960
9 2 11 -0.4083 1.1476
9 2 12 0.1981 0.2035
9 2 13 -0.5608 -0.1010
9 2 14 -1.6600 -0.1135
9 2 15 0.5886 0.0081
9 2 16 0.0299 0.1392
9 2 17 -0.6532 -0.2687
9 3 9 -1.5008 0.5455
9 3 10 0.7148 -0.5064
9 3 11 0.1746 0.0821
9 3 12 -0.0149 -0.2455
9 3 13 0.8837 -0.0793
9 3 14 0.3775 -0.0643
9 3 15 -0.8054 -0.4147
9 3 16 -1.0724 -0.0708
9 3 17 -0.2933 0.1201
9 4 9 0.2764 -0.4528
9 4 10 1.5573 -0.0568
9 4 11 0.5587 -0.2288
9 4 12 -1.3289 0.1472
9 4 13 1.0281 0.0623
9 4 14 1.3363 -0.1092
9 4 15 -0.2190 0.3215
9 4 16 2.4137 0.2977
9 4 17 -1.3806 0.2200
9 5 9 1.8832 -0.0071
9 5 10 0.1532 -0.2750
9 5 11 -0.5989 -0.1328
9 5 12 -0.8959 -0.1054
9 5 13 0.1638 -0.0292
9 5 14 -0.0956 -0.2485
9 5 15 0.3803 0.1342
9 5 16 0.3737 -0.0202
9 5 17 -1.7181 -0.3738
9 6 9 -0.4590 0.1969
9 6 10 -0.9101 -0.0233
9 6 11 -0.3809 0.1346
9 6 12 1.0929 -0.0726
9 6 13 -1.2506 0.0309
9 6 14 -1.4763 0.3368
9 6 15 -0.5457 -0.0097
9 6 16 -1.6246 0.2261
9 6 17 1.3365 -0.2594
9 7 9 -1.5814 -0.1539
9 7 10 -1.2614 0.2945
9 7 11 0.2782 0.0200
9 7 12 1.7262 0.0659
9 7 13 0.5602 0.1222
9 7 14 -0.0187 0.1894
9 7 15 -0.2173 -0.0576
9 7 16 0.1807 -0.1692
9 8 9 -0.2091 0.2113
9 8 10 1.9420 0.4535
9 8 11 1.2076 0.1476
9 8 12 -1.8225 -0.2509
9 8 13 0.4766 0.1677
9 8 14 -0.4228 -0.2504
9 8 15 2.6515 -0.1852
9 8 16 0.2939 -0.8191
9 9 9 0.0149 -0.0833
9 9 10 0.9281 -0.3870
9 9 11 -1.2330 -0.1251
9 9 12 -0.8934 -0.2039
9 9 13 1.5855 -0.0363
9 9 14 -1.8229 -0.1854
9 9 15 1.5399 -0.2580
9 9 16 -1.2423 0.5524
9 10 9 2.4274 -0.2351
9 10 10 -1.0999 -0.2815
9 10 11 -2.8829 -0.0011
9 10 12 1.1425 0.0878
9 10 13 0.0834 -0.2154
9 10 14 1.6090 0.4495
9 10 15 -0.8025 0.0747
9 11 9 1.1873 -0.0932
9 11 10 -1.1104 0.0672
9 11 11 1.2278 0.2180
9 11 12 2.1511 0.1675
9 11 13 -3.1792 0.1279
9 11 14 0.9587 0.1969
9 11 15 -3.7842 0.2014
9 12 9 -1.5253 0.3733
9 12 10 -0.8495 0.1541
9 12 11 1.8149 -0.0571
9 12 12 -0.2347 0.0487
9 12 13 -0.8199 0.1997
9 12 14 -0.4330 -0.2791
9 13 9 -1.9007 0.1872
9 13 10 1.1311 0.1940
9 13 11 1.6655 -0.0479
9 13 12 -2.1092 0.1315
9 13 13 2.4867 -0.3954
9 13 14 -0.0839 -0.4806
9 14 9 0.2366 -0.0158
9 14 10 0.7527 -0.2326
9 14 11 -0.8376 -0.5875
9 14 12 -1.7769 -0.3815
9 14 13 1.8168 0.1296
9 15 9 0.4032 -0.1803
9 15 10 0.1548 -0.1931
9 15 11 -1.2490 -0.0502
9 15 12 1.2790 0.2083
9 16 9 -1.0854 -0.0883
9 16 10 -0.1952 0.3137
9 16 11 -1.2215 0.3321
9 17 9 0.2766 0.2395
9 17 10 0.6889 0.2139
9 18 9 0.3276 -0.1295
10 0 10 1.4913 -3.9403
10 0 12 -1.5480 -2.0212
10 0 14 -1.7210 -0.0973
10 0 16 1.0055 -0.4761
10 1 10 2.1633 0.1021
10 1 11 0.0755 1.1244
10 1 12 -0.2881 -0.1524
10 1 13 0.5389 0.1841
10 1 14 1.0551 -0.0405
10 1 15 1.2775 0.2722
10 1 16 -0.8864 -0.4619
10 1 17 -2.5120 0.0761
10 2 10 -0.5861 2.2280
10 2 11 0.1341 0.1906
10 2 12 1.0198 1.0658
10 2 13 -1.6905 -0.0851
10 2 14 -0.3635 -0.2097
10 2 15 0.7479 -0.1169
10 2 16 -0.0228 0.1725
10 2 17 1.5685 -0.3513
10 3 10 -0.6365 0.0754
10 3 11 -0.9587 -0.7862
10 3 12 0.8254 -0.3782
10 3 13 0.4222 -0.4159
10 3 14 -0.6991 -0.2304
10 3 15 -0.7180 0.0284
10 3 16 -1.2557 0.2654
10 4 10 -0.1571 -0.8619
10 4 11 -0.8517 0.0348
10 4 12 0.3946 -0.2581
10 4 13 1.2917 0.3171
10 4 14 0.1936 0.6001
10 4 15 1.2646 0.6337
10 4 16 -1.1178 -0.1600
10 5 10 -0.5734 -0.0890
10 5 11 -0.5031 -0.1388
10 5 12 -0.4843 0.1853
10 5 13 -0.4045 0.1537
10 5 14 0.6004 -0.0584
10 5 15 0.0544 -0.5731
10 5 16 -1.0257 -0.3672
10 6 10 1.3468 0.5738
10 6 11 1.3054 -0.0675
10 6 12 -0.6815 0.1260
10 6 13 -2.1809 -0.0740
10 6 14 -0.4013 -0.1974
10 6 15 0.2629 -0.2688
10 6 16 0.9136 0.2737
10 7 10 -0.0108 -0.0082
10 7 11 1.3322 0.0214
10 7 12 2.0028 0.0956
10 7 13 0.1111 0.0980
10 7 14 -0.6927 -0.0394
10 7 15 -0.1725 -0.0034
10 7 16 0.0553 -0.0045
10 8 10 -0.6395 0.0748
10 8 11 -1.6738 -0.0483
10 8 12 -0.2414 0.1357
10 8 13 -0.1442 -0.1030
10 8 14 2.1568 -0.2384
10 8 15 -1.0933 -0.0436
10 9 10 -1.5091 -0.0885
10 9 11 -0.2624 -0.1215
10 9 12 -0.0734 -0.1009
10 9 13 -0.7251 -0.2219
10 9 14 2.1283 -0.1056
10 9 15 -1.0693 0.9059
10 10 10 -0.9879 -0.0176
10 10 11 1.4934 0.0587
10 10 12 -0.4112 -0.2402
10 10 13 1.3114 0.2543
10 10 14 -0.3856 0.3987
10 10 15 0.5373 0.0451
10 11 10 2.0801 -0.1696
10 11 11 1.7745 0.1412
10 11 12 -1.4522 0.3606
10 11 13 0.6673 0.0915
10 11 14 -4.1243 -0.0183
10 12 10 1.1002 -0.0728
10 12 11 -1.9509 0.1324
10 12 12 -1.3487 0.0336
10 12 13 -0.2083 -0.5239
10 13 10 0.5591 0.1983
10 13 11 -1.5582 0.1477
10 13 12 1.7945 -0.3264
10 13 13 -0.2230 -0.1913
10 14 10 -1.0504 -0.3943
10 14 11 -0.6513 -0.3347
10 14 12 2.9981 0.3215
10 15 10 0.4143 -0.0813
10 15 11 0.1962 0.3500
10 16 10 -0.0347 0.2944
11 0 11 -2.5243 -3.7143
11 0 13 -0.1370 -0.9281
11 0 15 -0.7896 -0.2997
11 1 11 0.8853 -0.1795
11 1 12 0.1349 0.4311
11 1 13 1.3770 -0.4802
11 1 14 1.2755 0.0236
11 1 15 -1.0458 -0.0553
11 1 16 -1.5007 -0.1598
11 2 11 2.2424 2.2011
11 2 12 -0.9185 0.2108
11 2 13 -1.3528 0.5839
11 2 14 0.4056 0.0925
11 2 15 0.3157 0.2130
11 2 16 1.6812 0.3571
11 3 11 -0.1665 -0.3482
11 3 12 0.3772 -0.5524
11 3 13 -0.5989 -0.1917
11 3 14 -0.1096 -0.0744
11 3 15 -1.2617 -0.4693
11 3 16 -0.1005 -0.2305
11 4 11 -0.1305 -0.6242
11 4 12 0.6716 0.5467
11 4 13 0.5338 -0.0944
11 4 14 0.6342 0.2621
11 4 15 -0.0719 0.0029
11 4 16 0.0954 0.0649
11 5 11 -0.9163 0.0195
11 5 12 -0.3793 -0.0012
11 5 13 1.2749 0.0450
11 5 14 -0.4477 -0.4283
11 5 15 -1.4255 0.1566
11 6 11 -0.4098 0.3710
11 6 12 -2.3452 -0.3104
11 6 13 -0.7378 0.0589
11 6 14 1.0993 -0.1456
11 6 15 0.2084 0.2323
11 7 11 3.0929 0.1104
11 7 12 0.5176 0.1642
11 7 13 -1.0140 -0.1920
11 7 14 -0.1210 0.3005
11 7 15 0.3452 0.0228
11 8 11 -0.4343 -0.0535
11 8 12 0.3288 -0.0240
11 8 13 1.8661 -0.1598
11 8 14 -1.5703 0.2640
11 8 15 -0.3430 -0.1539
11 9 11 -2.0079 0.0499
11 9 12 -0.2798 -0.2318
11 9 13 1.7345 0.1706
11 9 14 -1.1787 0.1036
11 10 11 -0.7695 0.0237
11 10 12 0.5670 -0.2275
11 10 13 -0.4032 0.2126
11 10 14 0.5725 -0.3461
11 11 11 0.8722 -0.0242
11 11 12 0.6825 -0.0079
11 11 13 -2.4575 0.1298
11 12 11 -0.8520 -0.0440
11 12 12 -0.1467 0.1844
11 12 13 0.4297 0.2465
11 13 11 0.9888 0.1801
11 13 12 0.0659 0.2206
11 14 11 1.7058 -0.3039
12 0 12 0.4605 -1.8850
12 0 14 -1.5265 0.4122
12 1 12 1.2272 -0.4517
12 1 13 0.6690 0.1029
12 1 14 -0.0773 -0.1413
12 1 15 -0.2654 0.2473
12 2 12 -1.1611 1.4810
12 2 13 -0.6196 0.6499
12 2 14 0.0675 -0.5106
12 2 15 1.4799 0.5003
12 3 12 -0.3382 -0.6076
12 3 13 1.1015 -0.5273
12 3 14 -0.6911 -0.6150
12 3 15 -1.7024 -0.0140
12 4 12 0.5391 -0.6259
12 4 13 0.2137 0.1852
12 4 14 0.4622 0.5906
12 4 15 0.6582 0.2617
12 5 12 1.4695 0.3550
12 5 13 -1.2075 0.3013
12 5 14 -1.9741 0.0728
12 5 15 2.7240 -0.2456
12 6 12 -1.4460 0.1173
12 6 13 1.3503 -0.1699
12 6 14 0.2772 -0.1569
12 7 12 -0.6773 -0.1906
12 7 13 0.4719 0.1712
12 7 14 0.7197 0.4362
12 8 12 2.0799 0.1479
12 8 13 -1.3175 -0.0489
12 8 14 0.0393 0.0157
12 9 12 0.4941 0.0911
12 9 13 -1.6127 -0.3589
12 10 12 -0.9724 0.0034
12 10 13 0.6595 0.1569
12 11 12 0.0666 0.4186
12 12 12 0.0480 0.0400
13 0 13 -1.0257 0.2358
13 1 13 1.4399 -0.8990
13 1 14 0.7576 -0.2873
13 2 13 -0.4027 -0.2300
13 2 14 0.4159 0.1512
13 3 13 -0.4721 -0.0450
13 3 14 -2.2215 0.3193
13 4 13 0.3299 0.1117
13 4 14 1.6356 -0.0513
13 5 13 -1.5558 -0.1418
13 5 14 1.7921 -0.2863
13 6 13 0.4069 0.1846
13 7 13 0.4455 0.3023
13 8 13 0.4034 -0.2234
0 0 0 0.0 0.0
;
_shelx_fab_checksum              25812
_olex2_diffrn_ambient_temperature_device 'Oxford Cryosystems'
_olex2_exptl_crystal_mounting_method 
'The crystal was mounted on a MITIGEN holder in perfluoroether oil'
_olex2_submission_original_sample_id Irdqxp3
_olex2_submission_special_instructions 'No special instructions were received'
_oxdiff_exptl_absorpt_empirical_details 
;
Empirical correction (ABSPACK) includes:
- Absorption correction using spherical harmonics
- Frame scaling
;
_oxdiff_exptl_absorpt_empirical_full_max 2.485
_oxdiff_exptl_absorpt_empirical_full_min 0.624
####################################################################### 
# 
# This file contains crystal structure data downloaded from the 
# Cambridge Structural Database (CSD) hosted by the Cambridge 
# Crystallographic Data Centre (CCDC).
# 
# Full information about CCDC data access policies and citation 
# guidelines are available at http://www.ccdc.cam.ac.uk/access/V1 
# 
# Audit and citation data items may have been added by the CCDC. 
# Please retain this information to preserve the provenance of 
# this file and to allow appropriate attribution of the data. 
# 
#######################################################################

data_Irdqxp2
_database_code_depnum_ccdc_archive 'CCDC 2101343'
loop_
_audit_author_name
_audit_author_address
'Peter Horton'
;University of Southampton
United Kingdom
;
_audit_update_record             
;
2021-08-04 deposited with the CCDC.	2021-12-02 downloaded from the CCDC.
;

#2018ncs0968s

_audit_creation_date             2019-01-11
_audit_creation_method           
;
Olex2 1.2
(compiled 2018.05.29 svn.r3508 for OlexSys, GUI svn.r5506)
;
_shelx_SHELXL_version_number     2018/3
_chemical_name_common            ?
_chemical_name_systematic        ?
_chemical_formula_moiety         'C50 H40 Ir N10, F6 P, 0.5[CH2Cl2]'
_chemical_formula_sum            'C50.50 H41 Cl F6 Ir N10 P'
_chemical_formula_weight         1160.55
_chemical_melting_point          ?
_chemical_oxdiff_formula         'C50H40F6 Ir N10 P'
_chemical_oxdiff_usercomment     Irdqxp31
loop_
_atom_type_symbol
_atom_type_description
_atom_type_scat_dispersion_real
_atom_type_scat_dispersion_imag
_atom_type_scat_source
C C 0.0181 0.0091 'International Tables Vol C Tables 4.2.6.8 and 6.1.1.4'
Cl Cl 0.3639 0.7018 'International Tables Vol C Tables 4.2.6.8 and 6.1.1.4'
F F 0.0727 0.0534 'International Tables Vol C Tables 4.2.6.8 and 6.1.1.4'
H H 0.0000 0.0000 'International Tables Vol C Tables 4.2.6.8 and 6.1.1.4'
Ir Ir -4.7710 6.5667 'International Tables Vol C Tables 4.2.6.8 and 6.1.1.4'
N N 0.0311 0.0180 'International Tables Vol C Tables 4.2.6.8 and 6.1.1.4'
P P 0.2955 0.4335 'International Tables Vol C Tables 4.2.6.8 and 6.1.1.4'

_shelx_space_group_comment       
;
The symmetry employed for this shelxl refinement is uniquely defined
by the following loop, which should always be used as a source of
symmetry information in preference to the above space-group names.
They are only intended as comments.
;
_space_group_crystal_system      monoclinic
_space_group_IT_number           15
_space_group_name_H-M_alt        'I 1 2/a 1'
_space_group_name_Hall           '-I 2ya'
loop_
_space_group_symop_operation_xyz
'x, y, z'
'-x+1/2, y, -z'
'x+1/2, y+1/2, z+1/2'
'-x+1, y+1/2, -z+1/2'
'-x, -y, -z'
'x-1/2, -y, z'
'-x+1/2, -y+1/2, -z+1/2'
'x, -y+1/2, z+1/2'

_cell_length_a                   20.0555(5)
_cell_length_b                   17.4269(3)
_cell_length_c                   29.5696(14)
_cell_angle_alpha                90
_cell_angle_beta                 108.009(4)
_cell_angle_gamma                90
_cell_volume                     9828.4(6)
_cell_formula_units_Z            8
_cell_measurement_reflns_used    13496
_cell_measurement_temperature    100(2)
_cell_measurement_theta_max      69.6720
_cell_measurement_theta_min      2.9890
_shelx_estimated_absorpt_T_max   0.936
_shelx_estimated_absorpt_T_min   0.691
_exptl_absorpt_coefficient_mu    6.659
_exptl_absorpt_correction_T_max  1.00000
_exptl_absorpt_correction_T_min  0.76033
_exptl_absorpt_correction_type   multi-scan
_exptl_absorpt_process_details   
;
CrysAlisPro 1.171.40.18b (Rigaku Oxford Diffraction, 2018)
Empirical absorption correction using spherical harmonics,
 implemented in SCALE3 ABSPACK scaling algorithm.
;
_exptl_absorpt_special_details   ?
_exptl_crystal_colour            red
_exptl_crystal_colour_primary    red
_exptl_crystal_density_diffrn    1.569
_exptl_crystal_density_meas      ?
_exptl_crystal_density_method    ?
_exptl_crystal_description       plate
_exptl_crystal_F_000             4616
_exptl_crystal_recrystallization_method 
'The material was recrystallised from DCM by slow evaporation'
_exptl_crystal_size_max          0.06
_exptl_crystal_size_mid          0.05
_exptl_crystal_size_min          0.01
_exptl_transmission_factor_max   ?
_exptl_transmission_factor_min   ?
_diffrn_reflns_av_R_equivalents  0.0687
_diffrn_reflns_av_unetI/netI     0.0425
_diffrn_reflns_Laue_measured_fraction_full 0.996
_diffrn_reflns_Laue_measured_fraction_max 0.996
_diffrn_reflns_limit_h_max       24
_diffrn_reflns_limit_h_min       -24
_diffrn_reflns_limit_k_max       18
_diffrn_reflns_limit_k_min       -20
_diffrn_reflns_limit_l_max       35
_diffrn_reflns_limit_l_min       -35
_diffrn_reflns_number            60261
_diffrn_reflns_point_group_measured_fraction_full 0.996
_diffrn_reflns_point_group_measured_fraction_max 0.996
_diffrn_reflns_theta_full        67.679
_diffrn_reflns_theta_max         68.233
_diffrn_reflns_theta_min         2.983
_diffrn_ambient_environment      N~2~
_diffrn_ambient_temperature      100(2)
_diffrn_detector                 'hybrid pixel detector'
_diffrn_detector_area_resol_mean 10
_diffrn_detector_dtime           0.000
_diffrn_detector_type            'Rigaku, HyPix 6000'
_diffrn_measured_fraction_theta_full 0.996
_diffrn_measured_fraction_theta_max 0.996
_diffrn_measurement_details      
;
List of Runs (angles in degrees, time in seconds):

  # Type    Start    End  Width  t~exp~   \w     \q     \k     \f   Frames
#--------------------------------------------------------------------------
  1  \w    -55.00  16.00   0.50    3.00    --    0.00   0.00-180.00  142
  2  \w    -72.00  88.00   0.50    3.00    --    5.00  49.00-120.00  320
  3  \w   -132.00 -84.00   0.50   18.00    --  -90.00  59.00-174.53   96
  4  \w   -161.00-112.00   0.50   18.00    --  -90.00  59.00  84.70   98
  5  \w   -108.00 -34.00   0.50   18.00    --  -90.00  59.00  84.70  148
  6  \w   -179.00-117.00   0.50   18.00    --  -90.00  57.00 -83.31  124
  7  \w    -70.00 -29.00   0.50   18.00    --  -90.00  57.00 -83.31   82
  8  \w   -178.00 -78.00   0.50   18.00    --  -90.00  59.00 -31.67  200
  9  \w   -175.00-148.00   0.50   18.00    --  -90.00  59.00  55.72   54
 10  \w   -139.00-111.00   0.50   18.00    --  -90.00  59.00  18.06   56
 11  \w    -59.00 -24.00   0.50   18.00    --  -90.00  59.00  18.06   70
 12  \w   -178.00  -3.00   0.50   18.00    --  -90.00  58.00 136.08  350
 13  \w   -175.00-150.00   0.50   18.00    --  -90.00  56.00-128.56   50
 14  \w    -81.00 -55.00   0.50   18.00    --  -90.00  56.00-128.56   52
 15  \w    -35.00  -9.00   0.50   18.00    --  -90.00  56.00-128.56   52
 16  \w   -106.00 -80.00   0.50   18.00    --  -90.00  57.00 -83.31   52
 17  \w    -69.00 -38.00   0.50   18.00    --  -90.00  59.00-174.53   62
 18  \w   -178.00  -2.00   0.50   18.00    --  -90.00  10.00 150.00  352
 19  \w    -79.00  -2.00   0.50   18.00    --  -90.00  20.00   0.00  154
 20  \w   -144.00  -2.00   0.50   18.00    --  -90.00  59.00  55.72  284
 21  \w   -177.00 -27.00   0.50   18.00    --  -90.00  59.00 164.27  300
 22  \w   -179.00-110.00   0.50   18.00    --  -90.00  59.00  -5.56  138
 23  \w   -146.00-120.00   0.50   18.00    --  -90.00  39.00-120.00   52
 24  \w    -47.00 -20.00   0.50   18.00    --  -90.00  39.00-120.00   54
 25  \w   -158.00-131.00   0.50   18.00    --  -90.00  55.00 -70.74   54
 26  \w   -176.00-133.00   0.50   18.00    --  -90.00  59.00-131.77   86
 27  \w   -131.00 -97.00   0.50   18.00    --  -90.00  59.00-131.77   68
 28  \w   -177.00 -99.00   0.50   18.00    --  -90.00  20.00   0.00  156
;
_diffrn_measurement_device       'four-circle diffractometer'
_diffrn_measurement_device_details 'Rigaku, AFC11 quarter \c goniometer'
_diffrn_measurement_device_type  
'Rigaku 007HF equipped with Varimax confocal mirrors and an AFC11 goniometer and HyPix 6000 detector'
_diffrn_measurement_method       'profile data from \w-scans'
_diffrn_measurement_specimen_support 'MiTeGen loops'
_diffrn_orient_matrix_type       
'CrysAlisPro convention (1999,Acta A55,543-557)'
_diffrn_orient_matrix_UB_11      0.0742230500
_diffrn_orient_matrix_UB_12      -0.0060955500
_diffrn_orient_matrix_UB_13      -0.0046478500
_diffrn_orient_matrix_UB_21      0.0314652500
_diffrn_orient_matrix_UB_22      0.0009126500
_diffrn_orient_matrix_UB_23      0.0546064500
_diffrn_orient_matrix_UB_31      -0.0047846000
_diffrn_orient_matrix_UB_32      -0.0881624000
_diffrn_orient_matrix_UB_33      0.0008796000
_diffrn_radiation_collimation    'Varimax focusing mirrors'
_diffrn_radiation_monochromator  mirror
_diffrn_radiation_probe          x-ray
_diffrn_radiation_type           CuK\a
_diffrn_radiation_wavelength     1.54178
_diffrn_radiation_wavelength_determination fundamental
_diffrn_source                   'Rotating anode'
_diffrn_source_current           30.0
_diffrn_source_power             1.2
_diffrn_source_target            Cu
_diffrn_source_type              'Rigaku 007 HF'
_diffrn_source_voltage           40.0
_reflns_Friedel_coverage         0.000
_reflns_Friedel_fraction_full    .
_reflns_Friedel_fraction_max     .
_reflns_number_gt                6008
_reflns_number_total             8958
_reflns_odcompleteness_completeness 99.56
_reflns_odcompleteness_iscentric 1
_reflns_odcompleteness_theta     68.13
_reflns_special_details          
;
 Reflections were merged by SHELXL according to the crystal
 class for the calculation of statistics and refinement.
 
 Structure factors included contributions from the .fab file.
 
 _reflns_Friedel_fraction is defined as the number of unique
 Friedel pairs measured divided by the number that would be
 possible theoretically, ignoring centric projections and
 systematic absences.
;
_reflns_threshold_expression     'I > 2\s(I)'
_computing_cell_refinement       'CrysAlisPro 1.171.40.18b (Rigaku OD, 2018)'
_computing_data_collection       'CrysAlisPro 1.171.40.18b (Rigaku OD, 2018)'
_computing_data_reduction        'CrysAlisPro 1.171.40.18b (Rigaku OD, 2018)'
_computing_molecular_graphics    'Olex2 (Dolomanov et al., 2009)'
_computing_publication_material  'Olex2 (Dolomanov et al., 2009)'
_computing_structure_refinement  'ShelXL (Sheldrick, 2015)'
_computing_structure_solution    'ShelXT (Sheldrick, 2015)'
_refine_diff_density_max         2.863
_refine_diff_density_min         -1.293
_refine_diff_density_rms         0.124
_refine_ls_extinction_coef       .
_refine_ls_extinction_method     none
_refine_ls_goodness_of_fit_ref   1.033
_refine_ls_hydrogen_treatment    constr
_refine_ls_matrix_type           full
_refine_ls_number_parameters     621
_refine_ls_number_reflns         8958
_refine_ls_number_restraints     0
_refine_ls_R_factor_all          0.0729
_refine_ls_R_factor_gt           0.0493
_refine_ls_restrained_S_all      1.033
_refine_ls_shift/su_max          0.001
_refine_ls_shift/su_mean         0.000
_refine_ls_structure_factor_coef Fsqd
_refine_ls_weighting_details     
'w=1/[\s^2^(Fo^2^)+(0.0842P)^2^+16.5597P] where P=(Fo^2^+2Fc^2^)/3'
_refine_ls_weighting_scheme      calc
_refine_ls_wR_factor_gt          0.1284
_refine_ls_wR_factor_ref         0.1436
_refine_special_details          
'Solvent masking routine was used due to highly disordered solvent (assumed to be DCM).,SQUEEZE'
_olex2_refinement_description    
;
1. Fixed Uiso
 At 1.2 times of:
  All C(H) groups
 At 1.5 times of:
  All C(H,H,H) groups
2.a Aromatic/amide H refined with riding coordinates:
 C4(H4), C5(H5), C6(H6), C9(H9), C12(H12), C15(H15), C20(H20), C23(H23),
 C34(H34), C35(H35), C36(H36), C39(H39), C42(H42), C45(H45), C50(H50), C53(H53)
2.b Idealised Me refined as rotating group:
 C16(H16A,H16B,H16C), C17(H17A,H17B,H17C), C24(H24A,H24B,H24C), C25(H25A,H25B,
 H25C), C46(H46A,H46B,H46C), C47(H47A,H47B,H47C), C54(H54A,H54B,H54C), C55(H55A,
 H55B,H55C)
;
_atom_sites_solution_hydrogens   geom
_atom_sites_solution_primary     dual
_atom_sites_solution_secondary   ?
loop_
_atom_site_label
_atom_site_type_symbol
_atom_site_fract_x
_atom_site_fract_y
_atom_site_fract_z
_atom_site_U_iso_or_equiv
_atom_site_adp_type
_atom_site_occupancy
_atom_site_site_symmetry_order
_atom_site_calc_flag
_atom_site_refinement_flags_posn
_atom_site_refinement_flags_adp
_atom_site_refinement_flags_occupancy
_atom_site_disorder_assembly
_atom_site_disorder_group
Ir1 Ir 0.52617(2) 0.49919(2) 0.69628(2) 0.03947(11) Uani 1 1 d . . . . .
N1 N 0.4487(2) 0.4233(2) 0.66926(19) 0.0415(12) Uani 1 1 d . . . . .
N2 N 0.6414(2) 0.3979(2) 0.75650(19) 0.0417(11) Uani 1 1 d . . . . .
N3 N 0.5533(2) 0.2662(2) 0.72840(18) 0.0378(10) Uani 1 1 d . . . . .
N4 N 0.4404(2) 0.5705(2) 0.65254(19) 0.0415(11) Uani 1 1 d . . . . .
N5 N 0.3194(3) 0.6398(3) 0.5909(2) 0.0587(15) Uani 1 1 d . . . . .
N31 N 0.6091(3) 0.5669(2) 0.7276(2) 0.0443(12) Uani 1 1 d . . . . .
N32 N 0.4440(3) 0.5082(2) 0.7661(2) 0.0482(13) Uani 1 1 d . . . . .
N33 N 0.5544(3) 0.5933(3) 0.8297(2) 0.0545(14) Uani 1 1 d . . . . .
N34 N 0.5833(2) 0.5031(2) 0.64371(19) 0.0423(11) Uani 1 1 d . . . . .
N35 N 0.6676(3) 0.5376(3) 0.5846(2) 0.0615(16) Uani 1 1 d . . . . .
C1 C 0.5761(3) 0.4046(3) 0.7274(2) 0.0429(14) Uani 1 1 d . . . . .
C2 C 0.5332(3) 0.3365(3) 0.7144(2) 0.0395(13) Uani 1 1 d . . . . .
C3 C 0.4630(3) 0.3483(3) 0.6811(2) 0.0438(15) Uani 1 1 d . . . . .
C4 C 0.4139(3) 0.2924(3) 0.6597(2) 0.0472(15) Uani 1 1 d . . . . .
H4 H 0.422399 0.240005 0.668534 0.057 Uiso 1 1 calc R . . . .
C5 C 0.3527(3) 0.3137(3) 0.6255(3) 0.0536(17) Uani 1 1 d . . . . .
H5 H 0.319681 0.275778 0.609781 0.064 Uiso 1 1 calc R . . . .
C6 C 0.3392(3) 0.3911(3) 0.6139(3) 0.0505(16) Uani 1 1 d . . . . .
H6 H 0.296504 0.406143 0.590889 0.061 Uiso 1 1 calc R . . . .
C7 C 0.3884(3) 0.4454(3) 0.6361(2) 0.0441(14) Uani 1 1 d . . . . .
C8 C 0.3845(3) 0.5287(4) 0.6283(2) 0.0461(14) Uani 1 1 d . . . . .
C9 C 0.3254(3) 0.5637(4) 0.5968(3) 0.0553(17) Uani 1 1 d . . . . .
H9 H 0.287977 0.532064 0.578896 0.066 Uiso 1 1 calc R . . . .
C10 C 0.6646(3) 0.3249(3) 0.7718(2) 0.0409(13) Uani 1 1 d . . . . .
C11 C 0.6211(3) 0.2596(3) 0.7574(2) 0.0398(13) Uani 1 1 d . . . . .
C12 C 0.6485(3) 0.1863(3) 0.7727(2) 0.0441(14) Uani 1 1 d . . . . .
H12 H 0.619072 0.142664 0.763320 0.053 Uiso 1 1 calc R . . . .
C13 C 0.7162(3) 0.1763(3) 0.8008(2) 0.0463(15) Uani 1 1 d . . . . .
C14 C 0.7595(3) 0.2410(3) 0.8156(2) 0.0489(15) Uani 1 1 d . . . . .
C15 C 0.7339(3) 0.3140(3) 0.8009(2) 0.0482(15) Uani 1 1 d . . . . .
H15 H 0.763786 0.357156 0.810853 0.058 Uiso 1 1 calc R . . . .
C16 C 0.7445(3) 0.0965(3) 0.8132(3) 0.0539(17) Uani 1 1 d . . . . .
H16A H 0.705798 0.059541 0.803782 0.081 Uiso 1 1 calc GR . . . .
H16B H 0.767714 0.092926 0.847538 0.081 Uiso 1 1 calc GR . . . .
H16C H 0.778322 0.084994 0.796280 0.081 Uiso 1 1 calc GR . . . .
C17 C 0.8336(3) 0.2310(4) 0.8484(3) 0.0613(19) Uani 1 1 d . . . . .
H17A H 0.859071 0.279596 0.850678 0.092 Uiso 1 1 calc GR . . . .
H17B H 0.857373 0.191203 0.835693 0.092 Uiso 1 1 calc GR . . . .
H17C H 0.832342 0.215861 0.880014 0.092 Uiso 1 1 calc GR . . . .
C18 C 0.4363(3) 0.6486(3) 0.6466(2) 0.0424(14) Uani 1 1 d . . . . .
C19 C 0.3747(4) 0.6820(4) 0.6163(3) 0.0552(17) Uani 1 1 d . . . . .
C20 C 0.3712(4) 0.7634(3) 0.6115(3) 0.0588(18) Uani 1 1 d . . . . .
H20 H 0.330010 0.786440 0.590930 0.071 Uiso 1 1 calc R . . . .
C21 C 0.4254(4) 0.8082(3) 0.6356(3) 0.0613(19) Uani 1 1 d . . . . .
C22 C 0.4888(3) 0.7747(3) 0.6668(2) 0.0489(15) Uani 1 1 d . . . . .
C23 C 0.4919(3) 0.6962(3) 0.6708(2) 0.0470(15) Uani 1 1 d . . . . .
H23 H 0.533523 0.673275 0.690819 0.056 Uiso 1 1 calc R . . . .
C24 C 0.4210(5) 0.8948(4) 0.6309(4) 0.087(3) Uani 1 1 d . . . . .
H24A H 0.456892 0.913169 0.617290 0.130 Uiso 1 1 calc GR . . . .
H24B H 0.428947 0.917846 0.662387 0.130 Uiso 1 1 calc GR . . . .
H24C H 0.374516 0.909509 0.610079 0.130 Uiso 1 1 calc GR . . . .
C25 C 0.5492(4) 0.8225(3) 0.6936(3) 0.065(2) Uani 1 1 d . . . . .
H25A H 0.568267 0.849434 0.671196 0.097 Uiso 1 1 calc GR . . . .
H25B H 0.585538 0.789683 0.714376 0.097 Uiso 1 1 calc GR . . . .
H25C H 0.533688 0.860118 0.712852 0.097 Uiso 1 1 calc GR . . . .
C31 C 0.5013(3) 0.5241(3) 0.7553(2) 0.0452(15) Uani 1 1 d . . . . .
C32 C 0.5565(3) 0.5692(3) 0.7886(2) 0.0479(15) Uani 1 1 d . . . . .
C33 C 0.6165(3) 0.5903(3) 0.7722(3) 0.0482(15) Uani 1 1 d . . . . .
C34 C 0.6762(3) 0.6316(3) 0.7971(3) 0.0558(18) Uani 1 1 d . . . . .
H34 H 0.682643 0.648440 0.828768 0.067 Uiso 1 1 calc R . . . .
C35 C 0.7259(3) 0.6476(4) 0.7745(3) 0.062(2) Uani 1 1 d . . . . .
H35 H 0.767398 0.674660 0.791086 0.075 Uiso 1 1 calc R . . . .
C36 C 0.7156(3) 0.6246(3) 0.7285(3) 0.0607(19) Uani 1 1 d . . . . .
H36 H 0.749165 0.637291 0.713005 0.073 Uiso 1 1 calc R . . . .
C37 C 0.6561(3) 0.5828(3) 0.7045(3) 0.0485(16) Uani 1 1 d . . . . .
C38 C 0.6391(3) 0.5513(3) 0.6573(3) 0.0512(16) Uani 1 1 d . . . . .
C39 C 0.6789(3) 0.5674(4) 0.6266(3) 0.0558(17) Uani 1 1 d . . . . .
H39 H 0.716744 0.602599 0.637375 0.067 Uiso 1 1 calc R . . . .
C40 C 0.4405(4) 0.5336(3) 0.8096(3) 0.0515(16) Uani 1 1 d . . . . .
C41 C 0.4959(4) 0.5744(3) 0.8419(3) 0.0542(16) Uani 1 1 d . . . . .
C42 C 0.4912(5) 0.5964(4) 0.8858(3) 0.070(2) Uani 1 1 d . . . . .
H42 H 0.528789 0.623888 0.907202 0.084 Uiso 1 1 calc R . . . .
C43 C 0.4325(5) 0.5790(4) 0.8991(3) 0.081(3) Uani 1 1 d . . . . .
C44 C 0.3740(5) 0.5396(4) 0.8648(3) 0.073(2) Uani 1 1 d . . . . .
C45 C 0.3794(4) 0.5178(3) 0.8225(3) 0.0594(19) Uani 1 1 d . . . . .
H45 H 0.341527 0.491378 0.800694 0.071 Uiso 1 1 calc R . . . .
C46 C 0.4304(7) 0.6013(5) 0.9491(4) 0.109(4) Uani 1 1 d . . . . .
H46A H 0.393874 0.640009 0.946260 0.163 Uiso 1 1 calc GR . . . .
H46B H 0.475934 0.622226 0.967662 0.163 Uiso 1 1 calc GR . . . .
H46C H 0.419873 0.555709 0.965110 0.163 Uiso 1 1 calc GR . . . .
C47 C 0.3093(6) 0.5218(5) 0.8788(4) 0.090(3) Uani 1 1 d . . . . .
H47A H 0.291876 0.568955 0.889309 0.135 Uiso 1 1 calc GR . . . .
H47B H 0.320999 0.484327 0.904828 0.135 Uiso 1 1 calc GR . . . .
H47C H 0.272924 0.500460 0.851422 0.135 Uiso 1 1 calc GR . . . .
C48 C 0.5707(3) 0.4686(3) 0.5994(2) 0.0472(15) Uani 1 1 d . . . . .
C49 C 0.6139(4) 0.4870(3) 0.5709(3) 0.0506(16) Uani 1 1 d . . . . .
C50 C 0.5996(4) 0.4524(4) 0.5265(3) 0.0657(19) Uani 1 1 d . . . . .
H50 H 0.627287 0.465775 0.506793 0.079 Uiso 1 1 calc R . . . .
C51 C 0.5466(4) 0.3995(4) 0.5103(3) 0.0622(18) Uani 1 1 d . . . . .
C52 C 0.5053(4) 0.3804(4) 0.5405(3) 0.0617(18) Uani 1 1 d . . . . .
C53 C 0.5183(3) 0.4147(4) 0.5833(3) 0.0521(16) Uani 1 1 d . . . . .
H53 H 0.490470 0.401273 0.602898 0.063 Uiso 1 1 calc R . . . .
C54 C 0.5322(5) 0.3622(6) 0.4629(3) 0.089(3) Uani 1 1 d . . . . .
H54A H 0.547822 0.308624 0.467203 0.133 Uiso 1 1 calc GR . . . .
H54B H 0.557473 0.389444 0.444295 0.133 Uiso 1 1 calc GR . . . .
H54C H 0.481725 0.363858 0.446147 0.133 Uiso 1 1 calc GR . . . .
C55 C 0.4467(5) 0.3217(5) 0.5237(3) 0.082(2) Uani 1 1 d . . . . .
H55A H 0.423882 0.314606 0.548251 0.122 Uiso 1 1 calc GR . . . .
H55B H 0.466329 0.272748 0.517518 0.122 Uiso 1 1 calc GR . . . .
H55C H 0.412259 0.340041 0.494354 0.122 Uiso 1 1 calc GR . . . .
P1 P 0.66155(11) 0.78543(11) 0.59469(9) 0.0728(6) Uani 1 1 d . . . . .
F1 F 0.6821(2) 0.7149(2) 0.56701(17) 0.0868(14) Uani 1 1 d . . . . .
F2 F 0.6190(3) 0.8238(3) 0.5461(2) 0.1106(19) Uani 1 1 d . . . . .
F3 F 0.5974(3) 0.7388(3) 0.5982(3) 0.136(3) Uani 1 1 d . . . . .
F4 F 0.7101(3) 0.7464(3) 0.64246(19) 0.1024(17) Uani 1 1 d . . . . .
F5 F 0.7296(2) 0.8304(2) 0.59200(18) 0.0807(13) Uani 1 1 d . . . . .
F6 F 0.6446(3) 0.8546(3) 0.6235(2) 0.1046(18) Uani 1 1 d . . . . .

loop_
_atom_site_aniso_label
_atom_site_aniso_U_11
_atom_site_aniso_U_22
_atom_site_aniso_U_33
_atom_site_aniso_U_23
_atom_site_aniso_U_13
_atom_site_aniso_U_12
Ir1 0.03120(15) 0.02371(15) 0.06584(19) 0.00177(11) 0.01842(12) 0.00011(9)
N1 0.033(2) 0.027(2) 0.070(3) 0.004(2) 0.023(2) 0.0028(19)
N2 0.038(3) 0.024(2) 0.062(3) 0.002(2) 0.015(2) 0.0023(19)
N3 0.031(2) 0.026(2) 0.059(3) 0.002(2) 0.017(2) -0.0003(18)
N4 0.034(3) 0.027(2) 0.063(3) 0.010(2) 0.016(2) 0.0067(19)
N5 0.049(3) 0.042(3) 0.084(4) 0.010(3) 0.019(3) 0.014(2)
N31 0.042(3) 0.019(2) 0.073(4) 0.002(2) 0.019(3) 0.0026(19)
N32 0.050(3) 0.028(2) 0.074(4) 0.005(2) 0.030(3) 0.004(2)
N33 0.060(3) 0.028(3) 0.076(4) 0.001(2) 0.022(3) 0.001(2)
N34 0.033(2) 0.028(2) 0.064(3) 0.009(2) 0.013(2) 0.0052(19)
N35 0.061(4) 0.043(3) 0.091(5) 0.006(3) 0.038(4) 0.001(3)
C1 0.034(3) 0.035(3) 0.063(4) -0.003(3) 0.020(3) -0.002(2)
C2 0.036(3) 0.025(3) 0.064(4) -0.003(3) 0.025(3) -0.003(2)
C3 0.027(3) 0.029(3) 0.079(5) 0.005(3) 0.022(3) 0.001(2)
C4 0.034(3) 0.029(3) 0.076(5) 0.002(3) 0.013(3) -0.002(2)
C5 0.037(3) 0.033(3) 0.087(5) -0.003(3) 0.013(3) -0.007(3)
C6 0.033(3) 0.041(3) 0.078(5) 0.005(3) 0.018(3) -0.003(3)
C7 0.032(3) 0.038(3) 0.068(4) -0.001(3) 0.023(3) 0.001(2)
C8 0.036(3) 0.038(3) 0.066(4) 0.007(3) 0.020(3) 0.003(3)
C9 0.035(3) 0.045(3) 0.084(5) 0.006(3) 0.017(3) 0.002(3)
C10 0.033(3) 0.032(3) 0.063(4) 0.001(3) 0.024(3) 0.000(2)
C11 0.033(3) 0.029(3) 0.063(4) 0.001(3) 0.023(3) 0.000(2)
C12 0.036(3) 0.029(3) 0.070(4) 0.006(3) 0.021(3) 0.001(2)
C13 0.039(3) 0.036(3) 0.071(4) 0.006(3) 0.027(3) 0.003(2)
C14 0.037(3) 0.048(3) 0.063(4) 0.014(3) 0.017(3) 0.006(3)
C15 0.035(3) 0.032(3) 0.077(5) 0.003(3) 0.017(3) -0.001(2)
C16 0.044(3) 0.038(3) 0.084(5) 0.014(3) 0.026(3) 0.008(3)
C17 0.040(4) 0.046(4) 0.098(6) 0.009(4) 0.023(4) 0.001(3)
C18 0.042(3) 0.030(3) 0.062(4) 0.004(3) 0.026(3) 0.008(2)
C19 0.052(4) 0.038(3) 0.076(5) 0.005(3) 0.021(4) 0.005(3)
C20 0.065(4) 0.033(3) 0.078(5) 0.011(3) 0.020(4) 0.015(3)
C21 0.087(5) 0.029(3) 0.072(5) 0.003(3) 0.030(4) 0.012(3)
C22 0.060(4) 0.031(3) 0.063(4) 0.006(3) 0.029(3) 0.004(3)
C23 0.044(3) 0.032(3) 0.072(4) 0.006(3) 0.028(3) 0.007(3)
C24 0.112(7) 0.034(4) 0.111(7) 0.012(4) 0.030(6) 0.014(4)
C25 0.077(5) 0.030(3) 0.097(6) -0.002(3) 0.039(4) -0.002(3)
C31 0.042(3) 0.024(2) 0.072(4) 0.008(3) 0.023(3) 0.009(2)
C32 0.052(4) 0.026(3) 0.066(4) -0.002(3) 0.019(3) 0.006(2)
C33 0.042(3) 0.024(3) 0.075(5) 0.002(3) 0.014(3) 0.002(2)
C34 0.049(4) 0.029(3) 0.081(5) -0.005(3) 0.007(4) -0.005(3)
C35 0.037(4) 0.044(4) 0.099(6) -0.009(4) 0.010(4) -0.010(3)
C36 0.039(4) 0.039(3) 0.103(6) -0.006(4) 0.021(4) -0.009(3)
C37 0.037(3) 0.026(3) 0.086(5) 0.004(3) 0.023(3) 0.002(2)
C38 0.035(3) 0.030(3) 0.091(5) 0.008(3) 0.024(3) 0.004(2)
C39 0.041(3) 0.039(3) 0.092(6) 0.009(3) 0.028(4) -0.003(3)
C40 0.058(4) 0.028(3) 0.071(5) 0.002(3) 0.024(4) 0.003(3)
C41 0.067(4) 0.028(3) 0.071(5) 0.004(3) 0.027(4) 0.007(3)
C42 0.091(6) 0.044(4) 0.080(6) -0.008(4) 0.033(5) 0.003(4)
C43 0.116(7) 0.051(4) 0.093(7) 0.004(4) 0.056(6) 0.015(5)
C44 0.095(6) 0.029(3) 0.111(7) 0.013(4) 0.055(5) 0.011(4)
C45 0.071(5) 0.033(3) 0.088(5) 0.001(3) 0.043(4) 0.005(3)
C46 0.161(10) 0.076(6) 0.113(8) -0.011(6) 0.078(8) -0.008(6)
C47 0.115(8) 0.058(4) 0.131(8) 0.002(5) 0.088(7) 0.009(5)
C48 0.041(3) 0.037(3) 0.063(4) 0.004(3) 0.016(3) 0.009(3)
C49 0.049(4) 0.042(3) 0.067(4) 0.014(3) 0.026(3) 0.008(3)
C50 0.060(4) 0.064(5) 0.080(5) 0.009(4) 0.033(4) 0.012(4)
C51 0.056(4) 0.061(4) 0.066(5) -0.001(4) 0.014(4) 0.014(3)
C52 0.045(4) 0.073(5) 0.063(5) 0.000(4) 0.011(3) 0.005(3)
C53 0.037(3) 0.053(4) 0.068(4) 0.001(3) 0.019(3) -0.003(3)
C54 0.091(7) 0.104(7) 0.076(6) -0.011(5) 0.034(5) 0.005(5)
C55 0.072(5) 0.096(6) 0.080(6) -0.024(5) 0.029(5) -0.023(5)
P1 0.0680(13) 0.0525(11) 0.0925(16) -0.0071(10) 0.0172(12) -0.0051(9)
F1 0.089(3) 0.062(3) 0.093(3) -0.014(2) 0.006(3) 0.006(2)
F2 0.086(3) 0.074(3) 0.139(5) 0.001(3) -0.015(3) 0.016(3)
F3 0.101(4) 0.098(4) 0.234(8) -0.037(4) 0.089(5) -0.033(3)
F4 0.147(5) 0.063(3) 0.090(4) -0.006(3) 0.025(3) -0.021(3)
F5 0.067(3) 0.062(2) 0.111(4) -0.001(2) 0.026(3) -0.002(2)
F6 0.108(4) 0.068(3) 0.163(5) -0.022(3) 0.078(4) -0.010(3)

_geom_special_details            
;
 All esds (except the esd in the dihedral angle between two l.s. planes)
 are estimated using the full covariance matrix.  The cell esds are taken
 into account individually in the estimation of esds in distances, angles
 and torsion angles; correlations between esds in cell parameters are only
 used when they are defined by crystal symmetry.  An approximate (isotropic)
 treatment of cell esds is used for estimating esds involving l.s. planes.
;
loop_
_geom_bond_atom_site_label_1
_geom_bond_atom_site_label_2
_geom_bond_distance
_geom_bond_site_symmetry_2
_geom_bond_publ_flag
Ir1 N1 2.009(5) . ?
Ir1 N4 2.191(5) . ?
Ir1 N31 2.017(5) . ?
Ir1 N34 2.198(5) . ?
Ir1 C1 1.999(6) . ?
Ir1 C31 2.005(7) . ?
N1 C3 1.360(7) . ?
N1 C7 1.357(8) . ?
N2 C1 1.332(8) . ?
N2 C10 1.382(7) . ?
N3 C2 1.315(7) . ?
N3 C11 1.370(7) . ?
N4 C8 1.345(8) . ?
N4 C18 1.372(7) . ?
N5 C9 1.339(8) . ?
N5 C19 1.349(9) . ?
N31 C33 1.345(8) . ?
N31 C37 1.353(8) . ?
N32 C31 1.315(8) . ?
N32 C40 1.384(8) . ?
N33 C32 1.298(8) . ?
N33 C41 1.371(8) . ?
N34 C38 1.358(7) . ?
N34 C48 1.392(8) . ?
N35 C39 1.299(9) . ?
N35 C49 1.353(9) . ?
C1 C2 1.446(7) . ?
C2 C3 1.462(8) . ?
C3 C4 1.391(8) . ?
C4 H4 0.9500 . ?
C4 C5 1.378(9) . ?
C5 H5 0.9500 . ?
C5 C6 1.397(8) . ?
C6 H6 0.9500 . ?
C6 C7 1.378(8) . ?
C7 C8 1.468(8) . ?
C8 C9 1.400(9) . ?
C9 H9 0.9500 . ?
C10 C11 1.417(7) . ?
C10 C15 1.403(8) . ?
C11 C12 1.409(7) . ?
C12 H12 0.9500 . ?
C12 C13 1.367(8) . ?
C13 C14 1.407(9) . ?
C13 C16 1.504(8) . ?
C14 C15 1.390(8) . ?
C14 C17 1.512(9) . ?
C15 H15 0.9500 . ?
C16 H16A 0.9800 . ?
C16 H16B 0.9800 . ?
C16 H16C 0.9800 . ?
C17 H17A 0.9800 . ?
C17 H17B 0.9800 . ?
C17 H17C 0.9800 . ?
C18 C19 1.408(9) . ?
C18 C23 1.395(9) . ?
C19 C20 1.425(8) . ?
C20 H20 0.9500 . ?
C20 C21 1.349(10) . ?
C21 C22 1.444(10) . ?
C21 C24 1.517(9) . ?
C22 C23 1.373(8) . ?
C22 C25 1.481(10) . ?
C23 H23 0.9500 . ?
C24 H24A 0.9800 . ?
C24 H24B 0.9800 . ?
C24 H24C 0.9800 . ?
C25 H25A 0.9800 . ?
C25 H25B 0.9800 . ?
C25 H25C 0.9800 . ?
C31 C32 1.462(9) . ?
C32 C33 1.474(9) . ?
C33 C34 1.397(9) . ?
C34 H34 0.9500 . ?
C34 C35 1.390(10) . ?
C35 H35 0.9500 . ?
C35 C36 1.371(11) . ?
C36 H36 0.9500 . ?
C36 C37 1.392(9) . ?
C37 C38 1.440(10) . ?
C38 C39 1.410(9) . ?
C39 H39 0.9500 . ?
C40 C41 1.413(10) . ?
C40 C45 1.416(9) . ?
C41 C42 1.386(10) . ?
C42 H42 0.9500 . ?
C42 C43 1.384(11) . ?
C43 C44 1.462(13) . ?
C43 C46 1.542(12) . ?
C44 C45 1.345(11) . ?
C44 C47 1.513(11) . ?
C45 H45 0.9500 . ?
C46 H46A 0.9800 . ?
C46 H46B 0.9800 . ?
C46 H46C 0.9800 . ?
C47 H47A 0.9800 . ?
C47 H47B 0.9800 . ?
C47 H47C 0.9800 . ?
C48 C49 1.420(9) . ?
C48 C53 1.381(9) . ?
C49 C50 1.391(10) . ?
C50 H50 0.9500 . ?
C50 C51 1.378(10) . ?
C51 C52 1.433(10) . ?
C51 C54 1.489(11) . ?
C52 C53 1.349(10) . ?
C52 C55 1.520(11) . ?
C53 H53 0.9500 . ?
C54 H54A 0.9800 . ?
C54 H54B 0.9800 . ?
C54 H54C 0.9800 . ?
C55 H55A 0.9800 . ?
C55 H55B 0.9800 . ?
C55 H55C 0.9800 . ?
P1 F1 1.600(5) . ?
P1 F2 1.574(6) . ?
P1 F3 1.552(5) . ?
P1 F4 1.599(6) . ?
P1 F5 1.596(5) . ?
P1 F6 1.572(5) . ?

loop_
_geom_angle_atom_site_label_1
_geom_angle_atom_site_label_2
_geom_angle_atom_site_label_3
_geom_angle
_geom_angle_site_symmetry_1
_geom_angle_site_symmetry_3
_geom_angle_publ_flag
N1 Ir1 N4 76.67(19) . . ?
N1 Ir1 N31 174.31(18) . . ?
N1 Ir1 N34 104.31(19) . . ?
N4 Ir1 N34 92.90(17) . . ?
N31 Ir1 N4 108.93(19) . . ?
N31 Ir1 N34 76.7(2) . . ?
C1 Ir1 N1 81.7(2) . . ?
C1 Ir1 N4 158.4(2) . . ?
C1 Ir1 N31 92.7(2) . . ?
C1 Ir1 N34 93.1(2) . . ?
C1 Ir1 C31 90.1(2) . . ?
C31 Ir1 N1 96.8(2) . . ?
C31 Ir1 N4 91.7(2) . . ?
C31 Ir1 N31 82.2(2) . . ?
C31 Ir1 N34 158.9(2) . . ?
C3 N1 Ir1 117.0(4) . . ?
C7 N1 Ir1 120.5(4) . . ?
C7 N1 C3 122.0(5) . . ?
C1 N2 C10 117.2(5) . . ?
C2 N3 C11 115.1(4) . . ?
C8 N4 Ir1 112.4(4) . . ?
C8 N4 C18 117.5(5) . . ?
C18 N4 Ir1 130.1(4) . . ?
C9 N5 C19 116.2(6) . . ?
C33 N31 Ir1 116.9(4) . . ?
C33 N31 C37 123.5(5) . . ?
C37 N31 Ir1 119.5(4) . . ?
C31 N32 C40 117.3(6) . . ?
C32 N33 C41 116.5(6) . . ?
C38 N34 Ir1 111.9(4) . . ?
C38 N34 C48 116.0(5) . . ?
C48 N34 Ir1 132.1(4) . . ?
C39 N35 C49 115.8(6) . . ?
N2 C1 Ir1 128.5(4) . . ?
N2 C1 C2 119.0(5) . . ?
C2 C1 Ir1 112.5(4) . . ?
N3 C2 C1 125.5(5) . . ?
N3 C2 C3 118.7(5) . . ?
C1 C2 C3 115.7(5) . . ?
N1 C3 C2 113.0(5) . . ?
N1 C3 C4 119.5(5) . . ?
C4 C3 C2 127.4(5) . . ?
C3 C4 H4 120.4 . . ?
C5 C4 C3 119.2(5) . . ?
C5 C4 H4 120.4 . . ?
C4 C5 H5 119.9 . . ?
C4 C5 C6 120.2(6) . . ?
C6 C5 H5 119.9 . . ?
C5 C6 H6 120.4 . . ?
C7 C6 C5 119.3(6) . . ?
C7 C6 H6 120.4 . . ?
N1 C7 C6 119.8(5) . . ?
N1 C7 C8 112.8(5) . . ?
C6 C7 C8 127.5(6) . . ?
N4 C8 C7 117.2(5) . . ?
N4 C8 C9 120.9(5) . . ?
C9 C8 C7 121.9(6) . . ?
N5 C9 C8 122.8(6) . . ?
N5 C9 H9 118.6 . . ?
C8 C9 H9 118.6 . . ?
N2 C10 C11 121.8(5) . . ?
N2 C10 C15 119.7(5) . . ?
C15 C10 C11 118.5(5) . . ?
N3 C11 C10 121.4(5) . . ?
N3 C11 C12 119.4(5) . . ?
C12 C11 C10 119.2(5) . . ?
C11 C12 H12 119.1 . . ?
C13 C12 C11 121.8(5) . . ?
C13 C12 H12 119.1 . . ?
C12 C13 C14 119.3(5) . . ?
C12 C13 C16 119.6(6) . . ?
C14 C13 C16 121.0(5) . . ?
C13 C14 C17 119.8(5) . . ?
C15 C14 C13 120.2(6) . . ?
C15 C14 C17 120.0(6) . . ?
C10 C15 H15 119.5 . . ?
C14 C15 C10 121.1(6) . . ?
C14 C15 H15 119.5 . . ?
C13 C16 H16A 109.5 . . ?
C13 C16 H16B 109.5 . . ?
C13 C16 H16C 109.5 . . ?
H16A C16 H16B 109.5 . . ?
H16A C16 H16C 109.5 . . ?
H16B C16 H16C 109.5 . . ?
C14 C17 H17A 109.5 . . ?
C14 C17 H17B 109.5 . . ?
C14 C17 H17C 109.5 . . ?
H17A C17 H17B 109.5 . . ?
H17A C17 H17C 109.5 . . ?
H17B C17 H17C 109.5 . . ?
N4 C18 C19 119.9(6) . . ?
N4 C18 C23 121.1(5) . . ?
C23 C18 C19 119.0(5) . . ?
N5 C19 C18 122.5(6) . . ?
N5 C19 C20 118.7(6) . . ?
C18 C19 C20 118.8(6) . . ?
C19 C20 H20 119.5 . . ?
C21 C20 C19 121.1(6) . . ?
C21 C20 H20 119.5 . . ?
C20 C21 C22 120.7(5) . . ?
C20 C21 C24 121.0(7) . . ?
C22 C21 C24 118.3(7) . . ?
C21 C22 C25 121.8(5) . . ?
C23 C22 C21 117.7(6) . . ?
C23 C22 C25 120.5(6) . . ?
C18 C23 H23 118.6 . . ?
C22 C23 C18 122.7(6) . . ?
C22 C23 H23 118.6 . . ?
C21 C24 H24A 109.5 . . ?
C21 C24 H24B 109.5 . . ?
C21 C24 H24C 109.5 . . ?
H24A C24 H24B 109.5 . . ?
H24A C24 H24C 109.5 . . ?
H24B C24 H24C 109.5 . . ?
C22 C25 H25A 109.5 . . ?
C22 C25 H25B 109.5 . . ?
C22 C25 H25C 109.5 . . ?
H25A C25 H25B 109.5 . . ?
H25A C25 H25C 109.5 . . ?
H25B C25 H25C 109.5 . . ?
N32 C31 Ir1 129.5(5) . . ?
N32 C31 C32 119.1(6) . . ?
C32 C31 Ir1 111.3(4) . . ?
N33 C32 C31 124.6(6) . . ?
N33 C32 C33 119.4(6) . . ?
C31 C32 C33 115.9(6) . . ?
N31 C33 C32 113.2(5) . . ?
N31 C33 C34 119.3(6) . . ?
C34 C33 C32 127.5(7) . . ?
C33 C34 H34 120.8 . . ?
C35 C34 C33 118.4(7) . . ?
C35 C34 H34 120.8 . . ?
C34 C35 H35 119.7 . . ?
C36 C35 C34 120.6(6) . . ?
C36 C35 H35 119.7 . . ?
C35 C36 H36 119.9 . . ?
C35 C36 C37 120.1(7) . . ?
C37 C36 H36 119.9 . . ?
N31 C37 C36 118.1(7) . . ?
N31 C37 C38 114.8(5) . . ?
C36 C37 C38 127.1(6) . . ?
N34 C38 C37 116.6(6) . . ?
N34 C38 C39 120.9(7) . . ?
C39 C38 C37 122.5(6) . . ?
N35 C39 C38 124.6(6) . . ?
N35 C39 H39 117.7 . . ?
C38 C39 H39 117.7 . . ?
N32 C40 C41 122.2(6) . . ?
N32 C40 C45 119.0(6) . . ?
C41 C40 C45 118.8(7) . . ?
N33 C41 C40 120.1(6) . . ?
N33 C41 C42 119.5(7) . . ?
C42 C41 C40 120.3(7) . . ?
C41 C42 H42 119.5 . . ?
C43 C42 C41 121.0(8) . . ?
C43 C42 H42 119.5 . . ?
C42 C43 C44 118.5(8) . . ?
C42 C43 C46 119.6(9) . . ?
C44 C43 C46 121.9(8) . . ?
C43 C44 C47 118.7(8) . . ?
C45 C44 C43 119.9(8) . . ?
C45 C44 C47 121.4(9) . . ?
C40 C45 H45 119.3 . . ?
C44 C45 C40 121.4(8) . . ?
C44 C45 H45 119.3 . . ?
C43 C46 H46A 109.5 . . ?
C43 C46 H46B 109.5 . . ?
C43 C46 H46C 109.5 . . ?
H46A C46 H46B 109.5 . . ?
H46A C46 H46C 109.5 . . ?
H46B C46 H46C 109.5 . . ?
C44 C47 H47A 109.5 . . ?
C44 C47 H47B 109.5 . . ?
C44 C47 H47C 109.5 . . ?
H47A C47 H47B 109.5 . . ?
H47A C47 H47C 109.5 . . ?
H47B C47 H47C 109.5 . . ?
N34 C48 C49 119.7(6) . . ?
C53 C48 N34 121.1(6) . . ?
C53 C48 C49 119.2(6) . . ?
N35 C49 C48 123.0(7) . . ?
N35 C49 C50 118.5(6) . . ?
C50 C49 C48 118.5(6) . . ?
C49 C50 H50 119.0 . . ?
C51 C50 C49 122.0(7) . . ?
C51 C50 H50 119.0 . . ?
C50 C51 C52 118.1(7) . . ?
C50 C51 C54 121.7(8) . . ?
C52 C51 C54 120.2(8) . . ?
C51 C52 C55 119.3(7) . . ?
C53 C52 C51 120.0(7) . . ?
C53 C52 C55 120.7(7) . . ?
C48 C53 H53 119.0 . . ?
C52 C53 C48 122.1(7) . . ?
C52 C53 H53 119.0 . . ?
C51 C54 H54A 109.5 . . ?
C51 C54 H54B 109.5 . . ?
C51 C54 H54C 109.5 . . ?
H54A C54 H54B 109.5 . . ?
H54A C54 H54C 109.5 . . ?
H54B C54 H54C 109.5 . . ?
C52 C55 H55A 109.5 . . ?
C52 C55 H55B 109.5 . . ?
C52 C55 H55C 109.5 . . ?
H55A C55 H55B 109.5 . . ?
H55A C55 H55C 109.5 . . ?
H55B C55 H55C 109.5 . . ?
F2 P1 F1 90.7(3) . . ?
F2 P1 F4 175.4(4) . . ?
F2 P1 F5 88.7(3) . . ?
F3 P1 F1 89.0(3) . . ?
F3 P1 F2 93.2(4) . . ?
F3 P1 F4 90.5(4) . . ?
F3 P1 F5 177.6(3) . . ?
F3 P1 F6 92.4(3) . . ?
F4 P1 F1 86.7(3) . . ?
F5 P1 F1 89.6(3) . . ?
F5 P1 F4 87.5(3) . . ?
F6 P1 F1 177.6(3) . . ?
F6 P1 F2 91.2(3) . . ?
F6 P1 F4 91.3(3) . . ?
F6 P1 F5 89.0(3) . . ?

loop_
_geom_torsion_atom_site_label_1
_geom_torsion_atom_site_label_2
_geom_torsion_atom_site_label_3
_geom_torsion_atom_site_label_4
_geom_torsion
_geom_torsion_site_symmetry_1
_geom_torsion_site_symmetry_2
_geom_torsion_site_symmetry_3
_geom_torsion_site_symmetry_4
_geom_torsion_publ_flag
Ir1 N1 C3 C2 3.1(7) . . . . ?
Ir1 N1 C3 C4 -173.5(5) . . . . ?
Ir1 N1 C7 C6 172.4(4) . . . . ?
Ir1 N1 C7 C8 -7.4(7) . . . . ?
Ir1 N4 C8 C7 2.3(7) . . . . ?
Ir1 N4 C8 C9 -177.3(5) . . . . ?
Ir1 N4 C18 C19 -179.7(5) . . . . ?
Ir1 N4 C18 C23 -0.8(8) . . . . ?
Ir1 N31 C33 C32 -7.0(6) . . . . ?
Ir1 N31 C33 C34 174.4(4) . . . . ?
Ir1 N31 C37 C36 -175.0(4) . . . . ?
Ir1 N31 C37 C38 2.9(6) . . . . ?
Ir1 N34 C38 C37 7.5(6) . . . . ?
Ir1 N34 C38 C39 -174.2(4) . . . . ?
Ir1 N34 C48 C49 174.4(4) . . . . ?
Ir1 N34 C48 C53 -7.9(8) . . . . ?
Ir1 C1 C2 N3 177.9(5) . . . . ?
Ir1 C1 C2 C3 0.7(7) . . . . ?
Ir1 C31 C32 N33 180.0(5) . . . . ?
Ir1 C31 C32 C33 2.7(6) . . . . ?
N1 C3 C4 C5 2.5(10) . . . . ?
N1 C7 C8 N4 2.9(8) . . . . ?
N1 C7 C8 C9 -177.5(6) . . . . ?
N2 C1 C2 N3 -0.8(9) . . . . ?
N2 C1 C2 C3 -178.0(6) . . . . ?
N2 C10 C11 N3 -1.5(9) . . . . ?
N2 C10 C11 C12 177.7(6) . . . . ?
N2 C10 C15 C14 -177.8(6) . . . . ?
N3 C2 C3 N1 -179.8(5) . . . . ?
N3 C2 C3 C4 -3.5(10) . . . . ?
N3 C11 C12 C13 178.5(6) . . . . ?
N4 C8 C9 N5 -3.7(10) . . . . ?
N4 C18 C19 N5 -2.8(10) . . . . ?
N4 C18 C19 C20 178.8(6) . . . . ?
N4 C18 C23 C22 -178.0(6) . . . . ?
N5 C19 C20 C21 -179.0(7) . . . . ?
N31 C33 C34 C35 0.4(8) . . . . ?
N31 C37 C38 N34 -7.1(7) . . . . ?
N31 C37 C38 C39 174.6(5) . . . . ?
N32 C31 C32 N33 2.2(9) . . . . ?
N32 C31 C32 C33 -175.0(5) . . . . ?
N32 C40 C41 N33 3.1(9) . . . . ?
N32 C40 C41 C42 -177.8(6) . . . . ?
N32 C40 C45 C44 178.4(6) . . . . ?
N33 C32 C33 N31 -174.7(5) . . . . ?
N33 C32 C33 C34 3.7(9) . . . . ?
N33 C41 C42 C43 179.2(6) . . . . ?
N34 C38 C39 N35 -1.6(9) . . . . ?
N34 C48 C49 N35 -0.4(9) . . . . ?
N34 C48 C49 C50 -179.3(6) . . . . ?
N34 C48 C53 C52 -179.8(6) . . . . ?
N35 C49 C50 C51 178.9(6) . . . . ?
C1 N2 C10 C11 -0.1(8) . . . . ?
C1 N2 C10 C15 177.5(6) . . . . ?
C1 C2 C3 N1 -2.4(8) . . . . ?
C1 C2 C3 C4 173.9(6) . . . . ?
C2 N3 C11 C10 1.8(8) . . . . ?
C2 N3 C11 C12 -177.4(5) . . . . ?
C2 C3 C4 C5 -173.6(6) . . . . ?
C3 N1 C7 C6 1.0(9) . . . . ?
C3 N1 C7 C8 -178.9(5) . . . . ?
C3 C4 C5 C6 -2.4(10) . . . . ?
C4 C5 C6 C7 1.6(10) . . . . ?
C5 C6 C7 N1 -0.9(9) . . . . ?
C5 C6 C7 C8 179.0(6) . . . . ?
C6 C7 C8 N4 -177.0(6) . . . . ?
C6 C7 C8 C9 2.6(10) . . . . ?
C7 N1 C3 C2 174.8(5) . . . . ?
C7 N1 C3 C4 -1.8(9) . . . . ?
C7 C8 C9 N5 176.8(6) . . . . ?
C8 N4 C18 C19 0.6(9) . . . . ?
C8 N4 C18 C23 179.5(6) . . . . ?
C9 N5 C19 C18 1.7(10) . . . . ?
C9 N5 C19 C20 -179.9(6) . . . . ?
C10 N2 C1 Ir1 -177.3(4) . . . . ?
C10 N2 C1 C2 1.1(8) . . . . ?
C10 C11 C12 C13 -0.7(9) . . . . ?
C11 N3 C2 C1 -0.7(9) . . . . ?
C11 N3 C2 C3 176.5(5) . . . . ?
C11 C10 C15 C14 -0.1(9) . . . . ?
C11 C12 C13 C14 1.2(9) . . . . ?
C11 C12 C13 C16 -175.4(6) . . . . ?
C12 C13 C14 C15 -1.2(9) . . . . ?
C12 C13 C14 C17 177.3(6) . . . . ?
C13 C14 C15 C10 0.7(10) . . . . ?
C15 C10 C11 N3 -179.1(6) . . . . ?
C15 C10 C11 C12 0.1(9) . . . . ?
C16 C13 C14 C15 175.4(6) . . . . ?
C16 C13 C14 C17 -6.1(9) . . . . ?
C17 C14 C15 C10 -177.9(6) . . . . ?
C18 N4 C8 C7 -178.0(5) . . . . ?
C18 N4 C8 C9 2.4(9) . . . . ?
C18 C19 C20 C21 -0.5(11) . . . . ?
C19 N5 C9 C8 1.5(10) . . . . ?
C19 C18 C23 C22 0.8(9) . . . . ?
C19 C20 C21 C22 0.5(11) . . . . ?
C19 C20 C21 C24 -179.0(7) . . . . ?
C20 C21 C22 C23 0.2(10) . . . . ?
C20 C21 C22 C25 179.8(7) . . . . ?
C21 C22 C23 C18 -0.9(9) . . . . ?
C23 C18 C19 N5 178.3(6) . . . . ?
C23 C18 C19 C20 -0.1(10) . . . . ?
C24 C21 C22 C23 179.8(7) . . . . ?
C24 C21 C22 C25 -0.6(10) . . . . ?
C25 C22 C23 C18 179.5(6) . . . . ?
C31 N32 C40 C41 -0.6(8) . . . . ?
C31 N32 C40 C45 179.7(5) . . . . ?
C31 C32 C33 N31 2.7(7) . . . . ?
C31 C32 C33 C34 -178.9(5) . . . . ?
C32 N33 C41 C40 -2.8(8) . . . . ?
C32 N33 C41 C42 178.1(6) . . . . ?
C32 C33 C34 C35 -178.0(6) . . . . ?
C33 N31 C37 C36 1.0(8) . . . . ?
C33 N31 C37 C38 178.9(5) . . . . ?
C33 C34 C35 C36 1.4(9) . . . . ?
C34 C35 C36 C37 -2.1(10) . . . . ?
C35 C36 C37 N31 0.9(9) . . . . ?
C35 C36 C37 C38 -176.7(6) . . . . ?
C36 C37 C38 N34 170.6(6) . . . . ?
C36 C37 C38 C39 -7.7(9) . . . . ?
C37 N31 C33 C32 177.0(5) . . . . ?
C37 N31 C33 C34 -1.6(8) . . . . ?
C37 C38 C39 N35 176.6(6) . . . . ?
C38 N34 C48 C49 -2.0(8) . . . . ?
C38 N34 C48 C53 175.7(5) . . . . ?
C39 N35 C49 C48 1.8(9) . . . . ?
C39 N35 C49 C50 -179.3(6) . . . . ?
C40 N32 C31 Ir1 -179.2(4) . . . . ?
C40 N32 C31 C32 -1.9(8) . . . . ?
C40 C41 C42 C43 0.1(10) . . . . ?
C41 N33 C32 C31 0.2(8) . . . . ?
C41 N33 C32 C33 177.4(5) . . . . ?
C41 C40 C45 C44 -1.3(9) . . . . ?
C41 C42 C43 C44 -2.7(11) . . . . ?
C41 C42 C43 C46 177.3(7) . . . . ?
C42 C43 C44 C45 3.3(10) . . . . ?
C42 C43 C44 C47 -178.9(7) . . . . ?
C43 C44 C45 C40 -1.3(10) . . . . ?
C45 C40 C41 N33 -177.2(5) . . . . ?
C45 C40 C41 C42 1.9(9) . . . . ?
C46 C43 C44 C45 -176.7(7) . . . . ?
C46 C43 C44 C47 1.1(11) . . . . ?
C47 C44 C45 C40 -179.0(6) . . . . ?
C48 N34 C38 C37 -175.4(5) . . . . ?
C48 N34 C38 C39 3.0(8) . . . . ?
C48 C49 C50 C51 -2.1(10) . . . . ?
C49 N35 C39 C38 -0.8(9) . . . . ?
C49 C48 C53 C52 -2.1(10) . . . . ?
C49 C50 C51 C52 0.3(10) . . . . ?
C49 C50 C51 C54 -179.4(7) . . . . ?
C50 C51 C52 C53 0.8(10) . . . . ?
C50 C51 C52 C55 -179.6(7) . . . . ?
C51 C52 C53 C48 0.2(10) . . . . ?
C53 C48 C49 N35 -178.1(6) . . . . ?
C53 C48 C49 C50 3.0(9) . . . . ?
C54 C51 C52 C53 -179.6(7) . . . . ?
C54 C51 C52 C55 0.0(11) . . . . ?
C55 C52 C53 C48 -179.5(7) . . . . ?

_smtbx_masks_special_details     ?
loop_
_smtbx_masks_void_nr
_smtbx_masks_void_average_x
_smtbx_masks_void_average_y
_smtbx_masks_void_average_z
_smtbx_masks_void_volume
_smtbx_masks_void_count_electrons
_smtbx_masks_void_content
1 0.536 0.000 0.500 784.6 77.2 0.5DCM
2 -0.409 0.500 0.000 784.6 77.2 0.5DCM

_shelx_res_file                  
;
TITL 2018ncs0968s_a.res in I2/a
    2018ncs0968s.res
    created by SHELXL-2018/3 at 12:05:44 on 11-Jan-2019
REM Old TITL 2018ncs0968_1i in I2/a
REM SHELXT solution in I2/a: R1 0.195, Rweak 0.002, Alpha 0.083
REM <I/s> 0.325 for 321 systematic absences, Orientation as input
REM Formula found by SHELXT: C88 N31 F20 P4 Ir2
CELL 1.54178 20.0555 17.4269 29.5696 90 108.009 90
ZERR 8 0.0005 0.0003 0.0014 0 0.004 0
LATT 2
SYMM 0.5-X,+Y,-Z
SFAC C Cl F H Ir N P
UNIT 404 8 48 328 8 80 8

L.S. 10
PLAN  20
SIZE 0.01 0.05 0.06
TEMP -173(2)
BOND $H
CONF
MORE -1
ABIN
fmap 2 53
acta
REM <olex2.extras>
REM <HklSrc "%.\\2018ncs0968s.hkl">
REM </olex2.extras>

WGHT    0.084200   16.559700
FVAR       0.07505
IR1   5    0.526167    0.499190    0.696276    11.00000    0.03120    0.02371 =
         0.06584    0.00177    0.01842    0.00011
N1    6    0.448658    0.423265    0.669265    11.00000    0.03253    0.02709 =
         0.06956    0.00367    0.02256    0.00279
N2    6    0.641445    0.397926    0.756500    11.00000    0.03810    0.02443 =
         0.06243    0.00229    0.01519    0.00234
N3    6    0.553310    0.266227    0.728397    11.00000    0.03115    0.02578 =
         0.05855    0.00217    0.01682   -0.00031
N4    6    0.440444    0.570518    0.652543    11.00000    0.03448    0.02748 =
         0.06280    0.00962    0.01561    0.00668
N5    6    0.319426    0.639810    0.590872    11.00000    0.04876    0.04184 =
         0.08437    0.00988    0.01892    0.01357
N31   6    0.609119    0.566928    0.727604    11.00000    0.04151    0.01948 =
         0.07277    0.00159    0.01886    0.00257
N32   6    0.443999    0.508211    0.766076    11.00000    0.05017    0.02763 =
         0.07441    0.00538    0.03045    0.00396
N33   6    0.554414    0.593335    0.829657    11.00000    0.05972    0.02788 =
         0.07628    0.00131    0.02155    0.00131
N34   6    0.583270    0.503057    0.643708    11.00000    0.03323    0.02829 =
         0.06396    0.00859    0.01311    0.00521
N35   6    0.667633    0.537576    0.584617    11.00000    0.06099    0.04288 =
         0.09052    0.00634    0.03808    0.00070
C1    1    0.576086    0.404613    0.727415    11.00000    0.03438    0.03477 =
         0.06297   -0.00320    0.02024   -0.00166
C2    1    0.533234    0.336482    0.714364    11.00000    0.03625    0.02488 =
         0.06370   -0.00306    0.02477   -0.00335
C3    1    0.462973    0.348296    0.681088    11.00000    0.02707    0.02944 =
         0.07874    0.00526    0.02200    0.00128
C4    1    0.413867    0.292358    0.659680    11.00000    0.03404    0.02916 =
         0.07594    0.00176    0.01325   -0.00181
AFIX  43
H4    4    0.422399    0.240005    0.668534    11.00000   -1.20000
AFIX   0
C5    1    0.352725    0.313748    0.625493    11.00000    0.03674    0.03303 =
         0.08681   -0.00260    0.01309   -0.00709
AFIX  43
H5    4    0.319681    0.275778    0.609781    11.00000   -1.20000
AFIX   0
C6    1    0.339164    0.391125    0.613859    11.00000    0.03347    0.04061 =
         0.07788    0.00483    0.01789   -0.00265
AFIX  43
H6    4    0.296504    0.406143    0.590889    11.00000   -1.20000
AFIX   0
C7    1    0.388363    0.445400    0.636075    11.00000    0.03243    0.03750 =
         0.06760   -0.00145    0.02296    0.00123
C8    1    0.384471    0.528690    0.628295    11.00000    0.03645    0.03784 =
         0.06648    0.00670    0.01954    0.00287
C9    1    0.325419    0.563696    0.596816    11.00000    0.03534    0.04538 =
         0.08420    0.00612    0.01716    0.00207
AFIX  43
H9    4    0.287977    0.532064    0.578896    11.00000   -1.20000
AFIX   0
C10   1    0.664642    0.324911    0.771794    11.00000    0.03321    0.03214 =
         0.06323    0.00067    0.02371   -0.00042
C11   1    0.621094    0.259622    0.757387    11.00000    0.03291    0.02899 =
         0.06315    0.00101    0.02300   -0.00046
C12   1    0.648482    0.186314    0.772737    11.00000    0.03585    0.02942 =
         0.06988    0.00631    0.02058    0.00057
AFIX  43
H12   4    0.619072    0.142664    0.763320    11.00000   -1.20000
AFIX   0
C13   1    0.716236    0.176332    0.800816    11.00000    0.03942    0.03559 =
         0.07066    0.00641    0.02678    0.00340
C14   1    0.759530    0.240969    0.815567    11.00000    0.03707    0.04766 =
         0.06332    0.01393    0.01746    0.00586
C15   1    0.733916    0.313973    0.800949    11.00000    0.03510    0.03219 =
         0.07709    0.00270    0.01720   -0.00089
AFIX  43
H15   4    0.763786    0.357156    0.810853    11.00000   -1.20000
AFIX   0
C16   1    0.744477    0.096494    0.813181    11.00000    0.04393    0.03815 =
         0.08370    0.01446    0.02587    0.00790
AFIX 137
H16A  4    0.705798    0.059541    0.803782    11.00000   -1.50000
H16B  4    0.767714    0.092926    0.847538    11.00000   -1.50000
H16C  4    0.778322    0.084994    0.796280    11.00000   -1.50000
AFIX   0
C17   1    0.833595    0.231033    0.848374    11.00000    0.04048    0.04616 =
         0.09812    0.00939    0.02291    0.00088
AFIX 137
H17A  4    0.859071    0.279596    0.850678    11.00000   -1.50000
H17B  4    0.857373    0.191203    0.835693    11.00000   -1.50000
H17C  4    0.832342    0.215861    0.880014    11.00000   -1.50000
AFIX   0
C18   1    0.436299    0.648622    0.646593    11.00000    0.04155    0.03019 =
         0.06217    0.00443    0.02582    0.00783
C19   1    0.374691    0.681998    0.616327    11.00000    0.05226    0.03797 =
         0.07587    0.00549    0.02073    0.00511
C20   1    0.371185    0.763364    0.611476    11.00000    0.06459    0.03277 =
         0.07798    0.01118    0.02046    0.01451
AFIX  43
H20   4    0.330010    0.786440    0.590930    11.00000   -1.20000
AFIX   0
C21   1    0.425363    0.808172    0.635573    11.00000    0.08706    0.02910 =
         0.07170    0.00268    0.03016    0.01166
C22   1    0.488831    0.774709    0.666787    11.00000    0.05973    0.03128 =
         0.06259    0.00554    0.02896    0.00423
C23   1    0.491864    0.696175    0.670770    11.00000    0.04351    0.03199 =
         0.07203    0.00650    0.02752    0.00721
AFIX  43
H23   4    0.533523    0.673275    0.690819    11.00000   -1.20000
AFIX   0
C24   1    0.421048    0.894841    0.630920    11.00000    0.11211    0.03379 =
         0.11124    0.01180    0.02998    0.01379
AFIX 137
H24A  4    0.456892    0.913169    0.617290    11.00000   -1.50000
H24B  4    0.428947    0.917846    0.662387    11.00000   -1.50000
H24C  4    0.374516    0.909509    0.610079    11.00000   -1.50000
AFIX   0
C25   1    0.549187    0.822532    0.693569    11.00000    0.07657    0.02954 =
         0.09655   -0.00239    0.03863   -0.00186
AFIX 137
H25A  4    0.568267    0.849434    0.671196    11.00000   -1.50000
H25B  4    0.585538    0.789683    0.714376    11.00000   -1.50000
H25C  4    0.533688    0.860118    0.712852    11.00000   -1.50000
AFIX   0
C31   1    0.501340    0.524139    0.755291    11.00000    0.04248    0.02410 =
         0.07223    0.00819    0.02264    0.00915
C32   1    0.556535    0.569155    0.788599    11.00000    0.05151    0.02626 =
         0.06636   -0.00222    0.01897    0.00596
C33   1    0.616455    0.590269    0.772246    11.00000    0.04193    0.02449 =
         0.07519    0.00239    0.01356    0.00213
C34   1    0.676170    0.631626    0.797136    11.00000    0.04937    0.02855 =
         0.08065   -0.00543    0.00703   -0.00499
AFIX  43
H34   4    0.682643    0.648440    0.828768    11.00000   -1.20000
AFIX   0
C35   1    0.725912    0.647602    0.774522    11.00000    0.03657    0.04358 =
         0.09895   -0.00875    0.01042   -0.01007
AFIX  43
H35   4    0.767398    0.674660    0.791086    11.00000   -1.20000
AFIX   0
C36   1    0.715607    0.624637    0.728508    11.00000    0.03932    0.03882 =
         0.10317   -0.00590    0.02090   -0.00861
AFIX  43
H36   4    0.749165    0.637291    0.713005    11.00000   -1.20000
AFIX   0
C37   1    0.656079    0.582829    0.704482    11.00000    0.03655    0.02561 =
         0.08600    0.00362    0.02295    0.00202
C38   1    0.639120    0.551333    0.657260    11.00000    0.03483    0.03005 =
         0.09144    0.00838    0.02367    0.00422
C39   1    0.678947    0.567429    0.626591    11.00000    0.04098    0.03894 =
         0.09223    0.00859    0.02772   -0.00261
AFIX  43
H39   4    0.716744    0.602599    0.637375    11.00000   -1.20000
AFIX   0
C40   1    0.440485    0.533561    0.809630    11.00000    0.05797    0.02796 =
         0.07141    0.00195    0.02419    0.00294
C41   1    0.495929    0.574363    0.841895    11.00000    0.06686    0.02844 =
         0.07131    0.00446    0.02702    0.00722
C42   1    0.491186    0.596401    0.885846    11.00000    0.09086    0.04387 =
         0.07960   -0.00754    0.03340    0.00258
AFIX  43
H42   4    0.528789    0.623888    0.907202    11.00000   -1.20000
AFIX   0
C43   1    0.432520    0.578971    0.899083    11.00000    0.11565    0.05098 =
         0.09347    0.00423    0.05603    0.01474
C44   1    0.374009    0.539631    0.864821    11.00000    0.09453    0.02895 =
         0.11087    0.01335    0.05527    0.01130
C45   1    0.379437    0.517850    0.822458    11.00000    0.07074    0.03253 =
         0.08799    0.00073    0.04347    0.00494
AFIX  43
H45   4    0.341527    0.491378    0.800694    11.00000   -1.20000
AFIX   0
C46   1    0.430353    0.601260    0.949086    11.00000    0.16079    0.07615 =
         0.11328   -0.01148    0.07807   -0.00770
AFIX 137
H46A  4    0.393874    0.640009    0.946260    11.00000   -1.50000
H46B  4    0.475934    0.622226    0.967662    11.00000   -1.50000
H46C  4    0.419873    0.555709    0.965110    11.00000   -1.50000
AFIX   0
C47   1    0.309252    0.521771    0.878828    11.00000    0.11547    0.05750 =
         0.13095    0.00197    0.08760    0.00883
AFIX 137
H47A  4    0.291876    0.568955    0.889309    11.00000   -1.50000
H47B  4    0.320999    0.484327    0.904828    11.00000   -1.50000
H47C  4    0.272924    0.500460    0.851422    11.00000   -1.50000
AFIX   0
C48   1    0.570680    0.468636    0.599389    11.00000    0.04132    0.03732 =
         0.06298    0.00362    0.01614    0.00864
C49   1    0.613910    0.487022    0.570908    11.00000    0.04868    0.04194 =
         0.06669    0.01429    0.02582    0.00761
C50   1    0.599622    0.452445    0.526526    11.00000    0.06004    0.06419 =
         0.08029    0.00870    0.03254    0.01226
AFIX  43
H50   4    0.627287    0.465775    0.506793    11.00000   -1.20000
AFIX   0
C51   1    0.546601    0.399476    0.510302    11.00000    0.05584    0.06140 =
         0.06600   -0.00079    0.01410    0.01439
C52   1    0.505288    0.380401    0.540508    11.00000    0.04480    0.07340 =
         0.06292   -0.00015    0.01102    0.00549
C53   1    0.518264    0.414677    0.583263    11.00000    0.03684    0.05311 =
         0.06803    0.00112    0.01871   -0.00339
AFIX  43
H53   4    0.490470    0.401273    0.602898    11.00000   -1.20000
AFIX   0
C54   1    0.532172    0.362161    0.462939    11.00000    0.09105    0.10432 =
         0.07599   -0.01086    0.03431    0.00527
AFIX 137
H54A  4    0.547822    0.308624    0.467203    11.00000   -1.50000
H54B  4    0.557473    0.389444    0.444295    11.00000   -1.50000
H54C  4    0.481725    0.363858    0.446147    11.00000   -1.50000
AFIX   0
C55   1    0.446740    0.321739    0.523662    11.00000    0.07211    0.09612 =
         0.08043   -0.02437    0.02915   -0.02268
AFIX 137
H55A  4    0.423882    0.314606    0.548251    11.00000   -1.50000
H55B  4    0.466329    0.272748    0.517518    11.00000   -1.50000
H55C  4    0.412259    0.340041    0.494354    11.00000   -1.50000
AFIX   0

P1    7    0.661549    0.785433    0.594687    11.00000    0.06802    0.05252 =
         0.09251   -0.00713    0.01717   -0.00506
F1    3    0.682088    0.714856    0.567015    11.00000    0.08940    0.06248 =
         0.09341   -0.01441    0.00635    0.00576
F2    3    0.619021    0.823762    0.546146    11.00000    0.08563    0.07350 =
         0.13852    0.00126   -0.01538    0.01633
F3    3    0.597406    0.738823    0.598209    11.00000    0.10114    0.09763 =
         0.23409   -0.03671    0.08894   -0.03324
F4    3    0.710110    0.746397    0.642460    11.00000    0.14691    0.06303 =
         0.08964   -0.00643    0.02527   -0.02093
F5    3    0.729593    0.830352    0.592004    11.00000    0.06692    0.06241 =
         0.11135   -0.00095    0.02558   -0.00156
F6    3    0.644562    0.854567    0.623483    11.00000    0.10820    0.06803 =
         0.16255   -0.02241    0.07835   -0.00980
HKLF 4


REM  2018ncs0968s_a.res in I2/a
REM wR2 = 0.1436, GooF = S = 1.033, Restrained GooF = 1.033 for all data
REM R1 = 0.0493 for 6008 Fo > 4sig(Fo) and 0.0729 for all 8958 data
REM 621 parameters refined using 0 restraints

END

WGHT      0.0842     16.6166

REM Highest difference peak  2.863,  deepest hole -1.293,  1-sigma level  0.124
Q1    1   0.5383  0.5005  0.7278  11.00000  0.05    2.86
Q2    1   0.5036  0.4983  0.6596  11.00000  0.05    2.65
Q3    1   0.6492  0.7488  0.6419  11.00000  0.05    0.68
Q4    1   0.6047  0.5008  0.7045  11.00000  0.05    0.64
Q5    1   0.5290  0.4273  0.6962  11.00000  0.05    0.62
Q6    1   0.5264  0.5697  0.7035  11.00000  0.05    0.58
Q7    1   0.6326  0.7617  0.5586  11.00000  0.05    0.42
Q8    1   0.7848  0.2437  0.8548  11.00000  0.05    0.39
Q9    1   0.4446  0.4988  0.6828  11.00000  0.05    0.37
Q10   1   0.6966  0.7257  0.6008  11.00000  0.05    0.36
Q11   1   0.5970  0.8211  0.5833  11.00000  0.05    0.35
Q12   1   0.5604  0.7797  0.5824  11.00000  0.05    0.35
Q13   1   0.5071  0.3191  0.6817  11.00000  0.05    0.35
Q14   1   0.8522  0.2582  0.8584  11.00000  0.05    0.34
Q15   1   0.6377  0.5573  0.7156  11.00000  0.05    0.33
Q16   1   0.5961  0.4983  0.6249  11.00000  0.05    0.31
Q17   1   0.6365  0.7081  0.5777  11.00000  0.05    0.31
Q18   1   0.6180  0.5819  0.7597  11.00000  0.05    0.30
Q19   1   0.4425  0.3227  0.6854  11.00000  0.05    0.30
Q20   1   0.5923  0.5901  0.7417  11.00000  0.05    0.29
;
_shelx_res_checksum              78001
_shelx_fab_file                  
;
0 0 -32 4.5909 -0.3532
0 0 -30 12.0119 -0.3318
0 0 -26 5.4710 0.0583
0 0 -24 -3.7481 -0.0023
0 0 -22 -4.1879 -0.2777
0 0 -20 3.8826 -0.3389
0 0 -18 11.9464 0.0092
0 0 -16 16.5603 0.3718
0 0 -14 21.2088 0.2820
0 0 -12 28.5960 -0.2094
0 0 -10 41.7863 -0.5096
0 0 -8 66.4335 0.1695
0 0 -6 99.2900 2.0001
0 0 -4 123.6793 3.6454
0 0 -2 130.0195 3.0528
0 1 -33 -1.8375 0.8407
0 1 -31 -6.3355 0.4671
0 1 -29 -9.7434 0.0403
0 1 -27 -7.2018 -0.2107
0 1 -25 0.3198 -0.2293
0 1 -23 5.3426 -0.0519
0 1 -21 4.0495 0.1134
0 1 -19 1.7273 0.0322
0 1 -17 3.6862 -0.1921
0 1 -15 8.1303 -0.2149
0 1 -13 12.3738 0.0826
0 1 -11 16.0442 0.4760
0 1 -9 14.2689 0.5573
0 1 -7 1.0390 -0.0766
0 1 -5 -17.0455 -1.2429
0 1 -3 -25.9024 -1.7903
0 1 -1 -24.8704 -0.7413
0 2 -32 3.9280 -0.5871
0 2 -30 4.5118 -0.0611
0 2 -28 4.7946 0.1020
0 2 -26 3.2160 -0.0333
0 2 -24 1.4389 -0.1720
0 2 -22 2.3730 -0.2047
0 2 -20 4.3799 -0.1637
0 2 -18 3.6516 -0.1168
0 2 -16 1.2954 -0.1247
0 2 -14 0.3765 -0.1193
0 2 -12 -1.0996 -0.0054
0 2 -10 -4.5954 0.0757
0 2 -8 -3.4767 -0.0352
0 2 -6 7.3164 -0.1281
0 2 -4 20.3367 0.0210
0 2 -2 26.2301 0.1579
0 2 0 26.8233 0.0247
0 3 -33 -1.7108 0.7269
0 3 -31 -0.0283 0.1857
0 3 -29 0.8866 -0.1299
0 3 -27 1.0084 -0.0641
0 3 -25 1.0503 0.0547
0 3 -23 0.0131 0.0318
0 3 -21 -2.2823 -0.0368
0 3 -19 -3.1990 -0.0512
0 3 -17 -1.8840 -0.0095
0 3 -15 -1.5173 0.0321
0 3 -13 -3.0416 -0.0200
0 3 -11 -3.1615 -0.1325
0 3 -9 -2.4581 -0.0952
0 3 -7 -6.7266 0.1203
0 3 -5 -16.2645 0.2223
0 3 -3 -23.7928 0.0825
0 3 -1 -25.9538 -0.0468
0 4 -32 -1.4759 -0.3576
0 4 -30 -1.2338 -0.1142
0 4 -28 1.3691 -0.0779
0 4 -26 3.9616 -0.0571
0 4 -24 4.7964 0.0650
0 4 -22 4.8146 0.1112
0 4 -20 4.6397 -0.0097
0 4 -18 3.5176 -0.1187
0 4 -16 2.4725 -0.0835
0 4 -14 3.9228 -0.0022
0 4 -12 7.5922 -0.0098
0 4 -10 11.6470 -0.1120
0 4 -8 16.7128 -0.1859
0 4 -6 23.1171 -0.0723
0 4 -4 27.1049 0.1941
0 4 -2 26.3218 0.3003
0 4 0 24.8702 0.0646
0 5 -31 3.4787 -0.7079
0 5 -29 -0.4427 -0.4075
0 5 -27 -6.3872 -0.1064
0 5 -25 -10.2469 -0.0593
0 5 -23 -10.1678 -0.1132
0 5 -21 -7.3729 -0.0034
0 5 -19 -3.3519 0.2000
0 5 -17 0.9903 0.2277
0 5 -15 4.1257 0.0553
0 5 -13 4.7126 -0.0805
0 5 -11 2.9813 -0.0451
0 5 -9 -0.1081 0.0397
0 5 -7 -2.9522 -0.0043
0 5 -5 -2.2301 -0.1675
0 5 -3 3.7980 -0.2321
0 5 -1 10.4010 -0.0437
0 6 -32 -4.2177 0.8602
0 6 -30 -4.0713 0.5489
0 6 -28 -2.4712 0.1419
0 6 -26 -0.0364 -0.0525
0 6 -24 1.7800 0.0059
0 6 -22 1.8560 0.1205
0 6 -20 0.0284 0.1323
0 6 -18 -3.0777 0.0825
0 6 -16 -6.2810 0.0658
0 6 -14 -8.3460 0.0501
0 6 -12 -8.6652 -0.0291
0 6 -10 -7.3437 -0.1005
0 6 -8 -5.4661 -0.0456
0 6 -6 -5.8092 0.1064
0 6 -4 -10.9618 0.2036
0 6 -2 -18.8358 0.1655
0 6 0 -22.7541 0.0740
0 7 -31 -0.7625 -0.2723
0 7 -29 1.5532 -0.0299
0 7 -27 4.2126 0.0668
0 7 -25 4.5018 0.1033
0 7 -23 2.2928 0.1216
0 7 -21 -0.0379 0.1023
0 7 -19 -0.9410 0.0561
0 7 -17 -1.4394 -0.0043
0 7 -15 -3.3264 -0.0746
0 7 -13 -7.0576 -0.1143
0 7 -11 -12.0795 -0.1060
0 7 -9 -17.8411 -0.1042
0 7 -7 -23.1789 -0.1203
0 7 -5 -25.8978 -0.0745
0 7 -3 -25.0148 0.0436
0 7 -1 -22.8874 0.1036
0 8 -30 1.5814 -0.3282
0 8 -28 -0.9491 -0.1744
0 8 -26 -3.2784 0.0237
0 8 -24 -2.9402 0.0583
0 8 -22 -1.1677 0.0165
0 8 -20 -0.9037 -0.0159
0 8 -18 -2.4563 -0.0658
0 8 -16 -3.6817 -0.1058
0 8 -14 -3.5875 -0.0791
0 8 -12 -3.2105 -0.0252
0 8 -10 -3.3775 0.0071
0 8 -8 -3.9528 0.0361
0 8 -6 -5.2265 0.0376
0 8 -4 -7.8911 -0.0516
0 8 -2 -11.1805 -0.1726
0 8 0 -12.7309 -0.1791
0 9 -29 -0.1653 0.4856
0 9 -27 0.8852 0.2038
0 9 -25 1.4653 0.0353
0 9 -23 0.4878 -0.0767
0 9 -21 -0.2711 -0.2097
0 9 -19 0.6525 -0.2353
0 9 -17 1.9523 -0.0814
0 9 -15 1.9785 0.0979
0 9 -13 1.0885 0.1763
0 9 -11 0.0383 0.1847
0 9 -9 -1.4827 0.1364
0 9 -7 -3.1372 0.0121
0 9 -5 -3.0283 -0.0928
0 9 -3 -0.3457 -0.0585
0 9 -1 2.5584 0.0621
0 10 -28 -1.8234 0.4980
0 10 -26 -3.2557 0.3073
0 10 -24 -3.1740 0.1105
0 10 -22 -2.0125 0.0826
0 10 -20 -1.7508 0.1386
0 10 -18 -2.4932 0.0986
0 10 -16 -2.7791 0.0026
0 10 -14 -2.6667 -0.0132
0 10 -12 -3.1930 0.0113
0 10 -10 -3.5235 -0.0245
0 10 -8 -2.0740 -0.0761
0 10 -6 0.0469 -0.0796
0 10 -4 0.0080 -0.1006
0 10 -2 -2.3298 -0.1972
0 10 0 -3.7882 -0.2927
0 11 -27 2.1537 -0.2733
0 11 -25 2.1327 0.0411
0 11 -23 0.2367 0.2176
0 11 -21 -1.6258 0.2653
0 11 -19 -2.2786 0.2742
0 11 -17 -3.2313 0.2440
0 11 -15 -5.3560 0.0979
0 11 -13 -6.5652 -0.1057
0 11 -11 -5.3356 -0.1846
0 11 -9 -3.7512 -0.0928
0 11 -7 -4.4304 0.0305
0 11 -5 -6.7044 0.0816
0 11 -3 -8.1951 0.0882
0 11 -1 -8.3922 0.0993
0 12 -26 -5.8363 -0.6668
0 12 -24 -5.5087 -0.4441
0 12 -22 -3.4297 -0.1975
0 12 -20 -2.0380 -0.0411
0 12 -18 -1.6169 0.0167
0 12 -16 -0.2421 0.0341
0 12 -14 1.9513 0.0533
0 12 -12 2.2013 0.0459
0 12 -10 -0.4635 -0.0233
0 12 -8 -3.5176 -0.1105
0 12 -6 -4.4461 -0.1411
0 12 -4 -3.4766 -0.1069
0 12 -2 -2.2607 -0.0619
0 12 0 -1.7925 -0.0526
0 13 -25 2.0622 0.1117
0 13 -23 0.5285 -0.2626
0 13 -21 -1.4850 -0.4590
0 13 -19 -1.6371 -0.4530
0 13 -17 -0.3021 -0.2906
0 13 -15 0.4084 -0.0624
0 13 -13 0.1991 0.0886
0 13 -11 0.5048 0.0813
0 13 -9 1.7202 -0.0172
0 13 -7 2.7232 -0.0750
0 13 -5 2.6599 -0.0209
0 13 -3 1.8270 0.1191
0 13 -1 1.0889 0.2544
0 14 -24 -2.1796 0.5483
0 14 -22 -1.7237 0.6110
0 14 -20 -0.7913 0.5238
0 14 -18 -0.6182 0.3324
0 14 -16 -0.8477 0.0644
0 14 -14 -0.4359 -0.1516
0 14 -12 0.6452 -0.1456
0 14 -10 1.6883 0.0598
0 14 -8 2.2991 0.2503
0 14 -6 2.6436 0.2583
0 14 -4 3.1161 0.0891
0 14 -2 3.7743 -0.1339
0 14 0 4.1148 -0.2544
0 15 -23 5.2031 1.2993
0 15 -21 5.0839 1.0479
0 15 -19 3.3723 0.6056
0 15 -17 1.6431 0.1898
0 15 -15 0.7716 -0.0596
0 15 -13 0.5478 -0.2104
0 15 -11 0.3703 -0.3252
0 15 -9 0.1137 -0.3431
0 15 -7 0.2263 -0.2511
0 15 -5 0.8007 -0.1492
0 15 -3 1.2511 -0.0985
0 15 -1 1.3073 -0.0749
0 16 -20 0.7224 -0.4983
0 16 -18 2.5193 -0.1668
0 16 -16 2.0729 0.0775
0 16 -14 -0.2522 0.2453
0 16 -12 -2.1907 0.3134
0 16 -10 -2.0962 0.1540
0 16 -8 -0.8533 -0.1619
0 16 -6 -0.4623 -0.2870
0 16 -4 -1.3258 -0.0312
0 16 -2 -2.3096 0.3732
0 16 0 -2.6614 0.5565
0 17 -19 -3.1918 0.6666
0 17 -17 -2.9541 0.8286
0 17 -15 -0.5254 0.5593
0 17 -13 2.0095 -0.0330
0 17 -11 2.2000 -0.4188
0 17 -9 0.1727 -0.2528
0 17 -7 -1.4488 0.1257
0 17 -5 -1.0398 0.1627
0 17 -3 0.3442 -0.1827
0 17 -1 1.1958 -0.5054
0 18 -16 -2.4453 -2.4138
0 18 -14 -3.9215 -1.9843
0 18 -12 -3.8291 -1.0060
0 18 -10 -1.5610 -0.1880
0 18 -8 1.2634 0.1680
0 18 -6 2.7482 0.2748
0 18 -4 3.1853 0.2955
0 18 -2 3.7439 0.2153
0 18 0 4.1397 0.1402
0 19 -13 0.4079 2.9454
0 19 -11 -0.2505 2.2317
0 19 -9 -1.1984 1.0305
0 19 -7 -1.0331 -0.1037
0 19 -5 0.3666 -0.6234
0 19 -3 1.4496 -0.3169
0 19 -1 1.5767 0.2551
1 1 -34 -3.6807 -0.1139
1 1 -32 -4.3612 0.0518
1 1 -30 -4.6861 0.0308
1 1 -28 -4.0202 -0.0849
1 1 -26 -2.2015 -0.0323
1 1 -24 -0.2888 0.1596
1 1 -22 0.3327 0.2381
1 1 -20 -0.7219 0.1594
1 1 -18 -3.1213 0.1130
1 1 -16 -6.3487 0.1435
1 1 -14 -9.1154 0.0894
1 1 -12 -10.3015 -0.0848
1 1 -10 -11.6604 -0.2208
1 1 -8 -16.6648 -0.2213
1 1 -6 -25.1026 -0.0818
1 1 -4 -32.2118 0.2117
1 1 -2 -34.6195 0.4978
1 1 0 -33.1735 0.3964
1 1 2 -28.9182 -0.1564
1 1 4 -21.4081 -0.6155
1 1 6 -12.5188 -0.4880
1 1 8 -6.6849 0.0007
1 1 10 -5.4126 0.2662
1 1 12 -5.7214 0.1061
1 1 14 -4.9804 -0.2050
1 1 16 -3.3286 -0.3076
1 1 18 -1.0562 -0.0747
1 1 20 2.2978 0.2656
1 1 22 5.7015 0.3287
1 1 24 6.7944 0.0660
1 1 26 4.8949 -0.1361
1 1 28 1.7485 -0.0540
1 1 30 -0.7502 0.0400
1 1 32 -2.0147 -0.0685
1 2 -33 -0.4821 -0.0296
1 2 -31 1.4316 0.0114
1 2 -29 2.8329 0.1480
1 2 -27 1.7253 0.1677
1 2 -25 -1.4541 0.0072
1 2 -23 -4.0011 -0.1462
1 2 -21 -4.6676 -0.1227
1 2 -19 -5.0156 0.0077
1 2 -17 -6.6226 0.0888
1 2 -15 -10.0527 0.0994
1 2 -13 -16.1293 0.0472
1 2 -11 -23.6530 -0.1421
1 2 -9 -27.0811 -0.3793
1 2 -7 -22.5652 -0.3549
1 2 -5 -14.8295 -0.0330
1 2 -3 -11.5698 0.1796
1 2 -1 -13.5348 0.0791
1 2 1 -16.8961 -0.0058
1 2 3 -21.2768 0.1432
1 2 5 -27.4816 0.2279
1 2 7 -31.5355 0.0075
1 2 9 -29.0600 -0.2669
1 2 11 -22.0235 -0.2859
1 2 13 -14.9930 -0.0914
1 2 15 -9.1005 0.1161
1 2 17 -4.6859 0.2124
1 2 19 -4.5105 0.1615
1 2 21 -9.2153 0.0708
1 2 23 -13.9884 0.1280
1 2 25 -13.9379 0.3007
1 2 27 -9.5842 0.3445
1 2 29 -4.5585 0.2211
1 2 31 -0.9370 0.1492
1 2 33 1.1681 0.1601
1 3 -32 1.8014 0.2290
1 3 -30 -1.8911 0.0975
1 3 -28 -4.6557 0.0120
1 3 -26 -4.1710 0.0110
1 3 -24 -2.2252 0.0557
1 3 -22 -1.9051 0.1176
1 3 -20 -2.6489 0.1639
1 3 -18 -2.0379 0.1279
1 3 -16 -0.3091 -0.0565
1 3 -14 1.2623 -0.3132
1 3 -12 2.8024 -0.3489
1 3 -10 2.1411 -0.0046
1 3 -8 -5.5711 0.3254
1 3 -6 -19.3293 0.1153
1 3 -4 -30.1680 -0.4236
1 3 -2 -32.4557 -0.5470
1 3 0 -29.5983 -0.0938
1 3 2 -25.1194 0.3365
1 3 4 -17.7656 0.3552
1 3 6 -8.6624 0.1848
1 3 8 -3.1312 0.0848
1 3 10 -2.4799 0.0533
1 3 12 -2.8865 0.0647
1 3 14 -3.1246 0.0895
1 3 16 -4.7650 0.0096
1 3 18 -5.7243 -0.1489
1 3 20 -2.3510 -0.1638
1 3 22 3.2902 -0.0116
1 3 24 5.7447 0.0507
1 3 26 4.2899 -0.0698
1 3 28 2.6912 -0.1698
1 3 30 2.6309 -0.1379
1 3 32 2.4545 -0.0869
1 4 -33 -1.9300 -0.0169
1 4 -31 -0.8019 0.1538
1 4 -29 2.6175 0.1418
1 4 -27 4.8966 0.0132
1 4 -25 4.4451 0.0098
1 4 -23 3.7835 0.1277
1 4 -21 4.2093 0.1651
1 4 -19 2.9420 0.0426
1 4 -17 -1.3625 -0.0954
1 4 -15 -5.8809 -0.0501
1 4 -13 -8.8492 0.1473
1 4 -11 -10.8060 0.1863
1 4 -9 -9.6179 -0.0656
1 4 -7 -2.7154 -0.2427
1 4 -5 5.5964 -0.0288
1 4 -3 8.2181 0.2630
1 4 -1 5.4324 0.1980
1 4 1 2.1230 -0.0602
1 4 3 -1.4970 -0.1227
1 4 5 -7.0502 -0.0398
1 4 7 -11.0235 -0.0428
1 4 9 -9.8046 -0.0803
1 4 11 -6.2728 -0.0530
1 4 13 -4.1449 -0.0431
1 4 15 -2.1198 -0.0406
1 4 17 1.0774 0.0736
1 4 19 3.1605 0.1712
1 4 21 3.7167 0.0114
1 4 23 5.7241 -0.2783
1 4 25 8.9543 -0.3527
1 4 27 8.9518 -0.2051
1 4 29 4.5316 -0.1135
1 4 31 0.1711 -0.1277
1 5 -32 3.1181 -0.2202
1 5 -30 1.1671 -0.4916
1 5 -28 -1.7988 -0.3032
1 5 -26 -2.0369 0.0262
1 5 -24 -0.3319 0.1468
1 5 -22 -0.6330 0.0616
1 5 -20 -2.7375 -0.0504
1 5 -18 -2.9205 -0.0562
1 5 -16 -1.2470 0.0439
1 5 -14 -1.2436 0.1039
1 5 -12 -3.8916 0.0314
1 5 -10 -8.6392 -0.0531
1 5 -8 -16.7543 -0.0560
1 5 -6 -27.0591 -0.0828
1 5 -4 -33.6670 -0.1457
1 5 -2 -33.8704 -0.0752
1 5 0 -31.5963 0.0890
1 5 2 -28.9322 0.1053
1 5 4 -22.9540 0.0207
1 5 6 -14.0321 0.0825
1 5 8 -7.6126 0.1916
1 5 10 -5.5134 0.0699
1 5 12 -4.2717 -0.1595
1 5 14 -2.3362 -0.1826
1 5 16 -0.9882 -0.0621
1 5 18 0.0574 -0.0338
1 5 20 1.0582 -0.0357
1 5 22 -0.3236 0.0697
1 5 24 -4.2663 0.1327
1 5 26 -6.0489 0.0031
1 5 28 -2.9168 -0.1307
1 5 30 1.1347 -0.0561
1 5 32 1.4226 0.0680
1 6 -31 -3.0361 0.3353
1 6 -29 1.7696 0.3824
1 6 -27 5.0597 0.1470
1 6 -25 3.4175 -0.0709
1 6 -23 0.1405 -0.1481
1 6 -21 -0.5381 -0.0889
1 6 -19 -0.4675 0.0839
1 6 -17 -3.4091 0.2305
1 6 -15 -8.4193 0.1947
1 6 -13 -12.4990 0.0392
1 6 -11 -14.8090 -0.0580
1 6 -9 -14.6627 -0.0362
1 6 -7 -11.3773 0.0724
1 6 -5 -8.0070 0.1863
1 6 -3 -8.5028 0.1561
1 6 -1 -11.3603 -0.0193
1 6 1 -13.0520 -0.0857
1 6 3 -15.0188 0.0507
1 6 5 -19.6718 0.1085
1 6 7 -23.6198 -0.0460
1 6 9 -22.2306 -0.1237
1 6 11 -16.4750 0.0215
1 6 13 -9.9349 0.0994
1 6 15 -4.2416 -0.0577
1 6 17 -0.5742 -0.2089
1 6 19 0.2474 -0.1910
1 6 21 0.4647 -0.1432
1 6 23 2.4305 -0.1097
1 6 25 3.7893 0.0652
1 6 27 1.3782 0.3323
1 6 29 -2.2915 0.3783
1 6 31 -2.3369 0.1034
1 7 -32 3.9072 0.1205
1 7 -30 0.6336 0.3202
1 7 -28 -4.6916 0.4453
1 7 -26 -5.9998 0.3127
1 7 -24 -1.9374 0.0661
1 7 -22 2.2421 -0.0268
1 7 -20 2.9252 0.0165
1 7 -18 2.3619 0.0013
1 7 -16 2.9887 -0.0798
1 7 -14 3.8407 -0.0873
1 7 -12 3.7718 0.0076
1 7 -10 2.4977 0.1088
1 7 -8 -1.1068 0.1119
1 7 -6 -6.6371 -0.0117
1 7 -4 -10.4346 -0.1367
1 7 -2 -10.4639 -0.1076
1 7 0 -8.8411 -0.0169
1 7 2 -6.6400 -0.0789
1 7 4 -2.0995 -0.2075
1 7 6 3.9468 -0.1308
1 7 8 7.4103 0.1024
1 7 10 6.8766 0.2065
1 7 12 4.5816 0.1570
1 7 14 2.2886 0.1271
1 7 16 0.8864 0.1011
1 7 18 1.3725 0.0009
1 7 20 2.4758 -0.0361
1 7 22 1.2697 0.0944
1 7 24 -1.4625 0.1899
1 7 26 -1.5628 0.0591
1 7 28 1.4244 -0.1156
1 7 30 3.1575 -0.0288
1 8 -31 -6.8360 -0.1641
1 8 -29 -5.0975 -0.4325
1 8 -27 -3.0710 -0.3369
1 8 -25 -4.6552 0.0359
1 8 -23 -8.4292 0.2876
1 8 -21 -9.7582 0.1744
1 8 -19 -7.6662 -0.1094
1 8 -17 -4.8382 -0.2312
1 8 -15 -2.6731 -0.1258
1 8 -13 -0.8385 0.0227
1 8 -11 0.7117 0.0495
1 8 -9 2.7155 -0.0316
1 8 -7 6.3474 -0.0736
1 8 -5 10.0617 0.0025
1 8 -3 10.7777 0.0855
1 8 -1 8.6530 0.0688
1 8 1 6.2611 0.0466
1 8 3 4.1586 0.1146
1 8 5 1.6711 0.1619
1 8 7 -0.2516 0.0925
1 8 9 -0.7811 0.0106
1 8 11 -0.9255 -0.0106
1 8 13 -1.3145 -0.0391
1 8 15 -1.6817 -0.0397
1 8 17 -2.7329 0.1124
1 8 19 -4.5293 0.3057
1 8 21 -4.4859 0.2686
1 8 23 -1.2543 0.0029
1 8 25 1.9573 -0.2047
1 8 27 1.9444 -0.1965
1 8 29 0.1821 -0.0954
1 9 -30 3.8406 -0.1162
1 9 -28 4.2941 -0.1233
1 9 -26 5.0094 -0.2265
1 9 -24 6.9651 -0.3169
1 9 -22 8.3357 -0.2538
1 9 -20 7.4282 -0.0219
1 9 -18 5.2783 0.1877
1 9 -16 3.4655 0.1888
1 9 -14 2.2728 0.0272
1 9 -12 1.9222 -0.1013
1 9 -10 2.4274 -0.0903
1 9 -8 2.4520 -0.0090
1 9 -6 1.4758 0.0194
1 9 -4 1.5404 -0.0225
1 9 -2 3.8903 -0.0567
1 9 0 6.4610 -0.0594
1 9 2 7.0911 -0.0792
1 9 4 6.1466 -0.1120
1 9 6 4.6617 -0.1253
1 9 8 3.1763 -0.1580
1 9 10 2.5339 -0.2013
1 9 12 2.8922 -0.1131
1 9 14 3.0314 0.1176
1 9 16 2.6100 0.2279
1 9 18 2.5727 0.0557
1 9 20 2.3002 -0.1807
1 9 22 0.0978 -0.1990
1 9 24 -3.0811 -0.0141
1 9 26 -4.5204 0.1645
1 9 28 -4.0750 0.1704
1 9 30 -3.6999 -0.0340
1 10 -29 -2.4501 -0.0242
1 10 -27 -2.7103 0.0818
1 10 -25 -3.1717 0.0365
1 10 -23 -4.1280 -0.0025
1 10 -21 -4.6647 0.0124
1 10 -19 -4.1151 0.0169
1 10 -17 -2.5070 0.0072
1 10 -15 -0.1191 0.0025
1 10 -13 1.8541 -0.0304
1 10 -11 1.7662 -0.0885
1 10 -9 -0.0192 -0.1028
1 10 -7 -1.4030 -0.0604
1 10 -5 -1.9168 -0.0383
1 10 -3 -2.8870 -0.0753
1 10 -1 -4.3651 -0.0994
1 10 1 -5.1523 -0.0429
1 10 3 -5.1694 0.0291
1 10 5 -4.9473 0.0102
1 10 7 -4.2288 -0.0518
1 10 9 -3.1804 -0.0300
1 10 11 -2.9006 0.0240
1 10 13 -3.5136 -0.0544
1 10 15 -4.0093 -0.2187
1 10 17 -3.9940 -0.2451
1 10 19 -3.4838 -0.0768
1 10 21 -2.2177 0.1363
1 10 23 -1.0385 0.2720
1 10 25 -1.6903 0.2723
1 10 27 -3.7299 0.1030
1 10 29 -4.4309 -0.1176
1 11 -28 -0.0387 0.2065
1 11 -26 -0.1608 0.4148
1 11 -24 1.0784 0.5686
1 11 -22 3.3406 0.4492
1 11 -20 5.4238 0.1613
1 11 -18 6.1129 -0.0919
1 11 -16 4.8014 -0.2137
1 11 -14 2.4120 -0.1665
1 11 -12 1.2578 -0.0050
1 11 -10 2.3906 0.0858
1 11 -8 4.0811 0.0132
1 11 -6 4.5284 -0.0633
1 11 -4 4.2362 0.0275
1 11 -2 4.1984 0.1904
1 11 0 4.2807 0.1975
1 11 2 4.6284 0.0272
1 11 4 5.7989 -0.0966
1 11 6 6.8843 -0.0223
1 11 8 6.4601 0.1193
1 11 10 5.2834 0.1261
1 11 12 5.2775 0.0088
1 11 14 6.5044 -0.0884
1 11 16 7.3159 -0.1062
1 11 18 6.5029 -0.0614
1 11 20 4.1643 0.0030
1 11 22 1.7622 -0.0393
1 11 24 1.3228 -0.2629
1 11 26 3.0206 -0.4598
1 11 28 4.3972 -0.3485
1 12 -27 6.1675 -0.2129
1 12 -25 7.1462 -0.2934
1 12 -23 6.6609 -0.2382
1 12 -21 4.9341 -0.1248
1 12 -19 2.7068 -0.0712
1 12 -17 1.0881 -0.0408
1 12 -15 0.7051 -0.0064
1 12 -13 0.8485 -0.0398
1 12 -11 0.6956 -0.0997
1 12 -9 1.0287 -0.0348
1 12 -7 2.7553 0.1266
1 12 -5 4.5195 0.1828
1 12 -3 4.4065 0.0860
1 12 -1 2.9326 0.0170
1 12 1 1.6702 0.1023
1 12 3 0.5970 0.2245
1 12 5 -0.6017 0.1757
1 12 7 -0.8604 -0.0650
1 12 9 0.1810 -0.2894
1 12 11 0.8035 -0.3060
1 12 13 -0.0861 -0.1239
1 12 15 -1.0497 0.1315
1 12 17 -0.2136 0.3266
1 12 19 2.4221 0.3421
1 12 21 5.2287 0.1962
1 12 23 6.3695 0.1122
1 12 25 5.2381 0.2412
1 12 27 3.0518 0.4211
1 13 -26 -5.3553 -0.2288
1 13 -24 -6.9509 -0.4294
1 13 -22 -6.5820 -0.4484
1 13 -20 -3.8440 -0.2093
1 13 -18 0.0991 0.0643
1 13 -16 3.3539 0.1263
1 13 -14 5.2873 0.0439
1 13 -12 6.5499 0.0090
1 13 -10 6.8398 0.0284
1 13 -8 4.9980 0.0321
1 13 -6 2.0809 0.0528
1 13 -4 1.2269 0.1100
1 13 -2 3.2523 0.1289
1 13 0 5.5554 0.0767
1 13 2 6.2494 0.0201
1 13 4 5.9641 0.0198
1 13 6 5.1760 0.0592
1 13 8 3.4900 0.0642
1 13 10 1.8171 -0.0102
1 13 12 1.7908 -0.0963
1 13 14 2.8703 -0.0980
1 13 16 2.7351 -0.0476
1 13 18 0.4184 -0.0271
1 13 20 -2.7908 0.0096
1 13 22 -5.0937 0.1335
1 13 24 -5.6436 0.2516
1 13 26 -4.7362 0.2185
1 14 -25 6.3138 -0.0510
1 14 -23 7.7373 0.1094
1 14 -21 6.5607 0.1522
1 14 -19 3.1948 0.1417
1 14 -17 0.0227 0.2038
1 14 -15 -1.1990 0.2909
1 14 -13 -1.3120 0.2779
1 14 -11 -1.5308 0.2051
1 14 -9 -0.7463 0.1742
1 14 -7 2.2610 0.1510
1 14 -5 5.5190 0.1003
1 14 -3 6.1490 0.1051
1 14 -1 4.5257 0.1744
1 14 1 2.9495 0.1715
1 14 3 1.9622 0.0455
1 14 5 1.0526 -0.0795
1 14 7 0.8724 -0.0784
1 14 9 1.7909 0.0520
1 14 11 2.3604 0.1780
1 14 13 1.6882 0.0965
1 14 15 1.3274 -0.2227
1 14 17 2.9225 -0.5002
1 14 19 5.7114 -0.4646
1 14 21 7.6386 -0.2062
1 14 23 7.6068 -0.0135
1 15 -24 -1.7593 0.4859
1 15 -22 -2.9338 0.2717
1 15 -20 -2.5558 -0.1337
1 15 -18 -1.0156 -0.5387
1 15 -16 -0.1982 -0.6671
1 15 -14 -0.5368 -0.4245
1 15 -12 -0.3075 -0.0847
1 15 -10 1.0750 0.0367
1 15 -8 1.7355 -0.0032
1 15 -6 0.7649 0.0234
1 15 -4 0.0113 0.0938
1 15 -2 0.8899 0.0654
1 15 0 2.3750 0.0005
1 15 2 3.3966 0.0277
1 15 4 4.1951 0.0989
1 15 6 4.5417 0.1190
1 15 8 3.7114 0.0894
1 15 10 2.5538 0.0291
1 15 12 2.5922 -0.0167
1 15 14 3.1319 0.0604
1 15 16 2.0709 0.2277
1 15 18 -0.6764 0.2356
1 15 20 -2.9386 -0.0288
1 15 22 -3.1374 -0.3278
1 16 -21 4.4025 -0.1906
1 16 -19 3.6752 0.0900
1 16 -17 1.8780 0.3614
1 16 -15 1.0427 0.4075
1 16 -13 1.2711 0.2867
1 16 -11 0.9463 0.2465
1 16 -9 -0.0543 0.2940
1 16 -7 -0.1437 0.2164
1 16 -5 1.0618 0.0336
1 16 -3 2.2860 -0.0097
1 16 -1 2.7418 0.0973
1 16 1 2.4377 0.1346
1 16 3 1.2174 0.0673
1 16 5 -0.4435 0.0308
1 16 7 -1.0430 0.0146
1 16 9 -0.2321 -0.0661
1 16 11 0.3743 -0.1530
1 16 13 -0.0320 -0.1767
1 16 15 -0.0407 -0.1722
1 16 17 1.3697 -0.1020
1 16 19 3.0212 0.1355
1 16 21 3.4118 0.4305
1 17 -20 -0.0697 0.6511
1 17 -18 1.1264 0.9044
1 17 -16 2.0595 0.7100
1 17 -14 1.6230 0.3063
1 17 -12 0.7362 -0.0652
1 17 -10 0.8644 -0.2257
1 17 -8 1.5803 -0.0783
1 17 -6 1.4264 0.1961
1 17 -4 0.1189 0.2364
1 17 -2 -1.5036 0.0075
1 17 0 -2.5105 -0.1193
1 17 2 -2.0622 0.0379
1 17 4 -0.1075 0.2062
1 17 6 1.7136 0.1472
1 17 8 1.5668 -0.0273
1 17 10 -0.1664 -0.1639
1 17 12 -1.5932 -0.2755
1 17 14 -1.8444 -0.3627
1 17 16 -1.2433 -0.3850
1 17 18 -0.0044 -0.4095
1 18 -17 2.2820 -0.7696
1 18 -15 2.3041 -0.4422
1 18 -13 2.4259 -0.0441
1 18 -11 2.7142 0.1401
1 18 -9 3.2075 0.0289
1 18 -7 4.0363 -0.1763
1 18 -5 4.7490 -0.1256
1 18 -3 4.7089 0.2418
1 18 -1 4.1388 0.5206
1 18 1 3.6155 0.3511
1 18 3 2.9668 -0.0750
1 18 5 1.8935 -0.3133
1 18 7 1.0647 -0.2513
1 18 9 1.4184 -0.0694
1 18 11 2.9173 0.1479
1 18 13 4.6468 0.4067
1 18 15 5.4048 0.5910
1 19 -14 2.6770 -0.2687
1 19 -12 5.3006 -0.2789
1 19 -10 6.4495 -0.1531
1 19 -8 5.7330 0.0644
1 19 -6 4.5032 0.1701
1 19 -4 4.4801 0.0327
1 19 -2 5.5587 -0.1746
1 19 0 5.7899 -0.1533
1 19 2 3.9683 0.1191
1 19 4 1.2651 0.3653
1 19 6 -0.2985 0.3925
1 19 8 -0.1811 0.2762
1 19 10 0.4259 0.1273
1 19 12 0.1399 -0.0712
1 20 -7 -5.1587 -0.0942
1 20 -5 -5.4566 -0.1590
2 0 -34 5.3856 0.5346
2 0 -32 6.6751 0.3379
2 0 -30 5.0847 0.0385
2 0 -28 2.0922 -0.2492
2 0 -26 -1.2752 -0.3469
2 0 -24 -6.2661 -0.1447
2 0 -22 -11.8904 0.1484
2 0 -20 -13.9548 0.2094
2 0 -18 -12.7570 0.0314
2 0 -16 -14.7531 -0.1447
2 0 -14 -23.0368 -0.1609
2 0 -12 -35.4198 -0.0107
2 0 -10 -53.6040 0.0748
2 0 -8 -81.0302 -0.3780
2 0 -6 -110.3689 -1.3523
2 0 -4 -128.4031 -1.7876
2 0 -2 -133.2021 -0.7655
2 0 0 -130.6709 0.9454
2 0 2 -118.3254 1.6866
2 0 4 -91.5390 1.0558
2 0 6 -60.6369 0.1158
2 0 8 -41.5307 -0.2566
2 0 10 -33.9112 -0.1197
2 0 12 -26.2119 0.1605
2 0 14 -15.8242 0.3265
2 0 16 -8.5606 0.2102
2 0 18 -5.1168 -0.0869
2 0 20 -2.0663 -0.2127
2 0 22 -0.1447 -0.0563
2 0 24 -0.8600 0.1073
2 0 26 -0.6461 0.0816
2 0 28 3.6320 -0.0052
2 0 30 8.3500 0.0207
2 1 -33 -3.5302 -0.0337
2 1 -31 -4.0356 0.2175
2 1 -29 -2.9703 0.3244
2 1 -27 -1.8353 0.3045
2 1 -25 -0.0810 0.1472
2 1 -23 3.1056 -0.0946
2 1 -21 4.4277 -0.1938
2 1 -19 0.6130 -0.0538
2 1 -17 -4.7987 0.1084
2 1 -15 -6.5520 0.0845
2 1 -13 -5.6131 -0.1062
2 1 -11 -3.2934 -0.3221
2 1 -9 5.2437 -0.2940
2 1 -7 20.9140 0.2014
2 1 -5 33.4181 0.7597
2 1 -3 34.9772 0.5340
2 1 -1 30.1850 -0.4690
2 1 1 22.8437 -1.0828
2 1 3 8.0940 -0.5807
2 1 5 -12.5850 0.3189
2 1 7 -25.3303 0.6361
2 1 9 -22.9791 0.3748
2 1 11 -14.9302 0.0500
2 1 13 -10.6667 -0.1325
2 1 15 -8.3429 -0.1636
2 1 17 -4.7364 -0.0228
2 1 19 -2.1385 0.1319
2 1 21 -1.2429 0.0961
2 1 23 0.9532 -0.0152
2 1 25 3.7537 0.0143
2 1 27 2.6949 0.0391
2 1 29 -2.1887 -0.2391
2 1 31 -5.4527 -0.7001
2 2 -34 -3.1868 0.0603
2 2 -32 -3.6278 -0.3386
2 2 -30 -4.5945 -0.5199
2 2 -28 -4.2308 -0.4179
2 2 -26 -2.2499 -0.1748
2 2 -24 -1.6253 0.0823
2 2 -22 -3.3287 0.1981
2 2 -20 -4.0024 0.0806
2 2 -18 -2.5578 -0.0806
2 2 -16 -2.6249 -0.0378
2 2 -14 -5.0365 0.1355
2 2 -12 -6.5995 0.2122
2 2 -10 -8.9408 0.1388
2 2 -8 -17.2122 -0.0553
2 2 -6 -27.9989 -0.2969
2 2 -4 -31.5465 -0.2964
2 2 -2 -26.7461 0.1037
2 2 0 -20.1818 0.4273
2 2 2 -12.2312 0.1410
2 2 4 0.5517 -0.4058
2 2 6 12.5205 -0.4569
2 2 8 14.2417 -0.0356
2 2 10 7.4129 0.2180
2 2 12 1.1162 0.1100
2 2 14 -1.9044 -0.0373
2 2 16 -4.0183 -0.0722
2 2 18 -4.3337 -0.0668
2 2 20 -1.6233 0.0117
2 2 22 0.4649 0.1566
2 2 24 -1.0893 0.1833
2 2 26 -3.3074 0.1155
2 2 28 -2.5130 0.3169
2 2 30 -0.0012 0.8834
2 2 32 1.1496 1.2729
2 3 -33 0.3573 -0.2954
2 3 -31 3.0967 0.0099
2 3 -29 5.0358 0.1389
2 3 -27 2.9030 0.1269
2 3 -25 -1.4661 0.0508
2 3 -23 -2.9578 -0.0296
2 3 -21 -0.6818 0.0030
2 3 -19 2.0199 0.1512
2 3 -17 4.1489 0.2115
2 3 -15 6.8688 0.0802
2 3 -13 8.8849 -0.0909
2 3 -11 9.6133 -0.1685
2 3 -9 13.2128 -0.1504
2 3 -7 21.3561 -0.0019
2 3 -5 27.5107 0.2382
2 3 -3 26.4888 0.3165
2 3 -1 22.3320 0.1311
2 3 1 19.2227 -0.0282
2 3 3 13.9448 0.0183
2 3 5 4.6976 0.0259
2 3 7 -2.6058 -0.1361
2 3 9 -3.3721 -0.1850
2 3 11 -0.4986 0.0146
2 3 13 2.4486 0.1791
2 3 15 5.2266 0.1400
2 3 17 6.2920 0.0707
2 3 19 3.0371 0.0475
2 3 21 -2.4390 -0.0380
2 3 23 -4.9861 -0.0944
2 3 25 -3.4967 0.0560
2 3 27 -0.9726 0.1820
2 3 29 0.7345 -0.1307
2 3 31 1.7428 -0.7064
2 4 -34 1.9619 0.1722
2 4 -32 0.7876 0.0771
2 4 -30 -2.6456 0.0856
2 4 -28 -4.2255 0.1036
2 4 -26 -1.4691 0.0361
2 4 -24 2.2439 -0.0392
2 4 -22 2.4953 -0.0490
2 4 -20 -0.2569 -0.0545
2 4 -18 -3.2397 -0.0967
2 4 -16 -5.9692 -0.1202
2 4 -14 -8.6304 -0.0940
2 4 -12 -10.4122 -0.0261
2 4 -10 -12.4457 0.0904
2 4 -8 -17.0351 0.1747
2 4 -6 -22.3435 0.0754
2 4 -4 -24.3610 -0.1451
2 4 -2 -24.2564 -0.2135
2 4 0 -25.9697 -0.0739
2 4 2 -27.5474 0.0264
2 4 4 -23.5832 -0.0308
2 4 6 -14.9028 -0.1054
2 4 8 -7.6686 -0.1148
2 4 10 -4.7210 -0.0887
2 4 12 -4.4208 0.0132
2 4 14 -5.1612 0.1745
2 4 16 -5.6679 0.2004
2 4 18 -4.1417 0.0503
2 4 20 -0.9237 -0.0040
2 4 22 1.1915 0.1394
2 4 24 1.0741 0.1689
2 4 26 0.2741 -0.0512
2 4 28 -0.3612 -0.0879
2 4 30 -1.4299 0.4027
2 4 32 -2.5441 0.9742
2 5 -33 -1.6320 0.8863
2 5 -31 -0.7958 0.6415
2 5 -29 1.8289 0.3118
2 5 -27 3.1535 0.1170
2 5 -25 2.0383 0.0671
2 5 -23 0.3200 0.0397
2 5 -21 -0.6884 -0.0196
2 5 -19 -1.4679 -0.0602
2 5 -17 -1.9083 -0.0404
2 5 -15 -1.1621 0.0226
2 5 -13 0.1300 0.0929
2 5 -11 0.6360 0.1258
2 5 -9 0.3840 0.0857
2 5 -7 -0.6831 0.0046
2 5 -5 -3.5443 -0.0589
2 5 -3 -6.7128 -0.1158
2 5 -1 -6.1389 -0.1781
2 5 1 -1.6402 -0.1547
2 5 3 1.2790 0.0060
2 5 5 -0.9244 0.1701
2 5 7 -5.0874 0.1922
2 5 9 -6.6273 0.1006
2 5 11 -5.0523 -0.0232
2 5 13 -2.4593 -0.1400
2 5 15 -0.3387 -0.1511
2 5 17 1.0310 0.0140
2 5 19 2.3444 0.1778
2 5 21 4.2580 0.1166
2 5 23 5.6077 -0.0255
2 5 25 4.3843 0.0790
2 5 27 1.1237 0.3397
2 5 29 -1.1330 0.2833
2 5 31 -0.7554 -0.2070
2 6 -32 4.4419 0.1885
2 6 -30 4.6968 0.4140
2 6 -28 3.6305 0.3618
2 6 -26 1.6969 0.1926
2 6 -24 -0.0914 0.0710
2 6 -22 -0.3661 0.0249
2 6 -20 1.4322 0.0134
2 6 -18 3.8295 0.0131
2 6 -16 4.6510 0.0503
2 6 -14 3.8051 0.1472
2 6 -12 3.1899 0.2331
2 6 -10 4.1048 0.1991
2 6 -8 6.7574 0.0628
2 6 -6 11.3519 -0.0305
2 6 -4 16.7458 0.0035
2 6 -2 19.2267 0.0846
2 6 0 16.2586 0.0820
2 6 2 10.6000 -0.0075
2 6 4 7.3765 -0.0462
2 6 6 8.0040 0.0465
2 6 8 9.8155 0.1501
2 6 10 10.4034 0.1113
2 6 12 9.6430 -0.0241
2 6 14 8.2303 -0.1161
2 6 16 6.2140 -0.1613
2 6 18 3.1028 -0.2161
2 6 20 -0.8239 -0.2171
2 6 22 -3.5588 -0.1120
2 6 24 -3.0557 -0.0443
2 6 26 -0.2145 -0.1673
2 6 28 1.6370 -0.3584
2 6 30 0.7531 -0.3397
2 7 -31 -0.4338 -0.7935
2 7 -29 -2.1537 -0.5024
2 7 -27 -2.1579 -0.0638
2 7 -25 0.3920 0.1732
2 7 -23 3.0939 0.2003
2 7 -21 3.2844 0.1545
2 7 -19 1.9948 0.1259
2 7 -17 2.7390 0.1367
2 7 -15 6.7818 0.1227
2 7 -13 11.9925 0.0225
2 7 -11 16.1612 -0.0684
2 7 -9 18.8123 -0.0170
2 7 -7 19.7747 0.0924
2 7 -5 18.9511 0.0566
2 7 -3 18.0165 -0.1203
2 7 -1 19.4798 -0.2204
2 7 1 23.0616 -0.1188
2 7 3 25.1661 0.0681
2 7 5 22.8164 0.1569
2 7 7 16.5936 0.1184
2 7 9 9.3299 0.0646
2 7 11 3.3557 0.0512
2 7 13 -0.4698 0.0021
2 7 15 -2.0651 -0.1357
2 7 17 -1.5385 -0.2853
2 7 19 0.3153 -0.3549
2 7 21 1.5611 -0.3357
2 7 23 0.5968 -0.2241
2 7 25 -1.6977 0.0336
2 7 27 -2.7707 0.4385
2 7 29 -1.6811 0.8379
2 8 -30 0.3932 0.4756
2 8 -28 1.5819 0.1517
2 8 -26 0.9117 0.0004
2 8 -24 -1.0989 0.0077
2 8 -22 -1.2955 0.0311
2 8 -20 1.2759 0.0641
2 8 -18 3.6400 0.0926
2 8 -16 3.4550 0.0557
2 8 -14 2.2516 0.0153
2 8 -12 2.5033 0.0586
2 8 -10 4.3669 0.0933
2 8 -8 6.9692 0.0151
2 8 -6 10.1387 -0.0700
2 8 -4 13.0124 -0.0277
2 8 -2 13.2800 0.0704
2 8 0 9.8697 0.0735
2 8 2 5.0361 -0.0339
2 8 4 2.2415 -0.1498
2 8 6 2.6615 -0.1832
2 8 8 4.6576 -0.1198
2 8 10 6.0867 -0.0227
2 8 12 6.2107 0.0241
2 8 14 5.3874 -0.0034
2 8 16 3.8734 -0.0511
2 8 18 1.8713 -0.0511
2 8 20 0.3056 -0.0105
2 8 22 0.0963 -0.0330
2 8 24 0.6223 -0.2126
2 8 26 0.4522 -0.5149
2 8 28 -0.3199 -0.8114
2 8 30 -0.2689 -0.9823
2 9 -31 -0.6686 -0.4177
2 9 -29 -1.2308 -0.1783
2 9 -27 -2.0545 -0.1350
2 9 -25 -1.3596 -0.1999
2 9 -23 0.1130 -0.1425
2 9 -21 0.4094 -0.0180
2 9 -19 0.0063 0.0025
2 9 -17 0.6076 -0.0243
2 9 -15 1.5452 0.0092
2 9 -13 1.0083 0.0250
2 9 -11 -0.3950 -0.0316
2 9 -9 -0.8118 -0.0413
2 9 -7 -0.6305 0.0592
2 9 -5 -1.4654 0.1679
2 9 -3 -2.6756 0.2054
2 9 -1 -1.9774 0.1809
2 9 1 0.8588 0.0920
2 9 3 3.3216 -0.0503
2 9 5 3.3086 -0.1624
2 9 7 1.3972 -0.1772
2 9 9 -0.4452 -0.1172
2 9 11 -1.3172 -0.0216
2 9 13 -1.6271 0.1051
2 9 15 -1.5633 0.2329
2 9 17 -0.9080 0.2694
2 9 19 -0.3197 0.1458
2 9 21 -0.8809 -0.0776
2 9 23 -1.9983 -0.2605
2 9 25 -1.8446 -0.3527
2 9 27 -0.4281 -0.4185
2 9 29 0.0919 -0.4683
2 10 -30 1.7881 -0.6752
2 10 -28 4.6519 -0.6321
2 10 -26 6.0911 -0.4179
2 10 -24 4.2003 -0.2759
2 10 -22 0.7590 -0.2581
2 10 -20 -1.8654 -0.1860
2 10 -18 -3.4944 -0.0219
2 10 -16 -4.0426 0.0692
2 10 -14 -2.3476 0.0356
2 10 -12 0.8748 -0.0204
2 10 -10 2.4793 -0.0661
2 10 -8 1.2699 -0.1211
2 10 -6 -0.1637 -0.1317
2 10 -4 0.4578 -0.0764
2 10 -2 1.9994 -0.0372
2 10 0 2.3991 -0.0358
2 10 2 1.9355 0.0116
2 10 4 2.2703 0.1088
2 10 6 3.5769 0.1386
2 10 8 4.4531 0.0464
2 10 10 4.3371 -0.0733
2 10 12 4.1643 -0.0916
2 10 14 4.2234 0.0200
2 10 16 3.4035 0.1740
2 10 18 1.6842 0.2675
2 10 20 1.1295 0.2829
2 10 22 2.6373 0.2767
2 10 24 3.9116 0.3142
2 10 26 2.7848 0.4347
2 10 28 0.4863 0.6015
2 11 -29 0.5855 -0.0745
2 11 -27 -1.7891 -0.1464
2 11 -25 -1.1277 -0.0853
2 11 -23 2.3404 0.0739
2 11 -21 5.3598 0.2085
2 11 -19 6.5073 0.2222
2 11 -17 6.8795 0.1497
2 11 -15 6.6516 0.0662
2 11 -13 5.0486 0.0087
2 11 -11 3.2171 0.0281
2 11 -9 3.3110 0.1364
2 11 -7 5.0699 0.1974
2 11 -5 6.3394 0.0837
2 11 -3 6.4432 -0.0906
2 11 -1 6.4499 -0.1095
2 11 1 6.5785 0.0368
2 11 3 5.7641 0.1693
2 11 5 3.9854 0.1699
2 11 7 2.9684 0.0733
2 11 9 3.5781 -0.0360
2 11 11 4.1362 -0.1342
2 11 13 3.0501 -0.2579
2 11 15 1.6672 -0.3899
2 11 17 1.9816 -0.3973
2 11 19 2.7755 -0.1668
2 11 21 1.3548 0.2439
2 11 23 -1.7278 0.6661
2 11 25 -3.2664 0.9571
2 11 27 -2.2372 1.0286
2 12 -28 1.1535 0.6546
2 12 -26 2.8397 0.4630
2 12 -24 1.7693 0.3277
2 12 -22 -0.4695 0.2483
2 12 -20 -1.3670 0.1347
2 12 -18 -1.0773 0.0069
2 12 -16 -0.8272 -0.0201
2 12 -14 -0.1897 0.0801
2 12 -12 1.5181 0.1524
2 12 -10 3.2716 0.0241
2 12 -8 3.8808 -0.2405
2 12 -6 3.7286 -0.3765
2 12 -4 3.5698 -0.2550
2 12 -2 3.2316 -0.0434
2 12 0 2.6065 0.0300
2 12 2 2.5229 -0.0561
2 12 4 3.3984 -0.1358
2 12 6 3.9290 -0.0642
2 12 8 2.6670 0.1163
2 12 10 0.5799 0.2107
2 12 12 0.0447 0.1027
2 12 14 1.1294 -0.1001
2 12 16 1.5093 -0.2124
2 12 18 0.7195 -0.1697
2 12 20 1.1866 -0.0220
2 12 22 3.7540 0.1335
2 12 24 5.6633 0.1667
2 12 26 4.6867 0.0228
2 13 -27 -0.4687 0.6202
2 13 -25 -1.1557 0.5462
2 13 -23 0.2810 0.1586
2 13 -21 2.2296 -0.1815
2 13 -19 2.8634 -0.2397
2 13 -17 2.0647 -0.1347
2 13 -15 0.2974 -0.0723
2 13 -13 -2.0578 -0.0815
2 13 -11 -3.8712 -0.0659
2 13 -9 -3.8584 0.0175
2 13 -7 -2.2850 0.1051
2 13 -5 -0.6963 0.1218
2 13 -3 -0.0603 0.0821
2 13 -1 -0.1582 0.0699
2 13 1 -0.5460 0.1308
2 13 3 -1.1727 0.2065
2 13 5 -1.8582 0.1805
2 13 7 -1.9431 0.0165
2 13 9 -1.2241 -0.1430
2 13 11 -0.5937 -0.1009
2 13 13 -0.5964 0.1355
2 13 15 -0.3070 0.3267
2 13 17 0.7047 0.2575
2 13 19 0.7853 -0.0919
2 13 21 -1.1122 -0.5940
2 13 23 -2.9033 -1.0311
2 13 25 -2.2235 -1.1681
2 14 -26 2.5384 -1.5123
2 14 -24 3.1314 -1.1407
2 14 -22 2.3449 -0.4931
2 14 -20 1.3447 0.0351
2 14 -18 1.1583 0.3023
2 14 -16 1.8048 0.3457
2 14 -14 2.7165 0.2021
2 14 -12 2.9385 -0.0096
2 14 -10 1.5849 -0.0760
2 14 -8 -1.0903 0.0689
2 14 -6 -3.5943 0.2384
2 14 -4 -4.5604 0.2158
2 14 -2 -3.9955 -0.0124
2 14 0 -3.1635 -0.2671
2 14 2 -3.2027 -0.3529
2 14 4 -3.8432 -0.2193
2 14 6 -3.9223 0.0088
2 14 8 -3.0444 0.1343
2 14 10 -1.9171 0.0531
2 14 12 -1.2996 -0.1379
2 14 14 -1.4076 -0.2187
2 14 16 -1.7298 -0.0863
2 14 18 -1.0422 0.1313
2 14 20 1.0692 0.2550
2 14 22 2.7436 0.2451
2 14 24 1.9646 0.1473
2 15 -23 -2.6057 0.4457
2 15 -21 -3.0026 0.2342
2 15 -19 -3.7208 -0.0253
2 15 -17 -4.7618 -0.2930
2 15 -15 -5.4263 -0.3542
2 15 -13 -4.9289 -0.1083
2 15 -11 -3.1182 0.1631
2 15 -9 -0.8537 0.1343
2 15 -7 0.5572 -0.1340
2 15 -5 0.3821 -0.3293
2 15 -3 -1.0901 -0.2794
2 15 -1 -2.5784 -0.0710
2 15 1 -2.4174 0.0854
2 15 3 -0.3185 0.0515
2 15 5 1.6654 -0.0988
2 15 7 1.3816 -0.1573
2 15 9 -0.5844 -0.0431
2 15 11 -1.7399 0.0842
2 15 13 -0.8104 0.0100
2 15 15 1.1014 -0.2984
2 15 17 1.9455 -0.6639
2 15 19 0.8504 -0.8827
2 15 21 -0.7872 -0.8993
2 16 -22 -3.4743 -0.5022
2 16 -20 -3.8490 -0.5307
2 16 -18 -2.2109 -0.2113
2 16 -16 0.6825 0.2126
2 16 -14 2.6680 0.3455
2 16 -12 2.2170 0.1907
2 16 -10 0.1232 0.0718
2 16 -8 -1.4155 0.1048
2 16 -6 -1.2465 0.1532
2 16 -4 0.0914 0.1571
2 16 -2 1.5458 0.1584
2 16 0 2.0577 0.1588
2 16 2 0.9362 0.1661
2 16 4 -0.7358 0.2091
2 16 6 -0.4543 0.2460
2 16 8 2.4010 0.2446
2 16 10 5.1385 0.2870
2 16 12 4.8967 0.3790
2 16 14 1.7907 0.2874
2 16 16 -1.7944 -0.1897
2 16 18 -3.7677 -0.8747
2 16 20 -3.8214 -1.3249
2 17 -19 2.8542 0.1004
2 17 -17 0.4653 -0.1299
2 17 -15 -1.8063 -0.0798
2 17 -13 -1.5434 0.1821
2 17 -11 1.0498 0.2274
2 17 -9 3.0276 -0.0509
2 17 -7 2.3792 -0.3019
2 17 -5 0.3571 -0.3148
2 17 -3 -0.8546 -0.2188
2 17 -1 -0.8117 -0.1185
2 17 1 -0.1061 -0.0157
2 17 3 0.7220 0.0240
2 17 5 0.6870 -0.0050
2 17 7 -0.9229 0.0170
2 17 9 -2.8600 0.0540
2 17 11 -3.0495 -0.0752
2 17 13 -1.3385 -0.2587
2 17 15 0.6242 -0.0940
2 17 17 1.6680 0.5119
2 18 -18 4.7689 1.6324
2 18 -16 5.8011 1.1422
2 18 -14 4.5809 0.1636
2 18 -12 1.1300 -0.4979
2 18 -10 -1.9296 -0.3359
2 18 -8 -1.8971 0.2453
2 18 -6 0.3607 0.5784
2 18 -4 1.5981 0.4931
2 18 -2 0.6806 0.1551
2 18 0 -0.7374 -0.2262
2 18 2 -1.3469 -0.3159
2 18 4 -1.2505 0.0715
2 18 6 -0.7247 0.5169
2 18 8 -0.2377 0.4243
2 18 10 -0.6242 -0.1507
2 18 12 -1.6430 -0.6524
2 18 14 -1.7996 -0.8178
2 18 16 -0.5716 -0.7982
2 19 -15 -0.2788 -0.7099
2 19 -13 0.8021 0.3899
2 19 -11 1.6167 0.7668
2 19 -9 0.7998 0.3350
2 19 -7 -1.8525 -0.2716
2 19 -5 -4.4147 -0.5380
2 19 -3 -5.4181 -0.3421
2 19 -1 -5.5437 0.2215
2 19 1 -5.3964 0.6758
2 19 3 -4.0979 0.3405
2 19 5 -1.4226 -0.6962
2 19 7 1.1875 -1.3452
2 19 9 2.6442 -0.7951
2 19 11 3.0278 0.5264
2 19 13 2.3241 1.6275
2 20 -8 0.4424 -0.3124
2 20 -6 0.0967 0.1980
2 20 -4 -0.2363 0.3699
3 1 -34 11.6228 -0.2469
3 1 -32 11.7574 -0.1036
3 1 -30 7.2908 0.1074
3 1 -28 1.3070 0.1173
3 1 -26 -1.8916 -0.0505
3 1 -24 -0.2806 -0.1298
3 1 -22 3.9346 0.0196
3 1 -20 6.7022 0.2132
3 1 -18 6.8579 0.1696
3 1 -16 7.0876 -0.1264
3 1 -14 10.1236 -0.3698
3 1 -12 15.9796 -0.2113
3 1 -10 22.7647 0.3961
3 1 -8 27.9947 0.9879
3 1 -6 29.7631 0.8429
3 1 -4 28.8130 -0.1930
3 1 -2 27.9125 -1.2423
3 1 0 27.1440 -1.2611
3 1 2 22.8509 -0.3191
3 1 4 14.0268 0.5207
3 1 6 5.9577 0.5352
3 1 8 3.8250 0.0091
3 1 10 5.9772 -0.3701
3 1 12 6.9861 -0.2855
3 1 14 4.4629 0.0494
3 1 16 0.1237 0.2116
3 1 18 -3.0201 0.0534
3 1 20 -2.3476 -0.1284
3 1 22 2.6929 -0.0685
3 1 24 8.6920 0.0341
3 1 26 10.3864 -0.0709
3 1 28 6.1653 -0.1488
3 1 30 -0.1840 0.0982
3 1 32 -3.9542 0.3918
3 2 -33 -6.8355 0.1530
3 2 -31 -4.7933 0.0119
3 2 -29 -0.3534 0.0115
3 2 -27 3.5456 0.1223
3 2 -25 3.8105 0.1491
3 2 -23 0.3491 -0.0170
3 2 -21 -2.6227 -0.2597
3 2 -19 -0.9135 -0.3297
3 2 -17 4.7730 -0.1204
3 2 -15 10.5961 0.1918
3 2 -13 14.0261 0.3374
3 2 -11 14.1997 0.1841
3 2 -9 11.4595 -0.1925
3 2 -7 9.0387 -0.4656
3 2 -5 10.8044 -0.2441
3 2 -3 15.5681 0.3627
3 2 -1 18.9108 0.6371
3 2 1 20.9176 0.1632
3 2 3 24.9768 -0.4993
3 2 5 29.1601 -0.5643
3 2 7 27.3493 -0.0670
3 2 9 19.2522 0.3460
3 2 11 11.2857 0.3146
3 2 13 7.4716 0.0130
3 2 15 6.3651 -0.2161
3 2 17 5.9467 -0.1859
3 2 19 5.1130 -0.0083
3 2 21 1.8751 0.0415
3 2 23 -4.0137 -0.0621
3 2 25 -8.1373 -0.0299
3 2 27 -6.1059 0.2148
3 2 29 0.0899 0.3350
3 2 31 4.3004 0.1524
3 3 -34 -1.7684 0.1116
3 3 -32 -2.4751 0.2146
3 3 -30 -2.5108 0.0193
3 3 -28 -2.5717 -0.2633
3 3 -26 -2.8635 -0.3032
3 3 -24 -1.8989 -0.1076
3 3 -22 0.3892 0.0623
3 3 -20 1.2634 0.0422
3 3 -18 -0.7062 -0.0777
3 3 -16 -3.6358 -0.0791
3 3 -14 -5.5372 0.0746
3 3 -12 -4.9724 0.1354
3 3 -10 0.7989 -0.0339
3 3 -8 11.9132 -0.1768
3 3 -6 21.6718 -0.0659
3 3 -4 23.3480 0.1090
3 3 -2 18.7577 0.1292
3 3 0 13.5153 0.1104
3 3 2 8.6136 0.1503
3 3 4 3.6347 0.1033
3 3 6 1.8655 -0.0353
3 3 8 4.7504 -0.0410
3 3 10 7.5093 0.0920
3 3 12 6.3815 0.1206
3 3 14 3.8464 0.0017
3 3 16 2.5148 -0.0933
3 3 18 1.0999 -0.1225
3 3 20 -0.4007 -0.1452
3 3 22 0.9281 -0.1238
3 3 24 4.5532 -0.0520
3 3 26 5.2925 -0.0400
3 3 28 1.0100 -0.0839
3 3 30 -3.9100 -0.0334
3 4 -33 3.6482 -0.4569
3 4 -31 3.2643 -0.4029
3 4 -29 1.3577 -0.0375
3 4 -27 0.8014 0.1430
3 4 -25 1.6276 -0.0199
3 4 -23 1.4138 -0.2098
3 4 -21 0.4113 -0.1498
3 4 -19 1.0154 0.0876
3 4 -17 3.1029 0.2119
3 4 -15 5.0932 0.0428
3 4 -13 6.9698 -0.2144
3 4 -11 7.3176 -0.1769
3 4 -9 2.4615 0.1219
3 4 -7 -6.1756 0.2245
3 4 -5 -10.4473 -0.0215
3 4 -3 -6.1203 -0.2453
3 4 -1 2.0492 -0.1893
3 4 1 8.8393 -0.0024
3 4 3 13.5557 0.1490
3 4 5 15.0503 0.2229
3 4 7 11.4093 0.1344
3 4 9 5.5221 -0.0760
3 4 11 2.3368 -0.1246
3 4 13 1.4172 0.0779
3 4 15 -0.4274 0.2173
3 4 17 -2.4188 0.1026
3 4 19 -2.8748 -0.0327
3 4 21 -4.4607 0.0124
3 4 23 -9.3919 0.1047
3 4 25 -13.7402 0.1075
3 4 27 -12.6071 0.0984
3 4 29 -7.3411 0.1227
3 4 31 -2.9199 0.0721
3 5 -34 -1.5049 -0.0434
3 5 -32 -0.9296 0.0671
3 5 -30 1.0867 -0.0749
3 5 -28 1.1395 -0.1944
3 5 -26 -2.0034 -0.1028
3 5 -24 -4.3890 0.0197
3 5 -22 -3.0645 0.0012
3 5 -20 -0.6089 -0.0855
3 5 -18 0.4009 -0.1285
3 5 -16 1.7012 -0.0939
3 5 -14 4.7164 -0.0040
3 5 -12 8.2650 0.0164
3 5 -10 12.9900 -0.1206
3 5 -8 20.4576 -0.2406
3 5 -6 27.1982 -0.1509
3 5 -4 27.8250 -0.0011
3 5 -2 23.2989 -0.0072
3 5 0 18.4572 -0.0581
3 5 2 14.3154 0.0020
3 5 4 9.9856 0.0582
3 5 6 7.4266 0.0309
3 5 8 7.6962 0.0598
3 5 10 7.8760 0.1478
3 5 12 6.3890 0.1092
3 5 14 5.3196 -0.0136
3 5 16 5.0514 0.0108
3 5 18 3.4977 0.1468
3 5 20 1.5275 0.1672
3 5 22 2.0899 0.0980
3 5 24 4.1399 0.1246
3 5 26 4.0014 0.1758
3 5 28 1.8279 0.0380
3 5 30 0.9205 -0.2095
3 6 -33 1.1461 0.0824
3 6 -31 -3.3241 0.1900
3 6 -29 -6.7511 0.1869
3 6 -27 -5.0688 0.0176
3 6 -25 -0.3062 -0.0980
3 6 -23 1.9732 -0.0077
3 6 -21 1.5006 0.1127
3 6 -19 2.7594 0.0943
3 6 -17 6.3650 0.0397
3 6 -15 8.6333 0.0586
3 6 -13 8.5980 0.0849
3 6 -11 8.2138 0.0586
3 6 -9 7.8514 -0.0040
3 6 -7 7.8042 -0.0793
3 6 -5 10.3828 -0.0736
3 6 -3 15.4700 0.0957
3 6 -1 19.1312 0.2488
3 6 1 19.9355 0.1355
3 6 3 20.4389 -0.1085
3 6 5 20.9492 -0.1494
3 6 7 18.7684 -0.0102
3 6 9 13.7370 0.0480
3 6 11 8.1552 0.0141
3 6 13 2.7173 0.0277
3 6 15 -2.2428 0.0481
3 6 17 -4.6920 0.0248
3 6 19 -4.1974 0.0862
3 6 21 -3.0913 0.2352
3 6 23 -1.8887 0.2119
3 6 25 1.2557 -0.0583
3 6 27 5.2098 -0.2301
3 6 29 5.8245 -0.0343
3 7 -32 2.3726 -0.0602
3 7 -30 7.0023 -0.1321
3 7 -28 9.1261 0.0200
3 7 -26 6.2040 0.2333
3 7 -24 1.9024 0.2923
3 7 -22 0.3130 0.2273
3 7 -20 -0.1859 0.1979
3 7 -18 -2.4262 0.1755
3 7 -16 -4.5981 0.0378
3 7 -14 -3.9244 -0.1409
3 7 -12 -1.3799 -0.1899
3 7 -10 1.0554 -0.0984
3 7 -8 2.8968 0.0223
3 7 -6 3.0762 0.0621
3 7 -4 0.7393 -0.0565
3 7 -2 -1.8084 -0.2543
3 7 0 -2.1066 -0.2851
3 7 2 -1.7273 -0.0835
3 7 4 -2.8987 0.0911
3 7 6 -4.2859 0.0662
3 7 8 -3.9146 -0.0104
3 7 10 -2.3397 -0.0119
3 7 12 -0.6781 -0.0047
3 7 14 0.4172 0.0180
3 7 16 -0.2973 0.1337
3 7 18 -2.5753 0.2020
3 7 20 -3.3558 0.0360
3 7 22 -1.4899 -0.1661
3 7 24 -0.4415 -0.0278
3 7 26 -2.5783 0.3816
3 7 28 -4.9943 0.5641
3 7 30 -4.4099 0.2873
3 8 -31 5.8797 -0.0270
3 8 -29 4.4972 -0.0371
3 8 -27 4.3328 -0.0427
3 8 -25 6.2162 0.0064
3 8 -23 7.1176 0.0676
3 8 -21 5.4760 0.0605
3 8 -19 3.2668 -0.0103
3 8 -17 1.7297 -0.0444
3 8 -15 0.0019 0.0023
3 8 -13 -1.7909 0.0721
3 8 -11 -2.7898 0.1293
3 8 -9 -3.7531 0.1794
3 8 -7 -5.0935 0.1887
3 8 -5 -4.9732 0.1422
3 8 -3 -2.6790 0.1016
3 8 -1 -0.5074 0.0896
3 8 1 0.0023 0.0605
3 8 3 -0.0931 0.0286
3 8 5 0.0031 0.0278
3 8 7 -0.1312 -0.0087
3 8 9 -0.5458 -0.0944
3 8 11 -1.1253 -0.0743
3 8 13 -1.6819 0.0816
3 8 15 -0.6844 0.1262
3 8 17 2.5999 -0.0504
3 8 19 4.7696 -0.1712
3 8 21 2.0314 -0.0200
3 8 23 -3.4165 0.1772
3 8 25 -5.9878 0.1036
3 8 27 -4.3693 -0.1711
3 8 29 -1.6791 -0.3276
3 9 -30 -6.4713 -0.0345
3 9 -28 -7.9056 -0.0197
3 9 -26 -8.9853 -0.1310
3 9 -24 -9.2586 -0.2250
3 9 -22 -7.7046 -0.2383
3 9 -20 -5.0130 -0.1993
3 9 -18 -2.5422 -0.1211
3 9 -16 -0.6695 -0.0142
3 9 -14 -0.0828 0.0662
3 9 -12 -1.8432 0.0487
3 9 -10 -4.7320 -0.0824
3 9 -8 -6.0650 -0.2395
3 9 -6 -5.8005 -0.2914
3 9 -4 -6.0900 -0.2001
3 9 -2 -7.1030 -0.0524
3 9 0 -7.0724 0.0392
3 9 2 -5.5621 0.0138
3 9 4 -3.7110 -0.0873
3 9 6 -2.5050 -0.1051
3 9 8 -2.2398 0.0498
3 9 10 -2.1272 0.1857
3 9 12 -0.8770 0.0573
3 9 14 0.6801 -0.2108
3 9 16 0.1051 -0.2568
3 9 18 -1.6858 -0.0298
3 9 20 -0.2717 0.1386
3 9 22 5.2837 0.0066
3 9 24 10.2247 -0.3185
3 9 26 10.8316 -0.5733
3 9 28 8.4606 -0.5781
3 10 -29 2.6329 -0.1785
3 10 -27 4.5846 -0.1430
3 10 -25 4.6735 -0.1014
3 10 -23 3.0811 -0.1261
3 10 -21 1.2280 -0.0852
3 10 -19 0.1829 0.0420
3 10 -17 -0.8005 0.1053
3 10 -15 -2.3707 0.0395
3 10 -13 -3.0055 -0.0704
3 10 -11 -1.2714 -0.1363
3 10 -9 1.6270 -0.1211
3 10 -7 3.8799 -0.0262
3 10 -5 5.3799 0.0813
3 10 -3 6.2281 0.0978
3 10 -1 5.7123 0.0026
3 10 1 4.0787 -0.0891
3 10 3 2.8047 -0.0506
3 10 5 2.6780 0.0692
3 10 7 3.3318 0.0722
3 10 9 3.8541 -0.0997
3 10 11 3.0308 -0.2376
3 10 13 0.9219 -0.1618
3 10 15 -0.1376 0.0127
3 10 17 1.0659 0.0658
3 10 19 1.8564 -0.0384
[truncated: 168,826 more chars]
